# Supplementary material for: A comprehensive spatio-cellular map of the human hypothalamus
Source: Nature. 2025 Feb 5;639(8055):708–16. doi: 10.1038/s41586-024-08504-8 (PMC11922758; doi:10.1038/s41586-024-08504-8)
Supplement: Supplementary file 3 — Supplementary Tables 1–20 and a data dictionary for all supplementary tables with detailed descriptions of the columns in each table. [file 41586_2024_8504_MOESM3_ESM.xlsx]

## Sheet: 0_dictionary
Table	Explanation
1_donor_overview	Donor information for Tadross et al snRNAseq and Siletti et al snRNAseq
donor	Donor id
sex	Sex of donor
age	Age of donor
PMI.h	Post mortem interval in hours
COD	Cause of death
Brain.Weight	Weight in grams
BMI	Body Mass Index of Donor
Sectioned	Whether sample macrodissected from frozen sections
FANS	Whether sample subjected to fluorescent-activated nucleus-sorting
Purpose	Used in which data modality (snRNAseq, ST, smFISH)
Slide	ST slide number (see also Table 10)
Dataset	Which study (Tadross or Siletti)
2_sample_overview	Sample information for sn-seq data
Sample_ID	The sample ID
Donor_ID	The donor ID. Tadross donors correpond to Donor numbers from 1_donor_overview
Dataset	Which study (Tadross or Siletti)
mean_nCount_RNA	mean and standard error statistics
region	Region from Siletti et al.
pct_nonHypoNeuron	Percentage of cells assigned non non hypothalamic neurons
3_evaluation_celltypes	cell type signatures used to generate validation types for scvi tuning
name	name of signature
signature_length	number of genes
genes	all genes in signature
4_evaluation_results	scvi tuning results (output of scIntegration pipeline)
reduction	name of run
mixingknn	mixing knn score
mean_knn_purity	purity knn score
asw	average slihouette width
method	scvi or pca as method
ndim	number of embedding dimensions
features_ngenes	number of HVGs
scvi_params	main scvi parameters
nlayers	scvi hidden layers
max_epochs	scvi training epochs
dropout_rate	scvi dropout rate
5_cluster_tree_edgelist	Edgelist describing the cluster tree
from	source cluster (starting with tree root)
to	target clusters (ending with tree leaves)
isLeaf	whether lowest tree level
level	level in tree
count	number of children nodes on next level
totalCount	number of children nodes on all levels
from_named	full annotation
to_named	full annotation
6_cluster_tree_annotations	clusters from all levels with annotation
cluster_id	cluster id corresponding to 'to' and 'from' in 5_cluster_tree_edgelist
cluster_name	cluster name after annotation
clusterlevel	level in tree
first_cluster_name	the gene used to annotate this cluster - used to label edges in tree
top_markers	top 5 marker genes (vs ALL)
ncells	Number of cells in cluster
mean_nCount_RNA	mean statistics
Column per Covariate Level	Percentage Contribution of different covariate levels to this cluster
7_cluster_markers_global	Top 100 Marker genes based on HypoMap marker detection. Each cluster vs ALL other cells
cluster	The target cluster (vs all other clusters)
name	cluster full annotation
gene	gene name
comparison	vs all other clusters within the same C0 subtree
parent	cluster id of parent node in tree
specificity	avg_log2FC * (pct.1 / pct.2)
avg_log2FC	foldchange vs all other clusters
pct.1	percentage of cells expressing gene in target cluster
pct.2	percentage of cells expressing gene in all other clusters
effect_size	effect size from stratified two-sided wilcoxon test
p_val_adj	bonferroni-corrected pvalue from stratified two-sided wilcoxon test
p_val	pvalue from stratified two-sided wilcoxon test
8_cluster_markers_siblings	Top 100 Marker genes based on HypoMap marker detection. Each cluster vs cell of sibling clusters
cluster	The target cluster (vs sibling clusters)
name	cluster full annotation
gene	gene name
comparison	vs only sibling clusters on the same level
parent	cluster id of parent node in tree
specificity	avg_log2FC * (pct.1 / pct.2)
avg_log2FC	foldchange vs all other clusters
pct.1	percentage of cells expressing gene in target cluster
pct.2	percentage of cells expressing gene in all other clusters
effect_size	effect size from stratified two-sided wilcoxon test
p_val_adj	bonferroni-corrected pvalue from stratified two-sided wilcoxon test
p_val	pvalue from stratified two-sided wilcoxon test
9_comparison_clusters_Herb	Comparison of levels C2-H53, C3-H108, C4-H369 including the best corresponding cluster(s) from this study and Herb et al.
Tadross_cluster	Cluster in this study (C2-4)
Herb_cluster	Herb et al cluster (H53 id for C2, H108 for C3, H369 for C4)
ncells_C_total	Total number of cells in C2,3,4 cluster
ncells_C_siletti	Number of cells in C2,C3,4 cluster present in Siletti (i.e. both studies)
Percentage_H_Cluster	Percentage of Herb cluster cells in ncells_C_siletti
10_Spatial_atlas_locations	Identification of atlas location of each spatial transcriptomics section using the Paxinos Atlas of the Human Brain 4th Edition
Slide	Slide number in order from most anterior section to most posterior section (order presented in figures)
Nearest Atlas Plate (Paxinos)	Atlas plate number that section is closest to, using the Paxinos Atlas of the Human Brain 4th Edition
Atlas distance (intercommissual line/ ICL)	Atlas recorded distance from the intercommisual line
11_mean_region_abundance_C3 C2	Mean abundance value of each C3 neuronal and C2 non-neuronal snRNAseq cluster in each spatial transcriptomics regional cluster
12_region_abundance_assignment	For C2-C4 clusters their assigned spatial region and associated statistics
C2 cluster	C2 cluster number
C3 cluster	C3 cluster number
C4 cluster	C4 cluster number
mean abundance in top region	Mean abundance value in ST cluster with the highest mean abundance value
Adjusted abundance score	median abundance score for ST cluster - mean abundance value
median absolute deviation score (mad)	median absolute deviation
adjusted abundance/mad (mad_x)	adjusted abundance score / MAD
Region with highest abdunance score	ST cluster name with the highest mean abundance score
region_threshold (mad_x>10)	Region annotation for the snRNAseq cluster, assigning regions where mad_x>10
region_threshold_manual	Region annotation for the snRNAseq cluster, addition of manual adjustment for some assignments
13_mean_region_abundance_C4	Mean abundance value of each C4 snRNAseq cluster in each spatial transcriptomics regional cluster
14_human_mouse_corresponding	Cross-species comparison table after final pruning with human C4 neurons and mouse C465 (mouse HypoMap) neurons and their pearson correlation.
human_cluster	human C4 cluster name
mouse_cluster	corresponding mouse cluster C465
human_parent	human C3 node
mouse_parent	mouse C286 node
similarity	Pearson correlation between human and mouse
human_count	occurences of this human C4 cluster id
mouse_count	occurences of this mouse cluster C465
15_melanocortin_celltypes	Cell type overview of human and mouse clusters expressing MC3R or MC4R
human_cluster	human C4 cluster
Colum per gene	Average Expression of relevant genes in human
top_markers	top 5 global human markers
region	Assigned region
region_color	Color used for region
mouse_cluster	corresponding mouse cluster C465
species_cor	correlation between human and mouse
from_occ	percentage expression in mouse or human
Colum per gene	Average Expression of relevant genes in mouse
16_incretin_celltypes	Cell type overview of human and mouse clusters expressing GLP1R or GIPR . Columns are the same as table 15
17_Magma	C4 cluster enrichment in the BMI GWAS signals
18_EffectorGenes	Effector genes based on the MAGMA gene associations derived from the BMI GWAS signals
19_Exome_SignalLookUp	Results of rare-variant burden tests towards BMI in the UK Biobank study
20_regional_abbreviations	List of Regional abbreviations

## Sheet: 1_donor_overview
donor	sex	age	PMI.h	COD	Brain.Weight	BMI	Sectioned	FANS	Purpose	Slide	Dataset
oYtkk	Female	79	12	Intracerebral haemorrhage	1240	29.5	NA	NA	ST & smFISH	5 & 6	Tadross
JpLuT	Female	51	31	Motor Neurone Disease	1358	16.5	NA	NA	ST & smFISH	1 & 7	Tadross
hp9Yr	Male	75	70	Motor Neurone Disease, Cerebrovascular disease	1465	16.6	NA	NA	ST	8	Tadross
OgTiF	Male	73	102	1a) Lower respiratory tract infection_x000D_ 1b) Motor Neurone Disease_x000D_ 2) Atrial fibrillation	1543	missing	NA	NA	ST	3	Tadross
bT5r4	Female	54	26	1a) Aspiration pneumonia_x000D_ 2) Multiple Sclerosis	1446	41	NA	NA	ST	9	Tadross
IbV8d	Female	95	45	OLD AGE AND HEART PROBLEMS	1191	missing	NA	NA	ST	4	Tadross
q65KC	Female	86	65	BREAST CANCER	1178	missing	NA	NA	ST	2	Tadross
TweV8	Female	59	11	Sarcoma NOS	1233	missing	N	Y	snRNAseq	NA	Tadross
eXCJJ	Male	67	14	CholangioCa	1440	missing	N	Y	snRNAseq	NA	Tadross
3u5kk	Female	63	21	multiple strokes, acute renal failure, pneumonia	1217	28	Y	N	snRNAseq	NA	Tadross
znZv1	Male	83	38	Congestive cardiac failure, ischaemic heart disease, bipolar affective disorder	1124	22	N	N	snRNAseq	NA	Tadross
buFpQ	Male	88	8	UTI, COPD	1167	18	Y	N	snRNAseq	NA	Tadross
1C41i	Male	91	18	missing	1338	24	Y	N	snRNAseq	NA	Tadross
f5sVM	Female	92	24	missing	1139	25	Y	N	snRNAseq	NA	Tadross
tzan2	Female	94	43	PNEUMONIA, FRAILTY OF OLD AGE	1166	24	N	N	snRNAseq	NA	Tadross
H18.30.002	Male	50	12	Unknown (likely cardiac based on circumstances of death)	missing	missing	NA	Y	snRNAseq	NA	Siletti
H19.30.001	Male	42	8	Suicide	missing	missing	NA	Y	snRNAseq	NA	Siletti
H19.30.002	Male	29	7.5	Pulmonary embolism	missing	missing	NA	Y	snRNAseq	NA	Siletti
XhOzq	Female	91	unknown	E41, E86, E48, I10.9, R54 (malnutrition, dehydration, hypertension, age related physical debility	missing	15.4	NA	NA	smFISH	NA	Tadross
Ih9Da	Male	67	unknown	K70.4, K70.3, D64.9, J96.9 (alcoholic liver disease, anemia, respiratory failure)	missing	25.5	NA	NA	smFISH	NA	Tadross
Jhhmm	Female	90	unknown	N17, E86, F03, I10, E11 (acute kidney failure, dehydration, unspecified dementia, primary hypertension, type II diabetes)	missing	24.6	NA	NA	smFISH	NA	Tadross

## Sheet: 2_sample_overview
Sample_ID	Donor_ID	Dataset	mean_nCount_RNA	mean_nFeature_RNA	mean_percent.mt	sem_nCount_RNA	sem_nFeature_RNA	sem_percent.mt	pct_nonHypoNeuron
TweV8_N1	TweV8	Tadross	10771.9	3610.32	0.681703	229.006	41.5299	0.019423	48.87
TweV8_US1	TweV8	Tadross	7806.12	2820.34	0.144047	139.582	32.3853	0.00930778	4.9
eXCJJ_N2	eXCJJ	Tadross	8418.13	3217.67	2.34886	106.914	24.8685	0.0424451	83.93
eXCJJ_US2	eXCJJ	Tadross	4912.05	2165.97	0.642869	44.1162	12.4443	0.0117281	4.09
tzan2_N6.3	tzan2	Tadross	4297.36	1910.79	0.455194	54.9988	15.2273	0.00543488	5.64
tzan2_US6.1	tzan2	Tadross	3938.62	1784.25	0.354312	45.2769	12.5082	0.00553035	0.68
tzan2_US6.2	tzan2	Tadross	4648.31	2003.35	0.254542	52.8526	13.6786	0.00535612	0.77
tzan2_2	tzan2	Tadross	5678.99	2452.51	0.68889	51.2985	14.5494	0.00700241	4.69
tzan2_5.1	tzan2	Tadross	1845.3	1099.82	0.122254	28.8968	11.4281	0.00264817	6.05
tzan2_5.2	tzan2	Tadross	1742.8	1060.77	0.119426	25.3061	10.6309	0.00254932	6.16
tzan2_5.3	tzan2	Tadross	1780.26	1080.35	0.133675	25.9779	10.953	0.00264757	5.51
tzan2_5.4	tzan2	Tadross	1849.74	1106.25	0.138571	27.8486	11.4245	0.00260716	5.25
znZv1_S3	znZv1	Tadross	2727.95	1642.17	0.566744	23.8139	10.2345	0.00576028	2.94
znZv1_S2	znZv1	Tadross	2924.56	1716.91	0.647794	28.3571	12.3967	0.0077968	1.99
znZv1_S1	znZv1	Tadross	3214.33	1891.18	2.08918	41.5215	17.8179	0.0287018	0.25
znZv1_S1F	znZv1	Tadross	2818.59	1651.13	0.260124	60.4167	26.2237	0.0267989	0.31
znZv1_S5	znZv1	Tadross	2149.75	1287.37	0.0652189	74.7649	31.6026	0.00520688	11.15
znZv1_S8	znZv1	Tadross	1701.9	1086.37	0.252886	29.5953	13.1504	0.00734027	3.79
znZv1_S9	znZv1	Tadross	3655.45	1765.37	0.147446	102.723	33.9584	0.00816617	3.25
znZv1_S10	znZv1	Tadross	4591.31	1956.41	0.238652	86.4486	22.78	0.0116473	2.46
f5sVM_ARHS2	f5sVM	Tadross	2477.22	1497.89	0.345575	31.2825	10.2137	0.0106828	19.65
znZv1_S11	znZv1	Tadross	4633.71	2189.28	0.345947	59.8106	20.2559	0.00861334	3.54
buFpQ_A1	buFpQ	Tadross	9114.25	3291.37	0.148748	244.042	45.4788	0.00824442	44.64
buFpQ_A3	buFpQ	Tadross	11502.1	3426.15	0.397786	535.911	88.3309	0.039091	35.09
buFpQ_R1	buFpQ	Tadross	4012.01	2024.52	0.423857	35.6707	11.0383	0.00779674	8.92
buFpQ_R2	buFpQ	Tadross	5318.97	2464.77	0.344181	45.8592	11.9182	0.00639122	10.84
buFpQ_R3	buFpQ	Tadross	4799.08	2309.23	0.382805	35.9698	10.5605	0.00625908	10.63
3u5kk_R.01	3u5kk	Tadross	15468.4	4447.79	0.197363	480.769	76.7164	0.00988059	1.41
3u5kk_R.02	3u5kk	Tadross	13565.6	4067.79	0.255225	404.84	67.79	0.013027	1.31
3u5kk_R.03	3u5kk	Tadross	5548.39	2857.14	0.333645	70.297	20.3585	0.00534898	1.6
3u5kk_R.04	3u5kk	Tadross	13433.7	3986.26	0.230454	399.808	65.9525	0.0113169	1.5
3u5kk_R.05	3u5kk	Tadross	7015.54	2863.5	0.165003	182.029	48.1982	0.00846788	1.31
3u5kk_R.06	3u5kk	Tadross	14324.2	4309.35	0.174405	400.913	69.0537	0.00850996	1.42
3u5kk_R.07	3u5kk	Tadross	16412.5	4476.38	0.335315	481.822	68.9426	0.0113037	1.48
3u5kk_A.01	3u5kk	Tadross	15083	4355.29	0.138968	637.158	83.0625	0.00819905	2.13
3u5kk_A.02	3u5kk	Tadross	13607.5	4089.96	0.159564	468.394	65.0743	0.00688809	1.93
3u5kk_A.03	3u5kk	Tadross	11875.6	3783.85	0.177132	405.305	61.7338	0.00731057	2.05
3u5kk_A.05	3u5kk	Tadross	11860.6	3839.33	0.125827	364.801	56.2736	0.00597063	1.94
3u5kk_A.06	3u5kk	Tadross	17708.9	4727.02	0.153139	759.293	85.6118	0.00764045	0.47
1C41i_A4	1C41i	Tadross	7133.59	2853.53	0.95377	102.137	17.1927	0.00999998	7.16
1C41i_A6	1C41i	Tadross	7791.57	2979.43	0.410168	109.589	17.1725	0.00737336	9.15
1C41i_A7	1C41i	Tadross	5473.42	2368.03	0.497542	73.3012	14.4425	0.00836174	9.61
1C41i_A8	1C41i	Tadross	5186.98	2309.49	0.492896	68.3938	14.3791	0.00871184	8.95
1C41i_R1	1C41i	Tadross	3163.03	1697.07	0.703411	37.4715	11.8455	0.0159232	17.54
1C41i_R2	1C41i	Tadross	4595.85	2211.48	1.25967	50.8796	14.9487	0.0208364	6.68
3u5kk_R.08	3u5kk	Tadross	4885.7	2175.96	0.752303	65.7769	16.8327	0.00804618	1.22
3u5kk_R.09	3u5kk	Tadross	3077.48	1618.1	0.568178	29.8346	9.98017	0.00527938	1.14
3u5kk_R.10	3u5kk	Tadross	2411.22	1369.28	0.437796	14.9866	5.88193	0.00291556	1.96
3u5kk_R.11	3u5kk	Tadross	2515.76	1421.46	0.395558	14.8651	5.70201	0.00270527	2.11
3u5kk_A.07	3u5kk	Tadross	6509.81	2646.35	0.29363	74.3266	14.4043	0.0028066	1.31
3u5kk_A.08	3u5kk	Tadross	5718.22	2468.14	0.254706	55.4616	11.9964	0.00206519	1.38
3u5kk_A.09	3u5kk	Tadross	3745.88	1825.58	0.188954	34.5074	9.22243	0.00184718	1.36
3u5kk_A.10	3u5kk	Tadross	4728.44	2179.75	0.229778	43.2775	10.3882	0.00174223	1.25
znZv1_1AS1CB	znZv1	Tadross	3119.68	1582.58	0.188155	45.106	11.5586	0.002278	0.3
znZv1_1AS2CB	znZv1	Tadross	2308.28	1307.22	0.212176	29.1146	9.08123	0.00243094	0.15
znZv1_1AS3CB	znZv1	Tadross	2973.85	1544.85	0.223168	41.5103	11.0528	0.00233114	0.29
znZv1_1AS4CB	znZv1	Tadross	2300.73	1304.84	0.199552	28.3177	8.53177	0.00221537	0.26
znZv1_1CB	znZv1	Tadross	6674.06	2644.53	0.229109	102.491	18.2474	0.00303922	0.43
siletti_10X190_6	siletti_H18.30.002	Siletti	27287.2	5707.67	0.0226166	251.016	28.2154	0.000476716	5.49
siletti_10X192_7	siletti_H18.30.002	Siletti	12356	3404.21	0.00855335	315.536	41.8638	0.000299729	65.63
siletti_10X190_5	siletti_H18.30.002	Siletti	30036.2	5932.16	0.022232	288.799	31.0194	0.000496018	4.54
siletti_10X360_8	siletti_H19.30.001	Siletti	13374.7	4905.86	0.00434347	78.7763	18.7713	7.33945e-05	3.22
siletti_10X192_8	siletti_H18.30.002	Siletti	11071	3179.73	0.00930595	301.9	41.4347	0.000416958	66.21
siletti_10X203_7	siletti_H18.30.002	Siletti	25202.7	5980.91	0.0276504	165.385	23.0181	0.000486115	2.35
siletti_10X203_8	siletti_H18.30.002	Siletti	23573.1	5814.81	0.0267351	153.701	22.3894	0.000456252	2.71
siletti_10X376_5	siletti_H19.30.001	Siletti	16815.9	5094.79	0.013473	167.686	34.779	0.000343739	3.78
siletti_10X362_3	siletti_H19.30.002	Siletti	49501.3	7358.62	0.00381596	477.48	33.3773	0.000177539	1.98
siletti_10X392_3	siletti_H19.30.001	Siletti	24475.5	6815.63	0.0149712	227.603	35.5005	0.000300021	1.59
siletti_10X380_8	siletti_H19.30.002	Siletti	4508.46	2482.8	0.0126336	31.2676	12.664	0.000217542	1.72
siletti_10X360_7	siletti_H19.30.001	Siletti	13239.2	4848.48	0.00462583	75.8631	17.7862	8.31909e-05	3.1
siletti_10X380_7	siletti_H19.30.002	Siletti	5170.3	2745.52	0.0136945	37.2108	14.2688	0.000245237	1.32
siletti_10X362_4	siletti_H19.30.002	Siletti	38449.4	6708.41	0.0041024	375.734	32.6986	0.00017897	1.66
siletti_10X380_6	siletti_H19.30.002	Siletti	4276.96	2410.99	0.0122112	22.903	9.63066	0.000134363	1.75
siletti_10X392_4	siletti_H19.30.001	Siletti	23466.8	6741.11	0.0154531	193.21	32.3959	0.000292055	1.8
siletti_10X376_6	siletti_H19.30.001	Siletti	16833.9	5096.31	0.0133004	165.82	33.9243	0.000319026	3.62
siletti_10X362_6	siletti_H19.30.001	Siletti	12255.2	3474.93	0.00064993	176.143	23.7533	8.08957e-05	0.83
siletti_10X389_1	siletti_H19.30.001	Siletti	20449.1	5719.59	0.00932222	185.288	29.5656	0.000389726	5.84
siletti_10X362_5	siletti_H19.30.001	Siletti	11739.1	3432.33	0.000642859	151.733	22	4.99822e-05	1.21
siletti_10X380_5	siletti_H19.30.002	Siletti	4234.1	2367.79	0.0125828	23.3311	9.85282	0.000150466	1.69
siletti_10X193_4	siletti_H18.30.002	Siletti	29556.2	6006.52	0.0124074	311.754	42.1236	0.000425884	7.47
siletti_10X193_3	siletti_H18.30.002	Siletti	29008.9	5923.4	0.0121414	324.727	43.4689	0.000437299	6.9
siletti_10X389_2	siletti_H19.30.001	Siletti	18949.4	5550.71	0.00888931	167.512	28.9514	0.000341185	6.08

## Sheet: 3_evaluation_celltypes
name	signature_length	genes
Astrocytes	29	GJB6;CD44;CD109;S1PR3;GFAP;SLC7A10;ETNPPL;PRRX2;ATP13A4;AGT;FLNC;HSPB6;FGFR3;NTSR2;CD38;ENTPD2;IGFBP2;SLC7A11;SFRP5;ITIH3;ACSBG1;SLC6A11;A2M;SLC39A12;IGSF1;PAQR6;SLC4A4;EMP1;CLDN10
Ermn.Oligodendrocytes	42	HAPLN2;ERMN;OPALIN;MOG;GJB1;D7ERTD443E;PLS1;GALNT6;PLEKHH1;SMCO3;MAG;CNTN2;TMEM125;S1PR5;ASPA;ANLN;GJC2;TMEM88B;CLDN11;TRIM59;MAL;PPP1R14A;APOD;ST18;TNFAIP6;PRR5L;SERPINB1A;KCNA1;ARSG;TSPAN2;FA2H;PDLIM2;GRB14;SYTL2;UGT8A;ADSSL1;TRF;MYRF;CAR14;YPEL2;TMOD1;SLAIN1
OPC	14	PDGFRA;C1QL1;EMID1;SAPCD2;PLPP4;NEU4;CSPG4;SNX22;C1QL2;MATN4;GPR17;TRAF4;CCND1;CAR8
Dcn.Fibroblasts	37	LUM;DCN;COL3A1;ITIH2;CEMIP;SLC6A13;CRISPLD2;PCOLCE;COL1A1;COL15A1;IGFBP2;SPP1;SERPING1;EFEMP1;ISLR;BGN;SERPINF1;MGP;NUPR1;COL1A2;COL6A1;EDN3;CPED1;NID1;FBLN2;TGFBI;ENPP1;VTN;ITIH5;IGFBP4;EMP3;COLEC12;RCN3;TGFBR3;CFH;IL34;FOXC1
Mural	48	PLN;ASPN;MYH11;SLC38A11;TAGLN;TPM2;HIGD1B;NDUFA4L2;ACTA2;DES;GJA4;VTN;KCNJ8;MYL9;MUSTN1;GPER1;PERP;IFITM1;RGS5;MGP;MYLK;TBX3OS1;SLC6A20A;FILIP1L;BGN;PDE5A;IL34;PDE3A;IGFBP7;PDGFRB;SLC19A1;GJC1;RBPMS;ATP13A5;SOD3;WTIP;PHLDB2;CRIP1;NOTCH3;MYO1B;RASL12;ZIC1;EBF1;SNCG;HSPB1;ITGA1;BCAM;DDIT4L
Endothelial	94	ABCB1A;ADGRL4;SOX17;SLCO1A4;CYYR1;CLDN5;ADGRF5;NOSTRIN;LY6A;LY6C1;CDH5;PGLYRP1;TEK;FOXQ1;USHBP1;FLT1;PTPRB;EMCN;ICAM2;LEF1;TIE1;PAQR5;CLIC5;CTLA2A;PECAM1;MECOM;SEMA3C;CAR4;DEGS2;LSR;ACVRL1;CD93;PODXL;ESAM;CXCL12;EGFL7;GRRP1;RASIP1;ATP10A;WFDC1;FN1;SLC22A8;ITM2A;HMCN1;KANK3;GIMAP6;SLFN5;ENG;TINAGL1;ID1;KITL;KDR;TMEM204;CD34;IGFBP7;FXYD5;PROM1;BVHT;SLC7A1;AW112010;HSPB1;CGNL1;CLEC2D;LTBP4;PALMD;RGS…
Tmem119.Immune	92	SIGLECH;GPR34;TMEM119;SELPLG;PLD4;BIN2;FCGR3;P2RY12;CD53;LY86;FCRLS;CD37;CSF1R;CX3CR1;ITGAM;TREM2;SPI1;LAPTM5;P2RY13;BCL2A1B;SUSD3;MPEG1;CCR5;ITGB2;FCER1G;FCGR1;AIF1;CYTH4;C1QC;CTSS;ARHGAP45;ABI3;P2RY6;CD84;IRF8;LTC4S;FGD2;TNFAIP8L2;CD14;ALOX5AP;CD33;PTPRC;TYROBP;NCF1;PTGS1;CRYBB1;C1QB;INPP5D;OLFML3;RAC2;CD68;CD52;HCLS1;IRF5;FERMT3;OTULINL;PTPN18;CMTM7;HPGDS;GNGT2;FYB;LYZ2;HPGD;PLEK;UNC93B1;LST1;…
POMC_neurons	5	POMC;TBX3;SHISAL2B;PRDM12;GPR101
AGRP_neurons	8	AGRP;NPY;AGTR1;SHISAL2B;OTP;ACVR1C;TBX3;GHSR
GHRH_neurons	10	GHRH;GAL;GSX1;TMEM155;GHSR;AL158038.12;GABRE;TCF7L1;CFC1;PGR
PMCH_neurons	6	PMCH;PARPBP;CRHBP;CARTPT;GPR83;OTX1
HCRT_neurons	10	HCRT;PLCZ1;LHX9;PDYN;RERGL;TRHR;PIK3C2G;C1QL3;NTF3;CRYM
TRH_SIM1_EBF_neurons	5	TRH;SIM1;OTP;EBF1;EBF3
CHAT_neurons	6	CHAT;SLC5A7;LHX8;COL6A6;NTRK1;INSRR
TAC3_KISS1_neurons	7	TAC3;KISS1;SKOR2;PGR;TBX3;VGLL3;EMP2

## Sheet: 4_evaluation_results
reduction	mixingknn	mean_knn_purity	asw	method	ndim	features_ngenes	scvi_params	nlayers	max_epochs	dropout_rate
scVI_0_100_0.1_2_256_gene_zinb_cov1..scVI..50..RNA.log.vst.split_Sample_ID.features.1500_8e83e9f83a42b9b46aa8ca07149a955b	0.456874	0.465695	0.0571074	scVI	50	1500	100_0.1_2_256	2	100	0.1
scVI_0_100_0.1_2_256_gene_zinb_cov1..scVI..50..RNA.log.vst.split_Sample_ID.features.2000_885b3437fabc9e3422f1da504f77e89f	0.452776	0.468575	0.0612591	scVI	50	2000	100_0.1_2_256	2	100	0.1
scVI_0_100_0.1_2_256_gene_zinb_cov1..scVI..50..RNA.log.vst.split_Sample_ID.features.2500_4bf94ec6afe5d208b3c5d629a0cd3725	0.442239	0.472429	0.0591971	scVI	50	2500	100_0.1_2_256	2	100	0.1
scVI_0_100_0.1_2_256_gene_zinb_cov1..scVI..50..RNA.log.vst.split_Sample_ID.features.3000_1bad8d5d94566fe81c1fd6475bc34280	0.440701	0.470212	0.0640808	scVI	50	3000	100_0.1_2_256	2	100	0.1
scVI_0_100_0.1_2_256_gene_zinb_cov1..scVI..50..RNA.log.vst.split_Sample_ID.features.3500_0642341c18712cecd5149af9d44d10dd	0.438463	0.469417	0.0640763	scVI	50	3500	100_0.1_2_256	2	100	0.1
scVI_0_100_0.1_2_256_gene_zinb_cov1..scVI..80..RNA.log.vst.split_Sample_ID.features.1500_5ed30e49c8de760db86a4ad1d6ee8f35	0.462366	0.464481	0.0399119	scVI	80	1500	100_0.1_2_256	2	100	0.1
scVI_0_100_0.1_2_256_gene_zinb_cov1..scVI..80..RNA.log.vst.split_Sample_ID.features.2000_221c3f02b7308ca5e9ad67710a437904	0.456874	0.467899	0.0443394	scVI	80	2000	100_0.1_2_256	2	100	0.1
scVI_0_100_0.1_2_256_gene_zinb_cov1..scVI..80..RNA.log.vst.split_Sample_ID.features.2500_6107cc33329393d462311433b43ea787	0.453867	0.471201	0.0503237	scVI	80	2500	100_0.1_2_256	2	100	0.1
scVI_0_100_0.1_2_256_gene_zinb_cov1..scVI..80..RNA.log.vst.split_Sample_ID.features.3000_9ab08e8e826162d08cd3169fd76e508a	0.446962	0.470631	0.0545148	scVI	80	3000	100_0.1_2_256	2	100	0.1
scVI_0_100_0.1_2_256_gene_zinb_cov1..scVI..80..RNA.log.vst.split_Sample_ID.features.3500_e3cb6aeee938021b5c7da2748bb6bf21	0.442239	0.471065	0.0570061	scVI	80	3500	100_0.1_2_256	2	100	0.1
scVI_0_100_0.1_3_256_gene_zinb_cov1..scVI..50..RNA.log.vst.split_Sample_ID.features.1500_071129db714d7764ea096f6489dfed80	0.453867	0.46103	0.0716268	scVI	50	1500	100_0.1_3_256	3	100	0.1
scVI_0_100_0.1_3_256_gene_zinb_cov1..scVI..50..RNA.log.vst.split_Sample_ID.features.2000_9b92b3d065ca798df78c9d195194c68b	0.45029	0.457762	0.0726623	scVI	50	2000	100_0.1_3_256	3	100	0.1
scVI_0_100_0.1_3_256_gene_zinb_cov1..scVI..50..RNA.log.vst.split_Sample_ID.features.2500_62ffe8c4ed27a1311582228bf7b94991	0.446962	0.456483	0.0716117	scVI	50	2500	100_0.1_3_256	3	100	0.1
scVI_0_100_0.1_3_256_gene_zinb_cov1..scVI..50..RNA.log.vst.split_Sample_ID.features.3000_e78f6d26e10c3f595f918e9d4eaabfee	0.44147	0.453041	0.0749722	scVI	50	3000	100_0.1_3_256	3	100	0.1
scVI_0_100_0.1_3_256_gene_zinb_cov1..scVI..50..RNA.log.vst.split_Sample_ID.features.3500_f039f4329a10dc3ef0e7100ecdeaf079	0.437694	0.455741	0.0728859	scVI	50	3500	100_0.1_3_256	3	100	0.1
scVI_0_100_0.1_3_256_gene_zinb_cov1..scVI..80..RNA.log.vst.split_Sample_ID.features.1500_3d20a8a3f2fa14af86320ad3ffe1801a	0.457643	0.457164	0.0726577	scVI	80	1500	100_0.1_3_256	3	100	0.1
scVI_0_100_0.1_3_256_gene_zinb_cov1..scVI..80..RNA.log.vst.split_Sample_ID.features.2000_5a8aaf38bdc42ba4c7e56f9e65bddb08	0.450092	0.456293	0.0710173	scVI	80	2000	100_0.1_3_256	3	100	0.1
scVI_0_100_0.1_3_256_gene_zinb_cov1..scVI..80..RNA.log.vst.split_Sample_ID.features.2500_b4fbf6191693e326e34e63bfcfda18d8	0.444277	0.456842	0.0730039	scVI	80	2500	100_0.1_3_256	3	100	0.1
scVI_0_100_0.1_3_256_gene_zinb_cov1..scVI..80..RNA.log.vst.split_Sample_ID.features.3000_8598eb7c445af990eac33a8982a8b53d	0.440701	0.453634	0.0728605	scVI	80	3000	100_0.1_3_256	3	100	0.1
scVI_0_100_0.1_3_256_gene_zinb_cov1..scVI..80..RNA.log.vst.split_Sample_ID.features.3500_b86914fd9bd40ae4c087bf2fd5f4f397	0.438463	0.456204	0.0734135	scVI	80	3500	100_0.1_3_256	3	100	0.1
scVI_0_250_0.1_2_256_gene_zinb_cov1..scVI..50..RNA.log.vst.split_Sample_ID.features.1500_cece3b3d7072a761ac233567176519cf	0.453867	0.457587	0.0573752	scVI	50	1500	250_0.1_2_256	2	250	0.1
scVI_0_250_0.1_2_256_gene_zinb_cov1..scVI..50..RNA.log.vst.split_Sample_ID.features.2000_ac436e18e32447473451aabf40d96c2a	0.448053	0.45825	0.0575518	scVI	50	2000	250_0.1_2_256	2	250	0.1
scVI_0_250_0.1_2_256_gene_zinb_cov1..scVI..50..RNA.log.vst.split_Sample_ID.features.2500_44257e2fd8fa1d8b5885e562e5a706c3	0.444277	0.458778	0.0594643	scVI	50	2500	250_0.1_2_256	2	250	0.1
scVI_0_250_0.1_2_256_gene_zinb_cov1..scVI..50..RNA.log.vst.split_Sample_ID.features.3000_11501303d0833110a2dc6acbfdf5e957	0.44147	0.457264	0.0575353	scVI	50	3000	250_0.1_2_256	2	250	0.1
scVI_0_250_0.1_2_256_gene_zinb_cov1..scVI..50..RNA.log.vst.split_Sample_ID.features.3500_ae8d1542f3dfbd2f50db235351a3d379	0.441148	0.460089	0.0629473	scVI	50	3500	250_0.1_2_256	2	250	0.1
scVI_0_250_0.1_2_256_gene_zinb_cov1..scVI..80..RNA.log.vst.split_Sample_ID.features.1500_da49cb490e2ce1b7d8860ebe7ecf1ae8	0.453867	0.458033	0.0434181	scVI	80	1500	250_0.1_2_256	2	250	0.1
scVI_0_250_0.1_2_256_gene_zinb_cov1..scVI..80..RNA.log.vst.split_Sample_ID.features.2000_3fbebf6d86727027bbd4f6ae5a060a9e	0.453098	0.460928	0.0487287	scVI	80	2000	250_0.1_2_256	2	250	0.1
scVI_0_250_0.1_2_256_gene_zinb_cov1..scVI..80..RNA.log.vst.split_Sample_ID.features.2500_77c9e874af1ea31dc99786f5100781bf	0.448053	0.457893	0.0550878	scVI	80	2500	250_0.1_2_256	2	250	0.1
scVI_0_250_0.1_2_256_gene_zinb_cov1..scVI..80..RNA.log.vst.split_Sample_ID.features.3000_95895c3d09d848b8289418d35d02c2d1	0.442239	0.458282	0.055446	scVI	80	3000	250_0.1_2_256	2	250	0.1
scVI_0_250_0.1_2_256_gene_zinb_cov1..scVI..80..RNA.log.vst.split_Sample_ID.features.3500_b021c4a69cd8c1f8157300f957fb5e02	0.44147	0.4608	0.0572982	scVI	80	3500	250_0.1_2_256	2	250	0.1
scVI_0_250_0.1_3_256_gene_zinb_cov1..scVI..50..RNA.log.vst.split_Sample_ID.features.1500_dd963056707fa7e59dd86f0d09f83d2c	0.456874	0.447568	0.0801225	scVI	50	1500	250_0.1_3_256	3	250	0.1
scVI_0_250_0.1_3_256_gene_zinb_cov1..scVI..50..RNA.log.vst.split_Sample_ID.features.2000_ebe73843ce399292b23532905692612f	0.452776	0.44781	0.079416	scVI	50	2000	250_0.1_3_256	3	250	0.1
scVI_0_250_0.1_3_256_gene_zinb_cov1..scVI..50..RNA.log.vst.split_Sample_ID.features.2500_4322c77d85b0f1235e09023bcb0eaf60	0.44147	0.446532	0.0729708	scVI	50	2500	250_0.1_3_256	3	250	0.1
scVI_0_250_0.1_3_256_gene_zinb_cov1..scVI..50..RNA.log.vst.split_Sample_ID.features.3000_12dd30cc109e7d37398b436610a9430a	0.447284	0.441968	0.0723878	scVI	50	3000	250_0.1_3_256	3	250	0.1
scVI_0_250_0.1_3_256_gene_zinb_cov1..scVI..50..RNA.log.vst.split_Sample_ID.features.3500_a330a1cd562bc663eebf4bd9d636cdca	0.442239	0.444734	0.0735537	scVI	50	3500	250_0.1_3_256	3	250	0.1
scVI_0_250_0.1_3_256_gene_zinb_cov1..scVI..80..RNA.log.vst.split_Sample_ID.features.1500_ffde4d59a761bb15c858c7ca3d9914c3	0.457643	0.449645	0.0819347	scVI	80	1500	250_0.1_3_256	3	250	0.1
scVI_0_250_0.1_3_256_gene_zinb_cov1..scVI..80..RNA.log.vst.split_Sample_ID.features.2000_cf1c00663191df6d8889627235dc0bed	0.453867	0.445309	0.0788658	scVI	80	2000	250_0.1_3_256	3	250	0.1
scVI_0_250_0.1_3_256_gene_zinb_cov1..scVI..80..RNA.log.vst.split_Sample_ID.features.2500_a86f1325ed6708dfe905993600b870fb	0.448053	0.445515	0.0755449	scVI	80	2500	250_0.1_3_256	3	250	0.1
scVI_0_250_0.1_3_256_gene_zinb_cov1..scVI..80..RNA.log.vst.split_Sample_ID.features.3000_dac9849d076c8f9e0dc4bcc2e5693fdd	0.447284	0.442348	0.0775103	scVI	80	3000	250_0.1_3_256	3	250	0.1
scVI_0_250_0.1_3_256_gene_zinb_cov1..scVI..80..RNA.log.vst.split_Sample_ID.features.3500_647bcc7003549ecbf66ac93fabbf4944	0.44147	0.443062	0.0734544	scVI	80	3500	250_0.1_3_256	3	250	0.1
scVI_0_400_0.1_3_256_gene_zinb_cov1..scVI..50..RNA.log.vst.split_Sample_ID.features.1500_0ebfa02468ca054febda739087f9ad46	0.465495	0.44159	0.0914876	scVI	50	1500	400_0.1_3_256	3	400	0.1
scVI_0_400_0.1_3_256_gene_zinb_cov1..scVI..50..RNA.log.vst.split_Sample_ID.features.2000_551635b5772bc6224605b9e02d869c74	0.459681	0.441021	0.0856933	scVI	50	2000	400_0.1_3_256	3	400	0.1
scVI_0_400_0.1_3_256_gene_zinb_cov1..scVI..50..RNA.log.vst.split_Sample_ID.features.2500_20a5e26e9f4f1c73998dbfbe4ed19792	0.453867	0.441874	0.0855754	scVI	50	2500	400_0.1_3_256	3	400	0.1
scVI_0_400_0.1_3_256_gene_zinb_cov1..scVI..50..RNA.log.vst.split_Sample_ID.features.3000_02645096d199b43164d05eeea72c8ca4	0.450092	0.438195	0.0822363	scVI	50	3000	400_0.1_3_256	3	400	0.1
scVI_0_400_0.1_3_256_gene_zinb_cov1..scVI..50..RNA.log.vst.split_Sample_ID.features.3500_e790d703bf857b5455e405494b253eca	0.452776	0.437772	0.0797429	scVI	50	3500	400_0.1_3_256	3	400	0.1
scVI_0_400_0.1_3_256_gene_zinb_cov1..scVI..80..RNA.log.vst.split_Sample_ID.features.1500_01d29a9180a2598f96d4ab41350f271f	0.463457	0.446603	0.09302	scVI	80	1500	400_0.1_3_256	3	400	0.1
scVI_0_400_0.1_3_256_gene_zinb_cov1..scVI..80..RNA.log.vst.split_Sample_ID.features.2000_305d21ad36e755c244f59c51cba13593	0.459681	0.441266	0.0854487	scVI	80	2000	400_0.1_3_256	3	400	0.1
scVI_0_400_0.1_3_256_gene_zinb_cov1..scVI..80..RNA.log.vst.split_Sample_ID.features.2500_0d10584f010798a6b10fbc3a54fbc1f5	0.457643	0.441481	0.0830506	scVI	80	2500	400_0.1_3_256	3	400	0.1
scVI_0_400_0.1_3_256_gene_zinb_cov1..scVI..80..RNA.log.vst.split_Sample_ID.features.3000_340ef8655e28706a68f18753f9101785	0.45106	0.437324	0.0831609	scVI	80	3000	400_0.1_3_256	3	400	0.1
scVI_0_400_0.1_3_256_gene_zinb_cov1..scVI..80..RNA.log.vst.split_Sample_ID.features.3500_4b46833988d6993c374ec1d157ec907f	0.447284	0.439331	0.0795171	scVI	80	3500	400_0.1_3_256	3	400	0.1
scVI_0_50_0.1_1_256_gene_zinb_cov1..scVI..50..RNA.log.vst.split_Sample_ID.features.1500_c2033a27fd97856139b7bea4906f415f	0.43188	0.476599	0.0518654	scVI	50	1500	50_0.1_1_256	1	50	0.1
scVI_0_50_0.1_1_256_gene_zinb_cov1..scVI..50..RNA.log.vst.split_Sample_ID.features.2000_e2def2108e71a92b42f16a5b6eaf0e1a	0.426066	0.469924	0.0525293	scVI	50	2000	50_0.1_1_256	1	50	0.1
scVI_0_50_0.1_1_256_gene_zinb_cov1..scVI..50..RNA.log.vst.split_Sample_ID.features.2500_4543e09028d2d72c231bc54d956b19a5	0.417245	0.474501	0.0539681	scVI	50	2500	50_0.1_1_256	1	50	0.1
scVI_0_50_0.1_1_256_gene_zinb_cov1..scVI..50..RNA.log.vst.split_Sample_ID.features.3000_f77f61c6bbe0f201048ad35d3ca7a255	0.414438	0.474668	0.0531377	scVI	50	3000	50_0.1_1_256	1	50	0.1
scVI_0_50_0.1_1_256_gene_zinb_cov1..scVI..50..RNA.log.vst.split_Sample_ID.features.3500_ddb4cfc67948afe1ffa0ef20025491c7	0.404079	0.476767	0.0544742	scVI	50	3500	50_0.1_1_256	1	50	0.1
scVI_0_50_0.1_1_256_gene_zinb_cov1..scVI..80..RNA.log.vst.split_Sample_ID.features.1500_14c03e91ab013844f7a2226d1f7a4c34	0.438463	0.466741	0.0342204	scVI	80	1500	50_0.1_1_256	1	50	0.1
scVI_0_50_0.1_1_256_gene_zinb_cov1..scVI..80..RNA.log.vst.split_Sample_ID.features.2000_b2ae3f8f9d42bca9b0f2dc81b869cdd7	0.432649	0.468629	0.0368373	scVI	80	2000	50_0.1_1_256	1	50	0.1
scVI_0_50_0.1_1_256_gene_zinb_cov1..scVI..80..RNA.log.vst.split_Sample_ID.features.2500_4a594fdb7f0f3e91b334a98bf3cd2cba	0.426835	0.472199	0.0372536	scVI	80	2500	50_0.1_1_256	1	50	0.1
scVI_0_50_0.1_1_256_gene_zinb_cov1..scVI..80..RNA.log.vst.split_Sample_ID.features.3000_6a20fdaa608a39d71d88f56d167bff40	0.42229	0.474241	0.0396959	scVI	80	3000	50_0.1_1_256	1	50	0.1
scVI_0_50_0.1_1_256_gene_zinb_cov1..scVI..80..RNA.log.vst.split_Sample_ID.features.3500_cf5ea94505b12f2aad9a13c61edc8578	0.419284	0.467179	0.0404593	scVI	80	3500	50_0.1_1_256	1	50	0.1
scVI_0_400_0.1_1_256_gene_zinb_cov1..scVI..50..RNA.log.vst.split_Sample_ID.features.1500_7e368a6f245f5a3f59b99a7fb62ea42e	0.453867	0.45348	0.038328	scVI	50	1500	400_0.1_1_256	1	400	0.1
scVI_0_400_0.1_1_256_gene_zinb_cov1..scVI..50..RNA.log.vst.split_Sample_ID.features.2000_fd0da97ae521c3ce8f3c9d3e30628581	0.447284	0.453056	0.0353804	scVI	50	2000	400_0.1_1_256	1	400	0.1
scVI_0_400_0.1_1_256_gene_zinb_cov1..scVI..50..RNA.log.vst.split_Sample_ID.features.2500_27d0a53c459abd0f7e3541d6505c03a2	0.44147	0.458562	0.0373455	scVI	50	2500	400_0.1_1_256	1	400	0.1
scVI_0_400_0.1_1_256_gene_zinb_cov1..scVI..50..RNA.log.vst.split_Sample_ID.features.3000_da1a985a7f428167794a06e03a1fff6f	0.438463	0.454822	0.0335343	scVI	50	3000	400_0.1_1_256	1	400	0.1
scVI_0_400_0.1_1_256_gene_zinb_cov1..scVI..50..RNA.log.vst.split_Sample_ID.features.3500_9e00242c537b89d7e452b9528874155f	0.432649	0.459942	0.0344674	scVI	50	3500	400_0.1_1_256	1	400	0.1
scVI_0_400_0.1_1_256_gene_zinb_cov1..scVI..80..RNA.log.vst.split_Sample_ID.features.1500_e85cd17588dc142e5aade71c7e0eb211	0.450092	0.459339	0.0295291	scVI	80	1500	400_0.1_1_256	1	400	0.1
scVI_0_400_0.1_1_256_gene_zinb_cov1..scVI..80..RNA.log.vst.split_Sample_ID.features.2000_0b0ed10ebf6b33ad51c7eee6c09fe0aa	0.447284	0.459115	0.0270846	scVI	80	2000	400_0.1_1_256	1	400	0.1
scVI_0_400_0.1_1_256_gene_zinb_cov1..scVI..80..RNA.log.vst.split_Sample_ID.features.2500_1128c44cb060ef091f2721fceb6edf2b	0.442239	0.4612	0.0234936	scVI	80	2500	400_0.1_1_256	1	400	0.1
scVI_0_400_0.1_1_256_gene_zinb_cov1..scVI..80..RNA.log.vst.split_Sample_ID.features.3000_515b722b062688cfe14709dd2a600d8a	0.438463	0.462743	0.0255629	scVI	80	3000	400_0.1_1_256	1	400	0.1
scVI_0_400_0.1_1_256_gene_zinb_cov1..scVI..80..RNA.log.vst.split_Sample_ID.features.3500_205d69f52e31f78933fe34d6132a55fa	0.436425	0.459372	0.0221179	scVI	80	3500	400_0.1_1_256	1	400	0.1
scVI_0_400_0.1_2_256_gene_zinb_cov1..scVI..50..RNA.log.vst.split_Sample_ID.features.1500_900042554007f046ceeed2fee56fcf28	0.462366	0.451832	0.0727649	scVI	50	1500	400_0.1_2_256	2	400	0.1
scVI_0_400_0.1_2_256_gene_zinb_cov1..scVI..50..RNA.log.vst.split_Sample_ID.features.2000_bd0e318c59fb53a5fde96fb1355aa049	0.453867	0.451024	0.0727326	scVI	50	2000	400_0.1_2_256	2	400	0.1
scVI_0_400_0.1_2_256_gene_zinb_cov1..scVI..50..RNA.log.vst.split_Sample_ID.features.2500_c3a60715d344ae88b70d54dd9f0e628d	0.447284	0.450813	0.0705402	scVI	50	2500	400_0.1_2_256	2	400	0.1
scVI_0_400_0.1_2_256_gene_zinb_cov1..scVI..50..RNA.log.vst.split_Sample_ID.features.3000_975e6e5c81427b0ae2478dfbdd9e6e8c	0.444277	0.449713	0.0688655	scVI	50	3000	400_0.1_2_256	2	400	0.1
scVI_0_400_0.1_2_256_gene_zinb_cov1..scVI..50..RNA.log.vst.split_Sample_ID.features.3500_8856f9fe5eb2e103d8b0d8837dcefca5	0.44147	0.451387	0.0636948	scVI	50	3500	400_0.1_2_256	2	400	0.1
scVI_0_400_0.1_2_256_gene_zinb_cov1..scVI..80..RNA.log.vst.split_Sample_ID.features.1500_f6acc7bcf5dd31a283743496c2e21e81	0.462366	0.455299	0.0690325	scVI	80	1500	400_0.1_2_256	2	400	0.1
scVI_0_400_0.1_2_256_gene_zinb_cov1..scVI..80..RNA.log.vst.split_Sample_ID.features.2000_c972f065dd48faff3474f987c1f59e98	0.456105	0.455027	0.0685282	scVI	80	2000	400_0.1_2_256	2	400	0.1
scVI_0_400_0.1_2_256_gene_zinb_cov1..scVI..80..RNA.log.vst.split_Sample_ID.features.2500_016b815b4b0a78e0c037e2c6e1caded6	0.45029	0.453966	0.0653828	scVI	80	2500	400_0.1_2_256	2	400	0.1
scVI_0_400_0.1_2_256_gene_zinb_cov1..scVI..80..RNA.log.vst.split_Sample_ID.features.3000_07d0fad51e0cdcc928953bbe5045d0ce	0.444277	0.454658	0.0659684	scVI	80	3000	400_0.1_2_256	2	400	0.1
scVI_0_400_0.1_2_256_gene_zinb_cov1..scVI..80..RNA.log.vst.split_Sample_ID.features.3500_511f94e8535108d4b930c94a0286059d	0.444277	0.452771	0.0649428	scVI	80	3500	400_0.1_2_256	2	400	0.1
scVI_0_50_0.1_2_256_gene_zinb_cov1..scVI..50..RNA.log.vst.split_Sample_ID.features.1500_94994d9bff2abebe0881e431dbd91f71	0.442239	0.475538	0.058361	scVI	50	1500	50_0.1_2_256	2	50	0.1
scVI_0_50_0.1_2_256_gene_zinb_cov1..scVI..50..RNA.log.vst.split_Sample_ID.features.2000_ed75cee57f64fdeb429899f7b97ced6c	0.438463	0.47677	0.0630923	scVI	50	2000	50_0.1_2_256	2	50	0.1
scVI_0_50_0.1_2_256_gene_zinb_cov1..scVI..50..RNA.log.vst.split_Sample_ID.features.2500_bf9aa9c607895a1b9f2ffeee0f599a6b	0.43188	0.479422	0.0614182	scVI	50	2500	50_0.1_2_256	2	50	0.1
scVI_0_50_0.1_2_256_gene_zinb_cov1..scVI..50..RNA.log.vst.split_Sample_ID.features.3000_bf34bb8d83261b15daca9b159f590d0f	0.426066	0.47744	0.0646062	scVI	50	3000	50_0.1_2_256	2	50	0.1
scVI_0_50_0.1_2_256_gene_zinb_cov1..scVI..50..RNA.log.vst.split_Sample_ID.features.3500_1545ff9ba156f46b63992e45ebe9feb4	0.426066	0.475504	0.065234	scVI	50	3500	50_0.1_2_256	2	50	0.1
scVI_0_50_0.1_2_256_gene_zinb_cov1..scVI..80..RNA.log.vst.split_Sample_ID.features.1500_168ec0168d9cc6dea722eba0fb68a838	0.448053	0.472722	0.0436564	scVI	80	1500	50_0.1_2_256	2	50	0.1
scVI_0_50_0.1_2_256_gene_zinb_cov1..scVI..80..RNA.log.vst.split_Sample_ID.features.2000_abfeaf9da3858e5f49de6e82c0bd9f9c	0.444277	0.474813	0.0488411	scVI	80	2000	50_0.1_2_256	2	50	0.1
scVI_0_50_0.1_2_256_gene_zinb_cov1..scVI..80..RNA.log.vst.split_Sample_ID.features.2500_123d19c0f1d599939b935e4cea3b53eb	0.44147	0.475524	0.0515719	scVI	80	2500	50_0.1_2_256	2	50	0.1
scVI_0_50_0.1_2_256_gene_zinb_cov1..scVI..80..RNA.log.vst.split_Sample_ID.features.3000_876ce80f1e6f1df12cd8ad0515a5626e	0.432649	0.477415	0.0532062	scVI	80	3000	50_0.1_2_256	2	50	0.1
scVI_0_50_0.1_2_256_gene_zinb_cov1..scVI..80..RNA.log.vst.split_Sample_ID.features.3500_57ea1feacf141ba5078aeb1cbe720114	0.432649	0.474359	0.0610518	scVI	80	3500	50_0.1_2_256	2	50	0.1
scVI_0_50_0.1_3_256_gene_zinb_cov1..scVI..50..RNA.log.vst.split_Sample_ID.features.1500_db58be75640665ea7622d65241597fa6	0.447284	0.464952	0.0727391	scVI	50	1500	50_0.1_3_256	3	50	0.1
scVI_0_50_0.1_3_256_gene_zinb_cov1..scVI..50..RNA.log.vst.split_Sample_ID.features.2000_9696dde9180099e76980cc50529bc729	0.44147	0.463206	0.0722846	scVI	50	2000	50_0.1_3_256	3	50	0.1
scVI_0_50_0.1_3_256_gene_zinb_cov1..scVI..50..RNA.log.vst.split_Sample_ID.features.2500_c7fbdf89cad0edf5436d6bbeba20fdc4	0.432649	0.463252	0.0709495	scVI	50	2500	50_0.1_3_256	3	50	0.1
scVI_0_50_0.1_3_256_gene_zinb_cov1..scVI..50..RNA.log.vst.split_Sample_ID.features.3000_ffe4215b39c7ede3a5d7af2eff0a73ef	0.426066	0.462342	0.0730272	scVI	50	3000	50_0.1_3_256	3	50	0.1
scVI_0_50_0.1_3_256_gene_zinb_cov1..scVI..50..RNA.log.vst.split_Sample_ID.features.3500_0f0a0a1583ac60f9a6cad301f4e72771	0.426066	0.46209	0.0711366	scVI	50	3500	50_0.1_3_256	3	50	0.1
scVI_0_50_0.1_3_256_gene_zinb_cov1..scVI..80..RNA.log.vst.split_Sample_ID.features.1500_b6c09dd32f1ec1bb87b9b6ec82e420b5	0.442239	0.466812	0.0695289	scVI	80	1500	50_0.1_3_256	3	50	0.1
scVI_0_50_0.1_3_256_gene_zinb_cov1..scVI..80..RNA.log.vst.split_Sample_ID.features.2000_8d2f6cba741b8ac312b3317cad817788	0.437372	0.465965	0.0694466	scVI	80	2000	50_0.1_3_256	3	50	0.1
scVI_0_50_0.1_3_256_gene_zinb_cov1..scVI..80..RNA.log.vst.split_Sample_ID.features.2500_cfb5889283f1972aeacb6bf464908137	0.432649	0.462115	0.0711125	scVI	80	2500	50_0.1_3_256	3	50	0.1
scVI_0_50_0.1_3_256_gene_zinb_cov1..scVI..80..RNA.log.vst.split_Sample_ID.features.3000_715c8f4258e02f2c80fbb96cec947471	0.425297	0.465812	0.071771	scVI	80	3000	50_0.1_3_256	3	50	0.1
scVI_0_50_0.1_3_256_gene_zinb_cov1..scVI..80..RNA.log.vst.split_Sample_ID.features.3500_fbf8297fd3495e96fdb5092cf57b37d9	0.426066	0.462592	0.0723575	scVI	80	3500	50_0.1_3_256	3	50	0.1
scVI_0_150_0.1_1_256_gene_zinb_cov1..scVI..50..RNA.log.vst.split_Sample_ID.features.1500_05d4e03b1bb24a3e60b6c7f10c18e372	0.453867	0.462491	0.0395271	scVI	50	1500	150_0.1_1_256	1	150	0.1
scVI_0_150_0.1_1_256_gene_zinb_cov1..scVI..50..RNA.log.vst.split_Sample_ID.features.2000_b8437a27744bb4dfe05129ae953ce218	0.447284	0.460984	0.0447903	scVI	50	2000	150_0.1_1_256	1	150	0.1
scVI_0_150_0.1_1_256_gene_zinb_cov1..scVI..50..RNA.log.vst.split_Sample_ID.features.2500_b20b2884bc6faf7c6c74e9c9142d7c37	0.44147	0.465728	0.0430947	scVI	50	2500	150_0.1_1_256	1	150	0.1
scVI_0_150_0.1_1_256_gene_zinb_cov1..scVI..50..RNA.log.vst.split_Sample_ID.features.3000_79a88097fa6984b900e47b0aa28b9ff1	0.437694	0.463083	0.0466166	scVI	50	3000	150_0.1_1_256	1	150	0.1
scVI_0_150_0.1_1_256_gene_zinb_cov1..scVI..50..RNA.log.vst.split_Sample_ID.features.3500_c0e8246b77941d1e5c53894ede6bfd8e	0.43188	0.465491	0.0473593	scVI	50	3500	150_0.1_1_256	1	150	0.1
scVI_0_150_0.1_1_256_gene_zinb_cov1..scVI..80..RNA.log.vst.split_Sample_ID.features.1500_ed660a379187344f863faaab8d2c4931	0.459681	0.459895	0.0291941	scVI	80	1500	150_0.1_1_256	1	150	0.1
scVI_0_150_0.1_1_256_gene_zinb_cov1..scVI..80..RNA.log.vst.split_Sample_ID.features.2000_696af7615621c17bc5ed245e393117c2	0.456105	0.462561	0.0290916	scVI	80	2000	150_0.1_1_256	1	150	0.1
scVI_0_150_0.1_1_256_gene_zinb_cov1..scVI..80..RNA.log.vst.split_Sample_ID.features.2500_8058f62d3672f101d9f50895852edfa8	0.450092	0.465255	0.0294311	scVI	80	2500	150_0.1_1_256	1	150	0.1
scVI_0_150_0.1_1_256_gene_zinb_cov1..scVI..80..RNA.log.vst.split_Sample_ID.features.3000_c6198ee5d7df36860b9759397cee5e53	0.447284	0.46351	0.0357196	scVI	80	3000	150_0.1_1_256	1	150	0.1
scVI_0_150_0.1_1_256_gene_zinb_cov1..scVI..80..RNA.log.vst.split_Sample_ID.features.3500_a513fbe43dbb1372ad9ad88a8d5182a7	0.442239	0.460918	0.030435	scVI	80	3500	150_0.1_1_256	1	150	0.1
scVI_0_150_0.1_2_256_gene_zinb_cov1..scVI..50..RNA.log.vst.split_Sample_ID.features.1500_bbcda985b36b8baa51ad90bae6d0426d	0.459681	0.463805	0.0558773	scVI	50	1500	150_0.1_2_256	2	150	0.1
scVI_0_150_0.1_2_256_gene_zinb_cov1..scVI..50..RNA.log.vst.split_Sample_ID.features.2000_ea02d764ce6bf927296ea75654fa5385	0.453867	0.463414	0.0566679	scVI	50	2000	150_0.1_2_256	2	150	0.1
scVI_0_150_0.1_2_256_gene_zinb_cov1..scVI..50..RNA.log.vst.split_Sample_ID.features.2500_c66e6c1f02ca35ba82b4cb2cbeb7565b	0.447284	0.468358	0.0568523	scVI	50	2500	150_0.1_2_256	2	150	0.1
scVI_0_150_0.1_2_256_gene_zinb_cov1..scVI..50..RNA.log.vst.split_Sample_ID.features.3000_6363b17ca393f8fcc6251465f511055c	0.442239	0.465902	0.0612681	scVI	50	3000	150_0.1_2_256	2	150	0.1
scVI_0_150_0.1_2_256_gene_zinb_cov1..scVI..50..RNA.log.vst.split_Sample_ID.features.3500_2a67008d244320ff851baad74aa9b250	0.442239	0.463428	0.0613114	scVI	50	3500	150_0.1_2_256	2	150	0.1
scVI_0_150_0.1_2_256_gene_zinb_cov1..scVI..80..RNA.log.vst.split_Sample_ID.features.1500_d9a588e13c44c0debbea1f34546ffc5e	0.462366	0.461304	0.0406539	scVI	80	1500	150_0.1_2_256	2	150	0.1
scVI_0_150_0.1_2_256_gene_zinb_cov1..scVI..80..RNA.log.vst.split_Sample_ID.features.2000_281871c955e12431b3b7ee797be7560f	0.457643	0.46679	0.0427919	scVI	80	2000	150_0.1_2_256	2	150	0.1
scVI_0_150_0.1_2_256_gene_zinb_cov1..scVI..80..RNA.log.vst.split_Sample_ID.features.2500_7539d8dd7056ec8ea085c550600d70c7	0.453867	0.467182	0.051125	scVI	80	2500	150_0.1_2_256	2	150	0.1
scVI_0_150_0.1_2_256_gene_zinb_cov1..scVI..80..RNA.log.vst.split_Sample_ID.features.3000_9020847bbccc6977b1e299d05d42680c	0.446962	0.469251	0.0535097	scVI	80	3000	150_0.1_2_256	2	150	0.1
scVI_0_150_0.1_2_256_gene_zinb_cov1..scVI..80..RNA.log.vst.split_Sample_ID.features.3500_877377a66a91e1168711fdd0a3e0ec03	0.446962	0.465001	0.0548961	scVI	80	3500	150_0.1_2_256	2	150	0.1
PCA_Sample_ID.50.1500	0.389444	0.48022	0.0494765	PCA	50	1500	PCA
PCA_Sample_ID.50.2000	0.371033	0.473364	0.0589747	PCA	50	2000	PCA
PCA_Sample_ID.50.2500	0.358636	0.470189	0.0600504	PCA	50	2500	PCA
PCA_Sample_ID.50.3000	0.347955	0.464935	0.0672595	PCA	50	3000	PCA
PCA_Sample_ID.50.3500	0.341963	0.460145	0.0678122	PCA	50	3500	PCA
PCA_Sample_ID.80.1500	0.376848	0.505253	0.0480664	PCA	80	1500	PCA
PCA_Sample_ID.80.2000	0.358314	0.502012	0.0567596	PCA	80	2000	PCA
PCA_Sample_ID.80.2500	0.34547	0.499125	0.0638165	PCA	80	2500	PCA
PCA_Sample_ID.80.3000	0.334412	0.495476	0.0620776	PCA	80	3000	PCA
PCA_Sample_ID.80.3500	0.326737	0.490331	0.0673708	PCA	80	3500	PCA
scVI_0_100_0.1_1_256_gene_zinb_cov1..scVI..50..RNA.log.vst.split_Sample_ID.features.1500_06113a69de51a855c197b45ae2845303	0.446962	0.466675	0.0496593	scVI	50	1500	100_0.1_1_256	1	100	0.1
scVI_0_100_0.1_1_256_gene_zinb_cov1..scVI..50..RNA.log.vst.split_Sample_ID.features.2000_19f670693e2bde263e9d6b8220b5d82b	0.44147	0.46335	0.0512407	scVI	50	2000	100_0.1_1_256	1	100	0.1
scVI_0_100_0.1_1_256_gene_zinb_cov1..scVI..50..RNA.log.vst.split_Sample_ID.features.2500_9ea911f27647d616b208613997cf7c3a	0.434887	0.469506	0.0500397	scVI	50	2500	100_0.1_1_256	1	100	0.1
scVI_0_100_0.1_1_256_gene_zinb_cov1..scVI..50..RNA.log.vst.split_Sample_ID.features.3000_0e9e01d3956a274da6f9c5a81b71d02e	0.429842	0.467945	0.049636	scVI	50	3000	100_0.1_1_256	1	100	0.1
scVI_0_100_0.1_1_256_gene_zinb_cov1..scVI..50..RNA.log.vst.split_Sample_ID.features.3500_3277a3fa60116477df84997db0cae452	0.421968	0.469869	0.0490097	scVI	50	3500	100_0.1_1_256	1	100	0.1
scVI_0_100_0.1_1_256_gene_zinb_cov1..scVI..80..RNA.log.vst.split_Sample_ID.features.1500_07d7ac4147183e3c4b8fe58b3c73b5c6	0.453867	0.462491	0.031459	scVI	80	1500	100_0.1_1_256	1	100	0.1
scVI_0_100_0.1_1_256_gene_zinb_cov1..scVI..80..RNA.log.vst.split_Sample_ID.features.2000_c3393f5981653aba146dce15e63b6316	0.448053	0.466211	0.0322511	scVI	80	2000	100_0.1_1_256	1	100	0.1
scVI_0_100_0.1_1_256_gene_zinb_cov1..scVI..80..RNA.log.vst.split_Sample_ID.features.2500_b04d044765b7c18e7078de1735364ab0	0.442239	0.468027	0.0336873	scVI	80	2500	100_0.1_1_256	1	100	0.1
scVI_0_100_0.1_1_256_gene_zinb_cov1..scVI..80..RNA.log.vst.split_Sample_ID.features.3000_0699955a6538a04fbbfa2f38bc355e7f	0.44147	0.468486	0.036416	scVI	80	3000	100_0.1_1_256	1	100	0.1
scVI_0_100_0.1_1_256_gene_zinb_cov1..scVI..80..RNA.log.vst.split_Sample_ID.features.3500_4aff2bad99f0d419c2ce8de308261603	0.435656	0.461985	0.0359312	scVI	80	3500	100_0.1_1_256	1	100	0.1
scVI_0_150_0.1_3_256_gene_zinb_cov1..scVI..50..RNA.log.vst.split_Sample_ID.features.1500_771d04a898c022ed26e8d7ba2ca78688	0.453867	0.45615	0.0721098	scVI	50	1500	150_0.1_3_256	3	150	0.1
scVI_0_150_0.1_3_256_gene_zinb_cov1..scVI..50..RNA.log.vst.split_Sample_ID.features.2000_0187e9e4b1a29bad371f7ade230411aa	0.452776	0.452145	0.0740327	scVI	50	2000	150_0.1_3_256	3	150	0.1
scVI_0_150_0.1_3_256_gene_zinb_cov1..scVI..50..RNA.log.vst.split_Sample_ID.features.2500_4cd0f5155aef5a2c384da15a1be1cde5	0.447284	0.451503	0.0719728	scVI	50	2500	150_0.1_3_256	3	150	0.1
scVI_0_150_0.1_3_256_gene_zinb_cov1..scVI..50..RNA.log.vst.split_Sample_ID.features.3000_e7bfa6f0dcff998ae69bc6b1001c1a01	0.442239	0.450001	0.0757929	scVI	50	3000	150_0.1_3_256	3	150	0.1
scVI_0_150_0.1_3_256_gene_zinb_cov1..scVI..50..RNA.log.vst.split_Sample_ID.features.3500_9313481d545c617e94a5f227170844c0	0.44147	0.452852	0.0737014	scVI	50	3500	150_0.1_3_256	3	150	0.1
scVI_0_150_0.1_3_256_gene_zinb_cov1..scVI..80..RNA.log.vst.split_Sample_ID.features.1500_c580545eb8f8dfeba5669d9b8086ab32	0.456874	0.45672	0.0692684	scVI	80	1500	150_0.1_3_256	3	150	0.1
scVI_0_150_0.1_3_256_gene_zinb_cov1..scVI..80..RNA.log.vst.split_Sample_ID.features.2000_8efe0f5d80a2bae2a909b48115f02f4f	0.450092	0.453463	0.073695	scVI	80	2000	150_0.1_3_256	3	150	0.1
scVI_0_150_0.1_3_256_gene_zinb_cov1..scVI..80..RNA.log.vst.split_Sample_ID.features.2500_686109339074072418bf054cc251f7d1	0.447284	0.453227	0.0736716	scVI	80	2500	150_0.1_3_256	3	150	0.1
scVI_0_150_0.1_3_256_gene_zinb_cov1..scVI..80..RNA.log.vst.split_Sample_ID.features.3000_5e5501e7608ccb03a8a62ca6ccfe55b7	0.444277	0.450155	0.0734211	scVI	80	3000	150_0.1_3_256	3	150	0.1
scVI_0_150_0.1_3_256_gene_zinb_cov1..scVI..80..RNA.log.vst.split_Sample_ID.features.3500_7de1495a2f42ff223e4294af39c75902	0.440701	0.448547	0.0733205	scVI	80	3500	150_0.1_3_256	3	150	0.1
scVI_0_250_0.1_1_256_gene_zinb_cov1..scVI..50..RNA.log.vst.split_Sample_ID.features.1500_4f9022690cdd78d9bba374829ed0d7bc	0.456874	0.458429	0.0410531	scVI	50	1500	250_0.1_1_256	1	250	0.1
scVI_0_250_0.1_1_256_gene_zinb_cov1..scVI..50..RNA.log.vst.split_Sample_ID.features.2000_029abb7b12f97677a2c4b6d0bd0702f2	0.45106	0.455489	0.0372403	scVI	50	2000	250_0.1_1_256	1	250	0.1
scVI_0_250_0.1_1_256_gene_zinb_cov1..scVI..50..RNA.log.vst.split_Sample_ID.features.2500_d133b7d404bd2f194c7127d9a80cafd3	0.446962	0.460359	0.03677	scVI	50	2500	250_0.1_1_256	1	250	0.1
scVI_0_250_0.1_1_256_gene_zinb_cov1..scVI..50..RNA.log.vst.split_Sample_ID.features.3000_3e2b487eb73b1db305b2475e08d0a0ca	0.44147	0.456529	0.0379577	scVI	50	3000	250_0.1_1_256	1	250	0.1
scVI_0_250_0.1_1_256_gene_zinb_cov1..scVI..50..RNA.log.vst.split_Sample_ID.features.3500_69207b3a537e7726744675bd080c003b	0.436425	0.46264	0.0388684	scVI	50	3500	250_0.1_1_256	1	250	0.1
scVI_0_250_0.1_1_256_gene_zinb_cov1..scVI..80..RNA.log.vst.split_Sample_ID.features.1500_a6a3eb47bf85019c79d24261e744f476	0.456874	0.458202	0.0187393	scVI	80	1500	250_0.1_1_256	1	250	0.1
scVI_0_250_0.1_1_256_gene_zinb_cov1..scVI..80..RNA.log.vst.split_Sample_ID.features.2000_8fe52ba76d6c4b0ef38386e72f8a21be	0.456105	0.460583	0.0137973	scVI	80	2000	250_0.1_1_256	1	250	0.1
scVI_0_250_0.1_1_256_gene_zinb_cov1..scVI..80..RNA.log.vst.split_Sample_ID.features.2500_19833dfb39ad271c37218615296f3207	0.450092	0.460712	0.0217954	scVI	80	2500	250_0.1_1_256	1	250	0.1
scVI_0_250_0.1_1_256_gene_zinb_cov1..scVI..80..RNA.log.vst.split_Sample_ID.features.3000_cb862d550ea076dfdc0e209324998421	0.447284	0.461277	0.0222926	scVI	80	3000	250_0.1_1_256	1	250	0.1
scVI_0_250_0.1_1_256_gene_zinb_cov1..scVI..80..RNA.log.vst.split_Sample_ID.features.3500_ddcc3f2aa061819c28c7ca19ba46df0c	0.442239	0.459513	0.021966	scVI	80	3500	250_0.1_1_256	1	250	0.1

## Sheet: 5_cluster_tree_edgelist
from	to	isLeaf	level	count	totalCount	from_named	to_named
all	C0-1	FALSE	2	2	20		C0-1 AstroEpendymal
all	C0-2	FALSE	2	2	13		C0-2 Oligodendrocytes
all	C0-3	FALSE	2	7	580		C0-3 Neuron
all	C0-4	FALSE	2	2	23		C0-4 Immune/Vascular
C0-1	C1-1	FALSE	3	3	15	C0-1 AstroEpendymal	C1-1 Astrocytes
C0-1	C1-2	FALSE	3	1	5	C0-1 AstroEpendymal	C1-2 Ependymal
C0-2	C1-3	FALSE	3	2	6	C0-2 Oligodendrocytes	C1-3 Oligo-Precursor
C0-2	C1-4	FALSE	3	2	7	C0-2 Oligodendrocytes	C1-4 Oligo-Mature
C0-3	C1-5	FALSE	3	8	89	C0-3 Neuron	C1-5 Pre-1
C0-3	C1-6	FALSE	3	8	143	C0-3 Neuron	C1-6 Mid-1
C0-3	C1-7	FALSE	3	5	63	C0-3 Neuron	C1-7 Pre-2
C0-3	C1-8	FALSE	3	4	68	C0-3 Neuron	C1-8 Post-1
C0-3	C1-9	FALSE	3	5	79	C0-3 Neuron	C1-9 Mid-3
C0-3	C1-10	FALSE	3	7	122	C0-3 Neuron	C1-10 Mid-2
C0-3	C1-11	FALSE	3	2	16	C0-3 Neuron	C1-11 Post-2
C0-4	C1-12	FALSE	3	1	7	C0-4 Immune/Vascular	C1-12 Vascular
C0-4	C1-13	FALSE	3	4	16	C0-4 Immune/Vascular	C1-13 Immune
C1-1	C2-1	FALSE	4	1	2	C1-1 Astrocytes	C2-1 Astrocytes-1
C1-1	C2-2	FALSE	4	8	9	C1-1 Astrocytes	C2-2 Astrocytes-2
C1-1	C2-3	FALSE	4	2	3	C1-1 Astrocytes	C2-3 Astrocytes-3
C1-10	C2-39	FALSE	4	4	21	C1-10 Mid-2	C2-39 Mid-2 GLU-1
C1-10	C2-40	FALSE	4	5	29	C1-10 Mid-2	C2-40 Mid-2 GLU-2
C1-10	C2-41	FALSE	4	2	10	C1-10 Mid-2	C2-41 Mid-2 GABA-GLU-1
C1-10	C2-42	FALSE	4	2	10	C1-10 Mid-2	C2-42 Mid-2 GABA-GLU-2
C1-10	C2-43	FALSE	4	2	7	C1-10 Mid-2	C2-43 Mid-2 GLU-3
C1-10	C2-44	FALSE	4	4	24	C1-10 Mid-2	C2-44 Mid-2 GABA-GLU-3
C1-10	C2-45	FALSE	4	4	20	C1-10 Mid-2	C2-45 Mid-2 GLU-4
C1-11	C2-46	FALSE	4	3	11	C1-11 Post-2	C2-46 Post-2 GLU-1
C1-11	C2-47	FALSE	4	1	4	C1-11 Post-2	C2-47 Post-2 GLU-2
C1-12	C2-48	FALSE	4	5	6	C1-12 Vascular	C2-48 Vascular
C1-13	C2-49	FALSE	4	8	9	C1-13 Immune	C2-49 Immune Microglia
C1-13	C2-50	FALSE	4	1	2	C1-13 Immune	C2-50 Immune Macrophages
C1-13	C2-51	FALSE	4	1	2	C1-13 Immune	C2-51 Immune Myocytes
C1-13	C2-52	FALSE	4	1	2	C1-13 Immune	C2-52 Immune Tcells
C1-2	C2-4	FALSE	4	3	4	C1-2 Ependymal	C2-4 Ependymal
C1-3	C2-5	FALSE	4	2	3	C1-3 Oligo-Precursor	C2-5 Oligo-Precursor-1
C1-3	C2-6	FALSE	4	1	2	C1-3 Oligo-Precursor	C2-6 Oligo-Precursor-2
C1-4	C2-7	FALSE	4	3	4	C1-4 Oligo-Mature	C2-7 Oligo-Mature-1
C1-4	C2-8	FALSE	4	1	2	C1-4 Oligo-Mature	C2-8 Oligo-Mature-2
C1-5	C2-9	FALSE	4	4	19	C1-5 Pre-1	C2-9 Pre-1 GABA-8
C1-5	C2-10	FALSE	4	3	22	C1-5 Pre-1	C2-10 Pre-1 GABA-1
C1-5	C2-11	FALSE	4	3	15	C1-5 Pre-1	C2-11 Pre-1 GABA-2
C1-5	C2-12	FALSE	4	4	15	C1-5 Pre-1	C2-12 Pre-1 GABA-3
C1-5	C2-13	FALSE	4	1	4	C1-5 Pre-1	C2-13 Pre-1 GABA-4
C1-5	C2-14	FALSE	4	1	4	C1-5 Pre-1	C2-14 Pre-1 GABA-5
C1-5	C2-15	FALSE	4	1	3	C1-5 Pre-1	C2-15 Pre-1 GABA-6
C1-5	C2-16	FALSE	4	2	6	C1-5 Pre-1	C2-16 Pre-1 GABA-7
C1-6	C2-17	FALSE	4	1	6	C1-6 Mid-1	C2-17 Mid-1 GABA-1
C1-6	C2-18	FALSE	4	6	29	C1-6 Mid-1	C2-18 Mid-1 GABA-2
C1-6	C2-19	FALSE	4	6	35	C1-6 Mid-1	C2-19 Mid-1 GABA-3
C1-6	C2-20	FALSE	4	3	18	C1-6 Mid-1	C2-20 Mid-1 GABA-4
C1-6	C2-21	FALSE	4	5	25	C1-6 Mid-1	C2-21 Mid-1 GABA-5
C1-6	C2-22	FALSE	4	4	18	C1-6 Mid-1	C2-22 Mid-1 GABA-6
C1-6	C2-23	FALSE	4	2	8	C1-6 Mid-1	C2-23 Mid-1 GABA-7
C1-6	C2-24	FALSE	4	1	3	C1-6 Mid-1	C2-24 Mid-1 GABA-8
C1-7	C2-25	FALSE	4	2	8	C1-7 Pre-2	C2-25 Pre-2 GABA-1
C1-7	C2-26	FALSE	4	2	13	C1-7 Pre-2	C2-26 Pre-2 GABA-2
C1-7	C2-27	FALSE	4	2	14	C1-7 Pre-2	C2-27 Pre-2 GABA-3
C1-7	C2-28	FALSE	4	2	5	C1-7 Pre-2	C2-28 Pre-2 CHOL-1
C1-7	C2-29	FALSE	4	5	22	C1-7 Pre-2	C2-29 Pre-2 GABA-4
C1-8	C2-30	FALSE	4	4	25	C1-8 Post-1	C2-30 Post-1 GLU-1
C1-8	C2-31	FALSE	4	6	22	C1-8 Post-1	C2-31 Post-1 GLU-2
C1-8	C2-32	FALSE	4	2	8	C1-8 Post-1	C2-32 Post-1 GLU-3
C1-8	C2-33	FALSE	4	3	12	C1-8 Post-1	C2-33 Post-1 GLU-4
C1-9	C2-34	FALSE	4	4	22	C1-9 Mid-3	C2-34 Mid-3 GLU-1
C1-9	C2-35	FALSE	4	5	22	C1-9 Mid-3	C2-35 Mid-3 GLU-2
C1-9	C2-36	FALSE	4	5	25	C1-9 Mid-3	C2-36 Mid-3 GLU-3
C1-9	C2-37	FALSE	4	2	5	C1-9 Mid-3	C2-37 Mid-3 GLU-4
C1-9	C2-38	FALSE	4	1	4	C1-9 Mid-3	C2-38 Mid-3 GLU-5
C2-1	C3-1	TRUE	5	0	1	C2-1 Astrocytes-1	C3-1 Astrocytes-1
C2-10	C3-26	FALSE	5	11	12	C2-10 Pre-1 GABA-1	C3-26 Pre-1 GABA-1 SEMA3C
C2-10	C3-27	FALSE	5	4	5	C2-10 Pre-1 GABA-1	C3-27 Pre-1 GABA-1 PRKCH
C2-10	C3-28	FALSE	5	3	4	C2-10 Pre-1 GABA-1	C3-28 Pre-1 GABA-1 KCNH8
C2-11	C3-29	FALSE	5	7	8	C2-11 Pre-1 GABA-2	C3-29 Pre-1 GABA-2 EYA2
C2-11	C3-30	FALSE	5	2	3	C2-11 Pre-1 GABA-2	C3-30 Pre-1 GABA-2 SLC22A10
C2-11	C3-31	FALSE	5	2	3	C2-11 Pre-1 GABA-2	C3-31 Pre-1 GABA-2 CXCL14
C2-12	C3-32	FALSE	5	2	3	C2-12 Pre-1 GABA-3	C3-32 Pre-1 GABA-3 PRDM16
C2-12	C3-33	FALSE	5	2	3	C2-12 Pre-1 GABA-3	C3-33 Pre-1 GABA-3 PAX6
C2-12	C3-34	FALSE	5	4	5	C2-12 Pre-1 GABA-3	C3-34 Pre-1 GABA-3 CRH
C2-12	C3-35	FALSE	5	2	3	C2-12 Pre-1 GABA-3	C3-35 Pre-1 GABA-3 TBL1Y
C2-13	C3-36	FALSE	5	2	3	C2-13 Pre-1 GABA-4	C3-36 Pre-1 GABA-4
C2-14	C3-37	FALSE	5	2	3	C2-14 Pre-1 GABA-5	C3-37 Pre-1 GABA-5
C2-15	C3-38	FALSE	5	1	2	C2-15 Pre-1 GABA-6	C3-38 Pre-1 GABA-6
C2-16	C3-39	FALSE	5	2	3	C2-16 Pre-1 GABA-7	C3-39 Pre-1 GABA-7 DCDC2C
C2-16	C3-40	FALSE	5	1	2	C2-16 Pre-1 GABA-7	C3-40 Pre-1 GABA-7 FREM2
C2-17	C3-41	FALSE	5	4	5	C2-17 Mid-1 GABA-1	C3-41 Mid-1 GABA-1
C2-18	C3-42	FALSE	5	5	6	C2-18 Mid-1 GABA-2	C3-42 Mid-1 GABA-2 LGR5
C2-18	C3-43	FALSE	5	6	7	C2-18 Mid-1 GABA-2	C3-43 Mid-1 GABA-2 CLMP
C2-18	C3-44	FALSE	5	4	5	C2-18 Mid-1 GABA-2	C3-44 Mid-1 GABA-2 ERFL
C2-18	C3-45	FALSE	5	2	3	C2-18 Mid-1 GABA-2	C3-45 Mid-1 GABA-2 FAM9B
C2-18	C3-46	FALSE	5	4	5	C2-18 Mid-1 GABA-2	C3-46 Mid-1 GABA-2 PMFBP1
C2-18	C3-47	FALSE	5	1	2	C2-18 Mid-1 GABA-2	C3-47 Mid-1 GABA-2 SIX6
C2-19	C3-48	FALSE	5	5	6	C2-19 Mid-1 GABA-3	C3-48 Mid-1 GABA-3 LHX1
C2-19	C3-49	FALSE	5	6	7	C2-19 Mid-1 GABA-3	C3-49 Mid-1 GABA-3 ZNF385D
C2-19	C3-50	FALSE	5	5	6	C2-19 Mid-1 GABA-3	C3-50 Mid-1 GABA-3 LHX6
C2-19	C3-51	FALSE	5	3	4	C2-19 Mid-1 GABA-3	C3-51 Mid-1 GABA-3 NR2F1
C2-19	C3-52	FALSE	5	6	7	C2-19 Mid-1 GABA-3	C3-52 Mid-1 GABA-3 ECEL1
C2-19	C3-53	FALSE	5	3	4	C2-19 Mid-1 GABA-3	C3-53 Mid-1 GABA-3 SFRP1
C2-2	C3-2	TRUE	5	0	1	C2-2 Astrocytes-2	C3-2 Astrocytes-2 VAV3
C2-2	C3-3	TRUE	5	0	1	C2-2 Astrocytes-2	C3-3 Astrocytes-2 CPAMD8
C2-2	C3-4	TRUE	5	0	1	C2-2 Astrocytes-2	C3-4 Astrocytes-2 NEFM
C2-2	C3-5	TRUE	5	0	1	C2-2 Astrocytes-2	C3-5 Astrocytes-2 TSPAN18
C2-2	C3-6	TRUE	5	0	1	C2-2 Astrocytes-2	C3-6 Astrocytes-2 CHI3L1
C2-2	C3-7	TRUE	5	0	1	C2-2 Astrocytes-2	C3-7 Astrocytes-2 LAMA2
C2-2	C3-8	TRUE	5	0	1	C2-2 Astrocytes-2	C3-8 Astrocytes-2 HES5
C2-2	C3-9	TRUE	5	0	1	C2-2 Astrocytes-2	C3-9 Astrocytes-2 SERPINA3
C2-20	C3-54	FALSE	5	4	5	C2-20 Mid-1 GABA-4	C3-54 Mid-1 GABA-4 NTS
C2-20	C3-55	FALSE	5	3	4	C2-20 Mid-1 GABA-4	C3-55 Mid-1 GABA-4 OR8A1
C2-20	C3-56	FALSE	5	7	8	C2-20 Mid-1 GABA-4	C3-56 Mid-1 GABA-4 HMX3
C2-21	C3-57	FALSE	5	5	6	C2-21 Mid-1 GABA-5	C3-57 Mid-1 GABA-5 TRPC4
C2-21	C3-58	FALSE	5	2	3	C2-21 Mid-1 GABA-5	C3-58 Mid-1 GABA-5 GAL
C2-21	C3-59	FALSE	5	5	6	C2-21 Mid-1 GABA-5	C3-59 Mid-1 GABA-5 DLK1
C2-21	C3-60	FALSE	5	4	5	C2-21 Mid-1 GABA-5	C3-60 Mid-1 GABA-5 RORB
C2-21	C3-61	FALSE	5	3	4	C2-21 Mid-1 GABA-5	C3-61 Mid-1 GABA-5 FOXD2
C2-22	C3-62	FALSE	5	2	3	C2-22 Mid-1 GABA-6	C3-62 Mid-1 GABA-6 ADAMTSL1
C2-22	C3-63	FALSE	5	4	5	C2-22 Mid-1 GABA-6	C3-63 Mid-1 GABA-6 TRHDE
C2-22	C3-64	FALSE	5	3	4	C2-22 Mid-1 GABA-6	C3-64 Mid-1 GABA-6 SLC10A4
C2-22	C3-65	FALSE	5	4	5	C2-22 Mid-1 GABA-6	C3-65 Mid-1 GABA-6 IL13RA1
C2-23	C3-66	FALSE	5	4	5	C2-23 Mid-1 GABA-7	C3-66 Mid-1 GABA-7 KCNH8
C2-23	C3-67	FALSE	5	1	2	C2-23 Mid-1 GABA-7	C3-67 Mid-1 GABA-7 TRABD2B
C2-24	C3-68	FALSE	5	1	2	C2-24 Mid-1 GABA-8	C3-68 Mid-1 GABA-8
C2-25	C3-69	FALSE	5	2	3	C2-25 Pre-2 GABA-1	C3-69 Pre-2 GABA-1 TAC3
C2-25	C3-70	FALSE	5	3	4	C2-25 Pre-2 GABA-1	C3-70 Pre-2 GABA-1 IL1RAPL2
C2-26	C3-71	FALSE	5	5	6	C2-26 Pre-2 GABA-2	C3-71 Pre-2 GABA-2 MDFIC
C2-26	C3-72	FALSE	5	5	6	C2-26 Pre-2 GABA-2	C3-72 Pre-2 GABA-2 LHX8
C2-27	C3-73	FALSE	5	5	6	C2-27 Pre-2 GABA-3	C3-73 Pre-2 GABA-3 NXPH2
C2-27	C3-74	FALSE	5	6	7	C2-27 Pre-2 GABA-3	C3-74 Pre-2 GABA-3 GBX1
C2-28	C3-75	FALSE	5	1	2	C2-28 Pre-2 CHOL-1	C3-75 Pre-2 CHOL-1 BMPR1B
C2-28	C3-76	FALSE	5	1	2	C2-28 Pre-2 CHOL-1	C3-76 Pre-2 CHOL-1 MEPE
C2-29	C3-77	FALSE	5	4	5	C2-29 Pre-2 GABA-4	C3-77 Pre-2 GABA-4 FIGN
C2-29	C3-78	FALSE	5	7	8	C2-29 Pre-2 GABA-4	C3-78 Pre-2 GABA-4 LHX6
C2-29	C3-79	FALSE	5	2	3	C2-29 Pre-2 GABA-4	C3-79 Pre-2 GABA-4 SATB2
C2-29	C3-80	FALSE	5	2	3	C2-29 Pre-2 GABA-4	C3-80 Pre-2 GABA-4 CHST9
C2-29	C3-81	FALSE	5	1	2	C2-29 Pre-2 GABA-4	C3-81 Pre-2 GABA-4 POSTN
C2-3	C3-10	TRUE	5	0	1	C2-3 Astrocytes-3	C3-10 Astrocytes-3 NRXN3
C2-3	C3-11	TRUE	5	0	1	C2-3 Astrocytes-3	C3-11 Astrocytes-3 PPP1R1A
C2-30	C3-82	FALSE	5	5	6	C2-30 Post-1 GLU-1	C3-82 Post-1 GLU-1 EBF2
C2-30	C3-83	FALSE	5	6	7	C2-30 Post-1 GLU-1	C3-83 Post-1 GLU-1 ZEB2
C2-30	C3-84	FALSE	5	7	8	C2-30 Post-1 GLU-1	C3-84 Post-1 GLU-1 ZNF676
C2-30	C3-85	FALSE	5	2	3	C2-30 Post-1 GLU-1	C3-85 Post-1 GLU-1 EBF2
C2-31	C3-86	FALSE	5	2	3	C2-31 Post-1 GLU-2	C3-86 Post-1 GLU-2 CRYBG3
C2-31	C3-87	FALSE	5	4	5	C2-31 Post-1 GLU-2	C3-87 Post-1 GLU-2 IL1RAPL2
C2-31	C3-88	FALSE	5	4	5	C2-31 Post-1 GLU-2	C3-88 Post-1 GLU-2 C1QL2
C2-31	C3-89	FALSE	5	1	2	C2-31 Post-1 GLU-2	C3-89 Post-1 GLU-2 PAX7
C2-31	C3-90	FALSE	5	3	4	C2-31 Post-1 GLU-2	C3-90 Post-1 GLU-2 ADGRG4
C2-31	C3-91	FALSE	5	1	2	C2-31 Post-1 GLU-2	C3-91 Post-1 GLU-2 PGM5
C2-32	C3-92	FALSE	5	2	3	C2-32 Post-1 GLU-3	C3-92 Post-1 GLU-3 AGTR1
C2-32	C3-93	FALSE	5	3	4	C2-32 Post-1 GLU-3	C3-93 Post-1 GLU-3 CBLN2
C2-33	C3-94	FALSE	5	4	5	C2-33 Post-1 GLU-4	C3-94 Post-1 GLU-4 THSD7B
C2-33	C3-95	FALSE	5	2	3	C2-33 Post-1 GLU-4	C3-95 Post-1 GLU-4 CRNDE
C2-33	C3-96	FALSE	5	2	3	C2-33 Post-1 GLU-4	C3-96 Post-1 GLU-4 NDNF
C2-34	C3-97	FALSE	5	4	5	C2-34 Mid-3 GLU-1	C3-97 Mid-3 GLU-1 RSPO3
C2-34	C3-98	FALSE	5	2	3	C2-34 Mid-3 GLU-1	C3-98 Mid-3 GLU-1 ONECUT3
C2-34	C3-99	FALSE	5	8	9	C2-34 Mid-3 GLU-1	C3-99 Mid-3 GLU-1 DLK1
C2-34	C3-100	FALSE	5	3	4	C2-34 Mid-3 GLU-1	C3-100 Mid-3 GLU-1 OTP
C2-35	C3-101	FALSE	5	5	6	C2-35 Mid-3 GLU-2	C3-101 Mid-3 GLU-2 CBLN2
C2-35	C3-102	FALSE	5	4	5	C2-35 Mid-3 GLU-2	C3-102 Mid-3 GLU-2 OTP
C2-35	C3-103	FALSE	5	2	3	C2-35 Mid-3 GLU-2	C3-103 Mid-3 GLU-2 EBF2
C2-35	C3-104	FALSE	5	2	3	C2-35 Mid-3 GLU-2	C3-104 Mid-3 GLU-2 ITGA8
C2-35	C3-105	FALSE	5	3	4	C2-35 Mid-3 GLU-2	C3-105 Mid-3 GLU-2 ONECUT3
C2-36	C3-106	FALSE	5	6	7	C2-36 Mid-3 GLU-3	C3-106 Mid-3 GLU-3 AVP
C2-36	C3-107	FALSE	5	5	6	C2-36 Mid-3 GLU-3	C3-107 Mid-3 GLU-3 SLITRK6
C2-36	C3-108	FALSE	5	3	4	C2-36 Mid-3 GLU-3	C3-108 Mid-3 GLU-3 CD36
C2-36	C3-109	FALSE	5	3	4	C2-36 Mid-3 GLU-3	C3-109 Mid-3 GLU-3 METTL11B
C2-36	C3-110	FALSE	5	2	3	C2-36 Mid-3 GLU-3	C3-110 Mid-3 GLU-3 OR10AG1
C2-37	C3-111	FALSE	5	1	2	C2-37 Mid-3 GLU-4	C3-111 Mid-3 GLU-4 MEDAG
C2-37	C3-112	FALSE	5	1	2	C2-37 Mid-3 GLU-4	C3-112 Mid-3 GLU-4 OXT
C2-38	C3-113	FALSE	5	2	3	C2-38 Mid-3 GLU-5	C3-113 Mid-3 GLU-5
C2-39	C3-114	FALSE	5	4	5	C2-39 Mid-2 GLU-1	C3-114 Mid-2 GLU-1 CHST9
C2-39	C3-115	FALSE	5	6	7	C2-39 Mid-2 GLU-1	C3-115 Mid-2 GLU-1 ITGA2
C2-39	C3-116	FALSE	5	3	4	C2-39 Mid-2 GLU-1	C3-116 Mid-2 GLU-1 SOX14
C2-39	C3-117	FALSE	5	3	4	C2-39 Mid-2 GLU-1	C3-117 Mid-2 GLU-1 LHX9
C2-4	C3-12	TRUE	5	0	1	C2-4 Ependymal	C3-12 Ependymal Ependymocytes
C2-4	C3-13	TRUE	5	0	1	C2-4 Ependymal	C3-13 Ependymal Tanycytes
C2-4	C3-14	TRUE	5	0	1	C2-4 Ependymal	C3-14 Ependymal Choroid
C2-40	C3-118	FALSE	5	7	8	C2-40 Mid-2 GLU-2	C3-118 Mid-2 GLU-2 CALB1
C2-40	C3-119	FALSE	5	4	5	C2-40 Mid-2 GLU-2	C3-119 Mid-2 GLU-2 MEGF10
C2-40	C3-120	FALSE	5	4	5	C2-40 Mid-2 GLU-2	C3-120 Mid-2 GLU-2 ARHGAP42
C2-40	C3-121	FALSE	5	4	5	C2-40 Mid-2 GLU-2	C3-121 Mid-2 GLU-2 SLC22A10
C2-40	C3-122	FALSE	5	4	5	C2-40 Mid-2 GLU-2	C3-122 Mid-2 GLU-2 PGR
C2-41	C3-123	FALSE	5	5	6	C2-41 Mid-2 GABA-GLU-1	C3-123 Mid-2 GABA-GLU-1 RGS22
C2-41	C3-124	FALSE	5	2	3	C2-41 Mid-2 GABA-GLU-1	C3-124 Mid-2 GABA-GLU-1 P2RX2
C2-42	C3-125	FALSE	5	1	2	C2-42 Mid-2 GABA-GLU-2	C3-125 Mid-2 GABA-GLU-2 NTS
C2-42	C3-126	FALSE	5	6	7	C2-42 Mid-2 GABA-GLU-2	C3-126 Mid-2 GABA-GLU-2 PPP1R17
C2-43	C3-127	FALSE	5	3	4	C2-43 Mid-2 GLU-3	C3-127 Mid-2 GLU-3 PDZRN4
C2-43	C3-128	FALSE	5	1	2	C2-43 Mid-2 GLU-3	C3-128 Mid-2 GLU-3 PMCH
C2-44	C3-129	FALSE	5	3	4	C2-44 Mid-2 GABA-GLU-3	C3-129 Mid-2 GABA-GLU-3 POMC
C2-44	C3-130	FALSE	5	5	6	C2-44 Mid-2 GABA-GLU-3	C3-130 Mid-2 GABA-GLU-3 PDGFD
C2-44	C3-131	FALSE	5	3	4	C2-44 Mid-2 GABA-GLU-3	C3-131 Mid-2 GABA-GLU-3 LEF1
C2-44	C3-132	FALSE	5	8	9	C2-44 Mid-2 GABA-GLU-3	C3-132 Mid-2 GABA-GLU-3 PGR
C2-45	C3-133	FALSE	5	3	4	C2-45 Mid-2 GLU-4	C3-133 Mid-2 GLU-4 ANKRD30A
C2-45	C3-134	FALSE	5	7	8	C2-45 Mid-2 GLU-4	C3-134 Mid-2 GLU-4 WNT7B
C2-45	C3-135	FALSE	5	3	4	C2-45 Mid-2 GLU-4	C3-135 Mid-2 GLU-4 HDC
C2-45	C3-136	FALSE	5	2	3	C2-45 Mid-2 GLU-4	C3-136 Mid-2 GLU-4 EYA4
C2-46	C3-137	FALSE	5	2	3	C2-46 Post-2 GLU-1	C3-137 Post-2 GLU-1 ADGRL4
C2-46	C3-138	FALSE	5	2	3	C2-46 Post-2 GLU-1	C3-138 Post-2 GLU-1 KIT
C2-46	C3-139	FALSE	5	3	4	C2-46 Post-2 GLU-1	C3-139 Post-2 GLU-1 SALL3
C2-47	C3-140	FALSE	5	2	3	C2-47 Post-2 GLU-2	C3-140 Post-2 GLU-2
C2-48	C3-141	TRUE	5	0	1	C2-48 Vascular	C3-141 Vascular Endothelial
C2-48	C3-142	TRUE	5	0	1	C2-48 Vascular	C3-142 Vascular Fibroblasts
C2-48	C3-143	TRUE	5	0	1	C2-48 Vascular	C3-143 Vascular PTGDR
C2-48	C3-144	TRUE	5	0	1	C2-48 Vascular	C3-144 Vascular Pericytes
C2-48	C3-145	TRUE	5	0	1	C2-48 Vascular	C3-145 Vascular SMCs
C2-49	C3-146	TRUE	5	0	1	C2-49 Immune Microglia	C3-146 Immune Microglia XACT
C2-49	C3-147	TRUE	5	0	1	C2-49 Immune Microglia	C3-147 Immune Microglia HAMP
C2-49	C3-148	TRUE	5	0	1	C2-49 Immune Microglia	C3-148 Immune Microglia GPNMB
C2-49	C3-149	TRUE	5	0	1	C2-49 Immune Microglia	C3-149 Immune Microglia ERC2
C2-49	C3-150	TRUE	5	0	1	C2-49 Immune Microglia	C3-150 Immune Microglia MOBP
C2-49	C3-151	TRUE	5	0	1	C2-49 Immune Microglia	C3-151 Immune Microglia SPON1
C2-49	C3-152	TRUE	5	0	1	C2-49 Immune Microglia	C3-152 Immune Microglia SLC2A3
C2-49	C3-153	TRUE	5	0	1	C2-49 Immune Microglia	C3-153 Immune Microglia STMN2
C2-5	C3-15	TRUE	5	0	1	C2-5 Oligo-Precursor-1	C3-15 Oligo-Precursor-1 NELL1
C2-5	C3-16	TRUE	5	0	1	C2-5 Oligo-Precursor-1	C3-16 Oligo-Precursor-1 MROH9
C2-50	C3-154	TRUE	5	0	1	C2-50 Immune Macrophages	C3-154 Immune Macrophages
C2-51	C3-155	TRUE	5	0	1	C2-51 Immune Myocytes	C3-155 Immune Myocytes
C2-52	C3-156	TRUE	5	0	1	C2-52 Immune Tcells	C3-156 Immune Tcells
C2-6	C3-17	TRUE	5	0	1	C2-6 Oligo-Precursor-2	C3-17 Oligo-Precursor-2
C2-7	C3-18	TRUE	5	0	1	C2-7 Oligo-Mature-1	C3-18 Oligo-Mature-1 NEDD4L
C2-7	C3-19	TRUE	5	0	1	C2-7 Oligo-Mature-1	C3-19 Oligo-Mature-1 ADAMTS12
C2-7	C3-20	TRUE	5	0	1	C2-7 Oligo-Mature-1	C3-20 Oligo-Mature-1 TRPM3
C2-8	C3-21	TRUE	5	0	1	C2-8 Oligo-Mature-2	C3-21 Oligo-Mature-2
C2-9	C3-22	FALSE	5	4	5	C2-9 Pre-1 GABA-8	C3-22 Pre-1 GABA-8 PRKCH
C2-9	C3-23	FALSE	5	2	3	C2-9 Pre-1 GABA-8	C3-23 Pre-1 GABA-8 DRD1
C2-9	C3-24	FALSE	5	6	7	C2-9 Pre-1 GABA-8	C3-24 Pre-1 GABA-8 SLC1A3
C2-9	C3-25	FALSE	5	2	3	C2-9 Pre-1 GABA-8	C3-25 Pre-1 GABA-8 DRD2
C3-100	C4-274	TRUE	6	0	1	C3-100 Mid-3 GLU-1 OTP	C4-274 Mid-3 GLU-1 OTP SIM1
C3-100	C4-275	TRUE	6	0	1	C3-100 Mid-3 GLU-1 OTP	C4-275 Mid-3 GLU-1 OTP ZIC2
C3-100	C4-276	TRUE	6	0	1	C3-100 Mid-3 GLU-1 OTP	C4-276 Mid-3 GLU-1 OTP MEIS1
C3-101	C4-277	TRUE	6	0	1	C3-101 Mid-3 GLU-2 CBLN2	C4-277 Mid-3 GLU-2 CBLN2 PTPRC
C3-101	C4-278	TRUE	6	0	1	C3-101 Mid-3 GLU-2 CBLN2	C4-278 Mid-3 GLU-2 CBLN2 EBF1
C3-101	C4-279	TRUE	6	0	1	C3-101 Mid-3 GLU-2 CBLN2	C4-279 Mid-3 GLU-2 CBLN2 ONECUT3
C3-101	C4-280	TRUE	6	0	1	C3-101 Mid-3 GLU-2 CBLN2	C4-280 Mid-3 GLU-2 CBLN2 SIM2
C3-101	C4-281	TRUE	6	0	1	C3-101 Mid-3 GLU-2 CBLN2	C4-281 Mid-3 GLU-2 CBLN2 ADAMTS12
C3-102	C4-282	TRUE	6	0	1	C3-102 Mid-3 GLU-2 OTP	C4-282 Mid-3 GLU-2 OTP EBF1
C3-102	C4-283	TRUE	6	0	1	C3-102 Mid-3 GLU-2 OTP	C4-283 Mid-3 GLU-2 OTP AGTR1
C3-102	C4-284	TRUE	6	0	1	C3-102 Mid-3 GLU-2 OTP	C4-284 Mid-3 GLU-2 OTP ADAM2
C3-102	C4-285	TRUE	6	0	1	C3-102 Mid-3 GLU-2 OTP	C4-285 Mid-3 GLU-2 OTP NXPH2
C3-103	C4-286	TRUE	6	0	1	C3-103 Mid-3 GLU-2 EBF2	C4-286 Mid-3 GLU-2 EBF2 LRP2
C3-103	C4-287	TRUE	6	0	1	C3-103 Mid-3 GLU-2 EBF2	C4-287 Mid-3 GLU-2 EBF2 EBF1
C3-104	C4-288	TRUE	6	0	1	C3-104 Mid-3 GLU-2 ITGA8	C4-288 Mid-3 GLU-2 ITGA8 RORB
C3-104	C4-289	TRUE	6	0	1	C3-104 Mid-3 GLU-2 ITGA8	C4-289 Mid-3 GLU-2 ITGA8 LRP2
C3-105	C4-290	TRUE	6	0	1	C3-105 Mid-3 GLU-2 ONECUT3	C4-290 Mid-3 GLU-2 ONECUT3 CARTPT
C3-105	C4-291	TRUE	6	0	1	C3-105 Mid-3 GLU-2 ONECUT3	C4-291 Mid-3 GLU-2 ONECUT3 ZIC2
C3-105	C4-292	TRUE	6	0	1	C3-105 Mid-3 GLU-2 ONECUT3	C4-292 Mid-3 GLU-2 ONECUT3 SIM2
C3-106	C4-293	TRUE	6	0	1	C3-106 Mid-3 GLU-3 AVP	C4-293 Mid-3 GLU-3 AVP AGRP
C3-106	C4-294	TRUE	6	0	1	C3-106 Mid-3 GLU-3 AVP	C4-294 Mid-3 GLU-3 AVP TEX41
C3-106	C4-295	TRUE	6	0	1	C3-106 Mid-3 GLU-3 AVP	C4-295 Mid-3 GLU-3 AVP NTS
C3-106	C4-296	TRUE	6	0	1	C3-106 Mid-3 GLU-3 AVP	C4-296 Mid-3 GLU-3 AVP TFPI2
C3-106	C4-297	TRUE	6	0	1	C3-106 Mid-3 GLU-3 AVP	C4-297 Mid-3 GLU-3 AVP PGF
C3-106	C4-298	TRUE	6	0	1	C3-106 Mid-3 GLU-3 AVP	C4-298 Mid-3 GLU-3 AVP SLC17A7
C3-107	C4-299	TRUE	6	0	1	C3-107 Mid-3 GLU-3 SLITRK6	C4-299 Mid-3 GLU-3 SLITRK6 TAFA4
C3-107	C4-300	TRUE	6	0	1	C3-107 Mid-3 GLU-3 SLITRK6	C4-300 Mid-3 GLU-3 SLITRK6 CRH
C3-107	C4-301	TRUE	6	0	1	C3-107 Mid-3 GLU-3 SLITRK6	C4-301 Mid-3 GLU-3 SLITRK6 NPSR1
C3-107	C4-302	TRUE	6	0	1	C3-107 Mid-3 GLU-3 SLITRK6	C4-302 Mid-3 GLU-3 SLITRK6 FIGN
C3-107	C4-303	TRUE	6	0	1	C3-107 Mid-3 GLU-3 SLITRK6	C4-303 Mid-3 GLU-3 SLITRK6 FBN2
C3-108	C4-304	TRUE	6	0	1	C3-108 Mid-3 GLU-3 CD36	C4-304 Mid-3 GLU-3 CD36 EBF1
C3-108	C4-305	TRUE	6	0	1	C3-108 Mid-3 GLU-3 CD36	C4-305 Mid-3 GLU-3 CD36 SPTLC3
C3-108	C4-306	TRUE	6	0	1	C3-108 Mid-3 GLU-3 CD36	C4-306 Mid-3 GLU-3 CD36 LMCD1
C3-109	C4-307	TRUE	6	0	1	C3-109 Mid-3 GLU-3 METTL11B	C4-307 Mid-3 GLU-3 METTL11B CALCR
C3-109	C4-308	TRUE	6	0	1	C3-109 Mid-3 GLU-3 METTL11B	C4-308 Mid-3 GLU-3 METTL11B TMEM244
C3-109	C4-309	TRUE	6	0	1	C3-109 Mid-3 GLU-3 METTL11B	C4-309 Mid-3 GLU-3 METTL11B ADGRG4
C3-110	C4-310	TRUE	6	0	1	C3-110 Mid-3 GLU-3 OR10AG1	C4-310 Mid-3 GLU-3 OR10AG1 KCNMB2
C3-110	C4-311	TRUE	6	0	1	C3-110 Mid-3 GLU-3 OR10AG1	C4-311 Mid-3 GLU-3 OR10AG1 DACH1
C3-111	C4-312	TRUE	6	0	1	C3-111 Mid-3 GLU-4 MEDAG	C4-312 Mid-3 GLU-4 MEDAG
C3-112	C4-313	TRUE	6	0	1	C3-112 Mid-3 GLU-4 OXT	C4-313 Mid-3 GLU-4 OXT
C3-113	C4-314	TRUE	6	0	1	C3-113 Mid-3 GLU-5	C4-314 Mid-3 GLU-5 AGTR1
C3-113	C4-315	TRUE	6	0	1	C3-113 Mid-3 GLU-5	C4-315 Mid-3 GLU-5 TRH
C3-114	C4-316	TRUE	6	0	1	C3-114 Mid-2 GLU-1 CHST9	C4-316 Mid-2 GLU-1 CHST9 NMBR
C3-114	C4-317	TRUE	6	0	1	C3-114 Mid-2 GLU-1 CHST9	C4-317 Mid-2 GLU-1 CHST9 LHX9
C3-114	C4-318	TRUE	6	0	1	C3-114 Mid-2 GLU-1 CHST9	C4-318 Mid-2 GLU-1 CHST9 CYP19A1
C3-114	C4-319	TRUE	6	0	1	C3-114 Mid-2 GLU-1 CHST9	C4-319 Mid-2 GLU-1 CHST9 PROX1
C3-115	C4-320	TRUE	6	0	1	C3-115 Mid-2 GLU-1 ITGA2	C4-320 Mid-2 GLU-1 ITGA2 ANKRD30A
C3-115	C4-321	TRUE	6	0	1	C3-115 Mid-2 GLU-1 ITGA2	C4-321 Mid-2 GLU-1 ITGA2 LEF1
C3-115	C4-322	TRUE	6	0	1	C3-115 Mid-2 GLU-1 ITGA2	C4-322 Mid-2 GLU-1 ITGA2 RASSF6
C3-115	C4-323	TRUE	6	0	1	C3-115 Mid-2 GLU-1 ITGA2	C4-323 Mid-2 GLU-1 ITGA2 SLC17A8
C3-115	C4-324	TRUE	6	0	1	C3-115 Mid-2 GLU-1 ITGA2	C4-324 Mid-2 GLU-1 ITGA2 ONECUT3
C3-115	C4-325	TRUE	6	0	1	C3-115 Mid-2 GLU-1 ITGA2	C4-325 Mid-2 GLU-1 ITGA2 PRLH
C3-116	C4-326	TRUE	6	0	1	C3-116 Mid-2 GLU-1 SOX14	C4-326 Mid-2 GLU-1 SOX14 ADCYAP1
C3-116	C4-327	TRUE	6	0	1	C3-116 Mid-2 GLU-1 SOX14	C4-327 Mid-2 GLU-1 SOX14 COL4A6
C3-116	C4-328	TRUE	6	0	1	C3-116 Mid-2 GLU-1 SOX14	C4-328 Mid-2 GLU-1 SOX14 CYP19A1
C3-117	C4-329	TRUE	6	0	1	C3-117 Mid-2 GLU-1 LHX9	C4-329 Mid-2 GLU-1 LHX9 OTP
C3-117	C4-330	TRUE	6	0	1	C3-117 Mid-2 GLU-1 LHX9	C4-330 Mid-2 GLU-1 LHX9 NPVF
C3-117	C4-331	TRUE	6	0	1	C3-117 Mid-2 GLU-1 LHX9	C4-331 Mid-2 GLU-1 LHX9 HCRT
C3-118	C4-332	TRUE	6	0	1	C3-118 Mid-2 GLU-2 CALB1	C4-332 Mid-2 GLU-2 CALB1 RXFP2
C3-118	C4-333	TRUE	6	0	1	C3-118 Mid-2 GLU-2 CALB1	C4-333 Mid-2 GLU-2 CALB1 ONECUT1
C3-118	C4-334	TRUE	6	0	1	C3-118 Mid-2 GLU-2 CALB1	C4-334 Mid-2 GLU-2 CALB1 TINAG
C3-118	C4-335	TRUE	6	0	1	C3-118 Mid-2 GLU-2 CALB1	C4-335 Mid-2 GLU-2 CALB1 TLL1
C3-118	C4-336	TRUE	6	0	1	C3-118 Mid-2 GLU-2 CALB1	C4-336 Mid-2 GLU-2 CALB1 IQGAP2
C3-118	C4-337	TRUE	6	0	1	C3-118 Mid-2 GLU-2 CALB1	C4-337 Mid-2 GLU-2 CALB1 SATB2
C3-118	C4-338	TRUE	6	0	1	C3-118 Mid-2 GLU-2 CALB1	C4-338 Mid-2 GLU-2 CALB1 RASSF6
C3-119	C4-339	TRUE	6	0	1	C3-119 Mid-2 GLU-2 MEGF10	C4-339 Mid-2 GLU-2 MEGF10 IQGAP2
C3-119	C4-340	TRUE	6	0	1	C3-119 Mid-2 GLU-2 MEGF10	C4-340 Mid-2 GLU-2 MEGF10 IGFBP7
C3-119	C4-341	TRUE	6	0	1	C3-119 Mid-2 GLU-2 MEGF10	C4-341 Mid-2 GLU-2 MEGF10 MDFIC
C3-119	C4-342	TRUE	6	0	1	C3-119 Mid-2 GLU-2 MEGF10	C4-342 Mid-2 GLU-2 MEGF10 NR5A2
C3-120	C4-343	TRUE	6	0	1	C3-120 Mid-2 GLU-2 ARHGAP42	C4-343 Mid-2 GLU-2 ARHGAP42 ADAMTSL1
C3-120	C4-344	TRUE	6	0	1	C3-120 Mid-2 GLU-2 ARHGAP42	C4-344 Mid-2 GLU-2 ARHGAP42 QRFPR
C3-120	C4-345	TRUE	6	0	1	C3-120 Mid-2 GLU-2 ARHGAP42	C4-345 Mid-2 GLU-2 ARHGAP42 COL15A1
C3-120	C4-346	TRUE	6	0	1	C3-120 Mid-2 GLU-2 ARHGAP42	C4-346 Mid-2 GLU-2 ARHGAP42 SHISAL2B
C3-121	C4-347	TRUE	6	0	1	C3-121 Mid-2 GLU-2 SLC22A10	C4-347 Mid-2 GLU-2 SLC22A10 GSTA1
C3-121	C4-348	TRUE	6	0	1	C3-121 Mid-2 GLU-2 SLC22A10	C4-348 Mid-2 GLU-2 SLC22A10 WDR64
C3-121	C4-349	TRUE	6	0	1	C3-121 Mid-2 GLU-2 SLC22A10	C4-349 Mid-2 GLU-2 SLC22A10 CCBE1
C3-121	C4-350	TRUE	6	0	1	C3-121 Mid-2 GLU-2 SLC22A10	C4-350 Mid-2 GLU-2 SLC22A10 PGR
C3-122	C4-351	TRUE	6	0	1	C3-122 Mid-2 GLU-2 PGR	C4-351 Mid-2 GLU-2 PGR SATB2
C3-122	C4-352	TRUE	6	0	1	C3-122 Mid-2 GLU-2 PGR	C4-352 Mid-2 GLU-2 PGR ONECUT1
C3-122	C4-353	TRUE	6	0	1	C3-122 Mid-2 GLU-2 PGR	C4-353 Mid-2 GLU-2 PGR DCN
C3-122	C4-354	TRUE	6	0	1	C3-122 Mid-2 GLU-2 PGR	C4-354 Mid-2 GLU-2 PGR PENK
C3-123	C4-355	TRUE	6	0	1	C3-123 Mid-2 GABA-GLU-1 RGS22	C4-355 Mid-2 GABA-GLU-1 RGS22 AGRP
C3-123	C4-356	TRUE	6	0	1	C3-123 Mid-2 GABA-GLU-1 RGS22	C4-356 Mid-2 GABA-GLU-1 RGS22 GPC3
C3-123	C4-357	TRUE	6	0	1	C3-123 Mid-2 GABA-GLU-1 RGS22	C4-357 Mid-2 GABA-GLU-1 RGS22 NPY
C3-123	C4-358	TRUE	6	0	1	C3-123 Mid-2 GABA-GLU-1 RGS22	C4-358 Mid-2 GABA-GLU-1 RGS22 POU6F2
C3-123	C4-359	TRUE	6	0	1	C3-123 Mid-2 GABA-GLU-1 RGS22	C4-359 Mid-2 GABA-GLU-1 RGS22 NDNF
C3-124	C4-360	TRUE	6	0	1	C3-124 Mid-2 GABA-GLU-1 P2RX2	C4-360 Mid-2 GABA-GLU-1 P2RX2 RND3
C3-124	C4-361	TRUE	6	0	1	C3-124 Mid-2 GABA-GLU-1 P2RX2	C4-361 Mid-2 GABA-GLU-1 P2RX2 SNTG2
C3-125	C4-362	TRUE	6	0	1	C3-125 Mid-2 GABA-GLU-2 NTS	C4-362 Mid-2 GABA-GLU-2 NTS
C3-126	C4-363	TRUE	6	0	1	C3-126 Mid-2 GABA-GLU-2 PPP1R17	C4-363 Mid-2 GABA-GLU-2 PPP1R17 ADGRG6
C3-126	C4-364	TRUE	6	0	1	C3-126 Mid-2 GABA-GLU-2 PPP1R17	C4-364 Mid-2 GABA-GLU-2 PPP1R17 TAFA4
C3-126	C4-365	TRUE	6	0	1	C3-126 Mid-2 GABA-GLU-2 PPP1R17	C4-365 Mid-2 GABA-GLU-2 PPP1R17 LMO1
C3-126	C4-366	TRUE	6	0	1	C3-126 Mid-2 GABA-GLU-2 PPP1R17	C4-366 Mid-2 GABA-GLU-2 PPP1R17 CCBE1
C3-126	C4-367	TRUE	6	0	1	C3-126 Mid-2 GABA-GLU-2 PPP1R17	C4-367 Mid-2 GABA-GLU-2 PPP1R17 NPY
C3-126	C4-368	TRUE	6	0	1	C3-126 Mid-2 GABA-GLU-2 PPP1R17	C4-368 Mid-2 GABA-GLU-2 PPP1R17 SFRP1
C3-127	C4-369	TRUE	6	0	1	C3-127 Mid-2 GLU-3 PDZRN4	C4-369 Mid-2 GLU-3 PDZRN4 MLIP
C3-127	C4-370	TRUE	6	0	1	C3-127 Mid-2 GLU-3 PDZRN4	C4-370 Mid-2 GLU-3 PDZRN4 PMCH
C3-127	C4-371	TRUE	6	0	1	C3-127 Mid-2 GLU-3 PDZRN4	C4-371 Mid-2 GLU-3 PDZRN4 SULF1
C3-128	C4-372	TRUE	6	0	1	C3-128 Mid-2 GLU-3 PMCH	C4-372 Mid-2 GLU-3 PMCH
C3-129	C4-373	TRUE	6	0	1	C3-129 Mid-2 GABA-GLU-3 POMC	C4-373 Mid-2 GABA-GLU-3 POMC PRDM12
C3-129	C4-374	TRUE	6	0	1	C3-129 Mid-2 GABA-GLU-3 POMC	C4-374 Mid-2 GABA-GLU-3 POMC CALCR
C3-129	C4-375	TRUE	6	0	1	C3-129 Mid-2 GABA-GLU-3 POMC	C4-375 Mid-2 GABA-GLU-3 POMC ANKRD30A
C3-130	C4-376	TRUE	6	0	1	C3-130 Mid-2 GABA-GLU-3 PDGFD	C4-376 Mid-2 GABA-GLU-3 PDGFD PGR
C3-130	C4-377	TRUE	6	0	1	C3-130 Mid-2 GABA-GLU-3 PDGFD	C4-377 Mid-2 GABA-GLU-3 PDGFD ALDH1A1
C3-130	C4-378	TRUE	6	0	1	C3-130 Mid-2 GABA-GLU-3 PDGFD	C4-378 Mid-2 GABA-GLU-3 PDGFD CALCRL
C3-130	C4-379	TRUE	6	0	1	C3-130 Mid-2 GABA-GLU-3 PDGFD	C4-379 Mid-2 GABA-GLU-3 PDGFD HMCN1
C3-130	C4-380	TRUE	6	0	1	C3-130 Mid-2 GABA-GLU-3 PDGFD	C4-380 Mid-2 GABA-GLU-3 PDGFD WIF1
C3-131	C4-381	TRUE	6	0	1	C3-131 Mid-2 GABA-GLU-3 LEF1	C4-381 Mid-2 GABA-GLU-3 LEF1 NTS
C3-131	C4-382	TRUE	6	0	1	C3-131 Mid-2 GABA-GLU-3 LEF1	C4-382 Mid-2 GABA-GLU-3 LEF1 IL1RAPL2
C3-131	C4-383	TRUE	6	0	1	C3-131 Mid-2 GABA-GLU-3 LEF1	C4-383 Mid-2 GABA-GLU-3 LEF1 MUC7
C3-132	C4-384	TRUE	6	0	1	C3-132 Mid-2 GABA-GLU-3 PGR	C4-384 Mid-2 GABA-GLU-3 PGR ANKRD30A
C3-132	C4-385	TRUE	6	0	1	C3-132 Mid-2 GABA-GLU-3 PGR	C4-385 Mid-2 GABA-GLU-3 PGR DNAH11
C3-132	C4-386	TRUE	6	0	1	C3-132 Mid-2 GABA-GLU-3 PGR	C4-386 Mid-2 GABA-GLU-3 PGR MECOM
C3-132	C4-387	TRUE	6	0	1	C3-132 Mid-2 GABA-GLU-3 PGR	C4-387 Mid-2 GABA-GLU-3 PGR TRPC6
C3-132	C4-388	TRUE	6	0	1	C3-132 Mid-2 GABA-GLU-3 PGR	C4-388 Mid-2 GABA-GLU-3 PGR CALCR
C3-132	C4-389	TRUE	6	0	1	C3-132 Mid-2 GABA-GLU-3 PGR	C4-389 Mid-2 GABA-GLU-3 PGR TGFBR2
C3-132	C4-390	TRUE	6	0	1	C3-132 Mid-2 GABA-GLU-3 PGR	C4-390 Mid-2 GABA-GLU-3 PGR TAC1
C3-132	C4-391	TRUE	6	0	1	C3-132 Mid-2 GABA-GLU-3 PGR	C4-391 Mid-2 GABA-GLU-3 PGR TAC3
C3-133	C4-392	TRUE	6	0	1	C3-133 Mid-2 GLU-4 ANKRD30A	C4-392 Mid-2 GLU-4 ANKRD30A MBNL3
C3-133	C4-393	TRUE	6	0	1	C3-133 Mid-2 GLU-4 ANKRD30A	C4-393 Mid-2 GLU-4 ANKRD30A ADAMTSL3
C3-133	C4-394	TRUE	6	0	1	C3-133 Mid-2 GLU-4 ANKRD30A	C4-394 Mid-2 GLU-4 ANKRD30A CASR
C3-134	C4-395	TRUE	6	0	1	C3-134 Mid-2 GLU-4 WNT7B	C4-395 Mid-2 GLU-4 WNT7B MCTP2
C3-134	C4-396	TRUE	6	0	1	C3-134 Mid-2 GLU-4 WNT7B	C4-396 Mid-2 GLU-4 WNT7B PRRX1
C3-134	C4-397	TRUE	6	0	1	C3-134 Mid-2 GLU-4 WNT7B	C4-397 Mid-2 GLU-4 WNT7B GNB4
C3-134	C4-398	TRUE	6	0	1	C3-134 Mid-2 GLU-4 WNT7B	C4-398 Mid-2 GLU-4 WNT7B HMCN1
C3-134	C4-399	TRUE	6	0	1	C3-134 Mid-2 GLU-4 WNT7B	C4-399 Mid-2 GLU-4 WNT7B DCN
C3-134	C4-400	TRUE	6	0	1	C3-134 Mid-2 GLU-4 WNT7B	C4-400 Mid-2 GLU-4 WNT7B NPY
C3-134	C4-401	TRUE	6	0	1	C3-134 Mid-2 GLU-4 WNT7B	C4-401 Mid-2 GLU-4 WNT7B TBX3
C3-135	C4-402	TRUE	6	0	1	C3-135 Mid-2 GLU-4 HDC	C4-402 Mid-2 GLU-4 HDC TECRL
C3-135	C4-403	TRUE	6	0	1	C3-135 Mid-2 GLU-4 HDC	C4-403 Mid-2 GLU-4 HDC GPR101
C3-135	C4-404	TRUE	6	0	1	C3-135 Mid-2 GLU-4 HDC	C4-404 Mid-2 GLU-4 HDC PDK4
C3-136	C4-405	TRUE	6	0	1	C3-136 Mid-2 GLU-4 EYA4	C4-405 Mid-2 GLU-4 EYA4 HDC
C3-136	C4-406	TRUE	6	0	1	C3-136 Mid-2 GLU-4 EYA4	C4-406 Mid-2 GLU-4 EYA4 NPNT
C3-137	C4-407	TRUE	6	0	1	C3-137 Post-2 GLU-1 ADGRL4	C4-407 Post-2 GLU-1 ADGRL4 IGF2BP2
C3-137	C4-408	TRUE	6	0	1	C3-137 Post-2 GLU-1 ADGRL4	C4-408 Post-2 GLU-1 ADGRL4 IL1RAPL2
C3-138	C4-409	TRUE	6	0	1	C3-138 Post-2 GLU-1 KIT	C4-409 Post-2 GLU-1 KIT MCTP2
C3-138	C4-410	TRUE	6	0	1	C3-138 Post-2 GLU-1 KIT	C4-410 Post-2 GLU-1 KIT LAMA1
C3-139	C4-411	TRUE	6	0	1	C3-139 Post-2 GLU-1 SALL3	C4-411 Post-2 GLU-1 SALL3 PVALB
C3-139	C4-412	TRUE	6	0	1	C3-139 Post-2 GLU-1 SALL3	C4-412 Post-2 GLU-1 SALL3 TAC3
C3-139	C4-413	TRUE	6	0	1	C3-139 Post-2 GLU-1 SALL3	C4-413 Post-2 GLU-1 SALL3 DMRTA2
C3-140	C4-414	TRUE	6	0	1	C3-140 Post-2 GLU-2	C4-414 Post-2 GLU-2 TAC3
C3-140	C4-415	TRUE	6	0	1	C3-140 Post-2 GLU-2	C4-415 Post-2 GLU-2 BTNL9
C3-22	C4-1	TRUE	6	0	1	C3-22 Pre-1 GABA-8 PRKCH	C4-1 Pre-1 GABA-8 PRKCH EYA1
C3-22	C4-2	TRUE	6	0	1	C3-22 Pre-1 GABA-8 PRKCH	C4-2 Pre-1 GABA-8 PRKCH PDYN
C3-22	C4-3	TRUE	6	0	1	C3-22 Pre-1 GABA-8 PRKCH	C4-3 Pre-1 GABA-8 PRKCH EYA2
C3-22	C4-4	TRUE	6	0	1	C3-22 Pre-1 GABA-8 PRKCH	C4-4 Pre-1 GABA-8 PRKCH PTPRQ
C3-23	C4-5	TRUE	6	0	1	C3-23 Pre-1 GABA-8 DRD1	C4-5 Pre-1 GABA-8 DRD1 OPN4
C3-23	C4-6	TRUE	6	0	1	C3-23 Pre-1 GABA-8 DRD1	C4-6 Pre-1 GABA-8 DRD1 TACR3
C3-24	C4-7	TRUE	6	0	1	C3-24 Pre-1 GABA-8 SLC1A3	C4-7 Pre-1 GABA-8 SLC1A3 AQP4
C3-24	C4-8	TRUE	6	0	1	C3-24 Pre-1 GABA-8 SLC1A3	C4-8 Pre-1 GABA-8 SLC1A3 CALCRL
C3-24	C4-9	TRUE	6	0	1	C3-24 Pre-1 GABA-8 SLC1A3	C4-9 Pre-1 GABA-8 SLC1A3 DCDC2C
C3-24	C4-10	TRUE	6	0	1	C3-24 Pre-1 GABA-8 SLC1A3	C4-10 Pre-1 GABA-8 SLC1A3 PTPRQ
C3-24	C4-11	TRUE	6	0	1	C3-24 Pre-1 GABA-8 SLC1A3	C4-11 Pre-1 GABA-8 SLC1A3 HGF
C3-24	C4-12	TRUE	6	0	1	C3-24 Pre-1 GABA-8 SLC1A3	C4-12 Pre-1 GABA-8 SLC1A3 PDYN
C3-25	C4-13	TRUE	6	0	1	C3-25 Pre-1 GABA-8 DRD2	C4-13 Pre-1 GABA-8 DRD2 EYA2
C3-25	C4-14	TRUE	6	0	1	C3-25 Pre-1 GABA-8 DRD2	C4-14 Pre-1 GABA-8 DRD2 P2RY1
C3-26	C4-15	TRUE	6	0	1	C3-26 Pre-1 GABA-1 SEMA3C	C4-15 Pre-1 GABA-1 SEMA3C CXCL14
C3-26	C4-16	TRUE	6	0	1	C3-26 Pre-1 GABA-1 SEMA3C	C4-16 Pre-1 GABA-1 SEMA3C ITGA8
C3-26	C4-17	TRUE	6	0	1	C3-26 Pre-1 GABA-1 SEMA3C	C4-17 Pre-1 GABA-1 SEMA3C PTPN14
C3-26	C4-18	TRUE	6	0	1	C3-26 Pre-1 GABA-1 SEMA3C	C4-18 Pre-1 GABA-1 SEMA3C CAV1
C3-26	C4-19	TRUE	6	0	1	C3-26 Pre-1 GABA-1 SEMA3C	C4-19 Pre-1 GABA-1 SEMA3C SEMA3E
C3-26	C4-20	TRUE	6	0	1	C3-26 Pre-1 GABA-1 SEMA3C	C4-20 Pre-1 GABA-1 SEMA3C PDYN
C3-26	C4-21	TRUE	6	0	1	C3-26 Pre-1 GABA-1 SEMA3C	C4-21 Pre-1 GABA-1 SEMA3C TAC3
C3-26	C4-22	TRUE	6	0	1	C3-26 Pre-1 GABA-1 SEMA3C	C4-22 Pre-1 GABA-1 SEMA3C GNG7
C3-26	C4-23	TRUE	6	0	1	C3-26 Pre-1 GABA-1 SEMA3C	C4-23 Pre-1 GABA-1 SEMA3C HGF
C3-26	C4-24	TRUE	6	0	1	C3-26 Pre-1 GABA-1 SEMA3C	C4-24 Pre-1 GABA-1 SEMA3C CFH
C3-26	C4-25	TRUE	6	0	1	C3-26 Pre-1 GABA-1 SEMA3C	C4-25 Pre-1 GABA-1 SEMA3C COL15A1
C3-27	C4-26	TRUE	6	0	1	C3-27 Pre-1 GABA-1 PRKCH	C4-26 Pre-1 GABA-1 PRKCH RXFP2
C3-27	C4-27	TRUE	6	0	1	C3-27 Pre-1 GABA-1 PRKCH	C4-27 Pre-1 GABA-1 PRKCH DCDC2C
C3-27	C4-28	TRUE	6	0	1	C3-27 Pre-1 GABA-1 PRKCH	C4-28 Pre-1 GABA-1 PRKCH EBF1
C3-27	C4-29	TRUE	6	0	1	C3-27 Pre-1 GABA-1 PRKCH	C4-29 Pre-1 GABA-1 PRKCH PWWP3B
C3-28	C4-30	TRUE	6	0	1	C3-28 Pre-1 GABA-1 KCNH8	C4-30 Pre-1 GABA-1 KCNH8 PTPRQ
C3-28	C4-31	TRUE	6	0	1	C3-28 Pre-1 GABA-1 KCNH8	C4-31 Pre-1 GABA-1 KCNH8 SLC17A8
C3-28	C4-32	TRUE	6	0	1	C3-28 Pre-1 GABA-1 KCNH8	C4-32 Pre-1 GABA-1 KCNH8 DCDC2C
C3-29	C4-33	TRUE	6	0	1	C3-29 Pre-1 GABA-2 EYA2	C4-33 Pre-1 GABA-2 EYA2 CXCL14
C3-29	C4-34	TRUE	6	0	1	C3-29 Pre-1 GABA-2 EYA2	C4-34 Pre-1 GABA-2 EYA2 MCOLN3
C3-29	C4-35	TRUE	6	0	1	C3-29 Pre-1 GABA-2 EYA2	C4-35 Pre-1 GABA-2 EYA2 RXFP1
C3-29	C4-36	TRUE	6	0	1	C3-29 Pre-1 GABA-2 EYA2	C4-36 Pre-1 GABA-2 EYA2 CAV1
C3-29	C4-37	TRUE	6	0	1	C3-29 Pre-1 GABA-2 EYA2	C4-37 Pre-1 GABA-2 EYA2 SNTB1
C3-29	C4-38	TRUE	6	0	1	C3-29 Pre-1 GABA-2 EYA2	C4-38 Pre-1 GABA-2 EYA2 EPHA3
C3-29	C4-39	TRUE	6	0	1	C3-29 Pre-1 GABA-2 EYA2	C4-39 Pre-1 GABA-2 EYA2 PDYN
C3-30	C4-40	TRUE	6	0	1	C3-30 Pre-1 GABA-2 SLC22A10	C4-40 Pre-1 GABA-2 SLC22A10 NDST4
C3-30	C4-41	TRUE	6	0	1	C3-30 Pre-1 GABA-2 SLC22A10	C4-41 Pre-1 GABA-2 SLC22A10 LOXHD1
C3-31	C4-42	TRUE	6	0	1	C3-31 Pre-1 GABA-2 CXCL14	C4-42 Pre-1 GABA-2 CXCL14 CALCRL
C3-31	C4-43	TRUE	6	0	1	C3-31 Pre-1 GABA-2 CXCL14	C4-43 Pre-1 GABA-2 CXCL14 FAM160A1
C3-32	C4-44	TRUE	6	0	1	C3-32 Pre-1 GABA-3 PRDM16	C4-44 Pre-1 GABA-3 PRDM16 SLC24A4
C3-32	C4-45	TRUE	6	0	1	C3-32 Pre-1 GABA-3 PRDM16	C4-45 Pre-1 GABA-3 PRDM16 LHX8
C3-33	C4-46	TRUE	6	0	1	C3-33 Pre-1 GABA-3 PAX6	C4-46 Pre-1 GABA-3 PAX6 SCGN
C3-33	C4-47	TRUE	6	0	1	C3-33 Pre-1 GABA-3 PAX6	C4-47 Pre-1 GABA-3 PAX6 SPHKAP
C3-34	C4-48	TRUE	6	0	1	C3-34 Pre-1 GABA-3 CRH	C4-48 Pre-1 GABA-3 CRH BNC2
C3-34	C4-49	TRUE	6	0	1	C3-34 Pre-1 GABA-3 CRH	C4-49 Pre-1 GABA-3 CRH SCGN
C3-34	C4-50	TRUE	6	0	1	C3-34 Pre-1 GABA-3 CRH	C4-50 Pre-1 GABA-3 CRH VIPR2
C3-34	C4-51	TRUE	6	0	1	C3-34 Pre-1 GABA-3 CRH	C4-51 Pre-1 GABA-3 CRH PDYN
C3-35	C4-52	TRUE	6	0	1	C3-35 Pre-1 GABA-3 TBL1Y	C4-52 Pre-1 GABA-3 TBL1Y SOX6
C3-35	C4-53	TRUE	6	0	1	C3-35 Pre-1 GABA-3 TBL1Y	C4-53 Pre-1 GABA-3 TBL1Y CRH
C3-36	C4-54	TRUE	6	0	1	C3-36 Pre-1 GABA-4	C4-54 Pre-1 GABA-4 TTN
C3-36	C4-55	TRUE	6	0	1	C3-36 Pre-1 GABA-4	C4-55 Pre-1 GABA-4 PENK
C3-37	C4-56	TRUE	6	0	1	C3-37 Pre-1 GABA-5	C4-56 Pre-1 GABA-5 FAP
C3-37	C4-57	TRUE	6	0	1	C3-37 Pre-1 GABA-5	C4-57 Pre-1 GABA-5 EBF1
C3-38	C4-58	TRUE	6	0	1	C3-38 Pre-1 GABA-6	C4-58 Pre-1 GABA-6
C3-39	C4-59	TRUE	6	0	1	C3-39 Pre-1 GABA-7 DCDC2C	C4-59 Pre-1 GABA-7 DCDC2C SMOC2
C3-39	C4-60	TRUE	6	0	1	C3-39 Pre-1 GABA-7 DCDC2C	C4-60 Pre-1 GABA-7 DCDC2C TENT5A
C3-40	C4-61	TRUE	6	0	1	C3-40 Pre-1 GABA-7 FREM2	C4-61 Pre-1 GABA-7 FREM2
C3-41	C4-62	TRUE	6	0	1	C3-41 Mid-1 GABA-1	C4-62 Mid-1 GABA-1 SHISAL2B
C3-41	C4-63	TRUE	6	0	1	C3-41 Mid-1 GABA-1	C4-63 Mid-1 GABA-1 BRS3
C3-41	C4-64	TRUE	6	0	1	C3-41 Mid-1 GABA-1	C4-64 Mid-1 GABA-1 NR5A2
C3-41	C4-65	TRUE	6	0	1	C3-41 Mid-1 GABA-1	C4-65 Mid-1 GABA-1 HGF
C3-42	C4-66	TRUE	6	0	1	C3-42 Mid-1 GABA-2 LGR5	C4-66 Mid-1 GABA-2 LGR5 NMS
C3-42	C4-67	TRUE	6	0	1	C3-42 Mid-1 GABA-2 LGR5	C4-67 Mid-1 GABA-2 LGR5 NTS
C3-42	C4-68	TRUE	6	0	1	C3-42 Mid-1 GABA-2 LGR5	C4-68 Mid-1 GABA-2 LGR5 LGALS3
C3-42	C4-69	TRUE	6	0	1	C3-42 Mid-1 GABA-2 LGR5	C4-69 Mid-1 GABA-2 LGR5 MKX
C3-42	C4-70	TRUE	6	0	1	C3-42 Mid-1 GABA-2 LGR5	C4-70 Mid-1 GABA-2 LGR5 SEMA3D
C3-43	C4-71	TRUE	6	0	1	C3-43 Mid-1 GABA-2 CLMP	C4-71 Mid-1 GABA-2 CLMP TAC3
C3-43	C4-72	TRUE	6	0	1	C3-43 Mid-1 GABA-2 CLMP	C4-72 Mid-1 GABA-2 CLMP NFIX
C3-43	C4-73	TRUE	6	0	1	C3-43 Mid-1 GABA-2 CLMP	C4-73 Mid-1 GABA-2 CLMP ONECUT1
C3-43	C4-74	TRUE	6	0	1	C3-43 Mid-1 GABA-2 CLMP	C4-74 Mid-1 GABA-2 CLMP ADAMTSL1
C3-43	C4-75	TRUE	6	0	1	C3-43 Mid-1 GABA-2 CLMP	C4-75 Mid-1 GABA-2 CLMP SCGN
C3-43	C4-76	TRUE	6	0	1	C3-43 Mid-1 GABA-2 CLMP	C4-76 Mid-1 GABA-2 CLMP MBNL3
C3-44	C4-77	TRUE	6	0	1	C3-44 Mid-1 GABA-2 ERFL	C4-77 Mid-1 GABA-2 ERFL DISC1FP1
C3-44	C4-78	TRUE	6	0	1	C3-44 Mid-1 GABA-2 ERFL	C4-78 Mid-1 GABA-2 ERFL COL8A1
C3-44	C4-79	TRUE	6	0	1	C3-44 Mid-1 GABA-2 ERFL	C4-79 Mid-1 GABA-2 ERFL TEX41
C3-44	C4-80	TRUE	6	0	1	C3-44 Mid-1 GABA-2 ERFL	C4-80 Mid-1 GABA-2 ERFL TH
C3-45	C4-81	TRUE	6	0	1	C3-45 Mid-1 GABA-2 FAM9B	C4-81 Mid-1 GABA-2 FAM9B ADAMTSL1
C3-45	C4-82	TRUE	6	0	1	C3-45 Mid-1 GABA-2 FAM9B	C4-82 Mid-1 GABA-2 FAM9B ONECUT1
C3-46	C4-83	TRUE	6	0	1	C3-46 Mid-1 GABA-2 PMFBP1	C4-83 Mid-1 GABA-2 PMFBP1 CHST9
C3-46	C4-84	TRUE	6	0	1	C3-46 Mid-1 GABA-2 PMFBP1	C4-84 Mid-1 GABA-2 PMFBP1 PDE11A
C3-46	C4-85	TRUE	6	0	1	C3-46 Mid-1 GABA-2 PMFBP1	C4-85 Mid-1 GABA-2 PMFBP1 FAM9B
C3-46	C4-86	TRUE	6	0	1	C3-46 Mid-1 GABA-2 PMFBP1	C4-86 Mid-1 GABA-2 PMFBP1 ARHGAP36
C3-47	C4-87	TRUE	6	0	1	C3-47 Mid-1 GABA-2 SIX6	C4-87 Mid-1 GABA-2 SIX6
C3-48	C4-88	TRUE	6	0	1	C3-48 Mid-1 GABA-3 LHX1	C4-88 Mid-1 GABA-3 LHX1 PDZRN4
C3-48	C4-89	TRUE	6	0	1	C3-48 Mid-1 GABA-3 LHX1	C4-89 Mid-1 GABA-3 LHX1 CDH23
C3-48	C4-90	TRUE	6	0	1	C3-48 Mid-1 GABA-3 LHX1	C4-90 Mid-1 GABA-3 LHX1 STK32B
C3-48	C4-91	TRUE	6	0	1	C3-48 Mid-1 GABA-3 LHX1	C4-91 Mid-1 GABA-3 LHX1 PTGFR
C3-48	C4-92	TRUE	6	0	1	C3-48 Mid-1 GABA-3 LHX1	C4-92 Mid-1 GABA-3 LHX1 PAX6
C3-49	C4-93	TRUE	6	0	1	C3-49 Mid-1 GABA-3 ZNF385D	C4-93 Mid-1 GABA-3 ZNF385D ZIC2
C3-49	C4-94	TRUE	6	0	1	C3-49 Mid-1 GABA-3 ZNF385D	C4-94 Mid-1 GABA-3 ZNF385D GAL
C3-49	C4-95	TRUE	6	0	1	C3-49 Mid-1 GABA-3 ZNF385D	C4-95 Mid-1 GABA-3 ZNF385D POU6F2
C3-49	C4-96	TRUE	6	0	1	C3-49 Mid-1 GABA-3 ZNF385D	C4-96 Mid-1 GABA-3 ZNF385D SOX6
C3-49	C4-97	TRUE	6	0	1	C3-49 Mid-1 GABA-3 ZNF385D	C4-97 Mid-1 GABA-3 ZNF385D ONECUT1
C3-49	C4-98	TRUE	6	0	1	C3-49 Mid-1 GABA-3 ZNF385D	C4-98 Mid-1 GABA-3 ZNF385D NPSR1
C3-50	C4-99	TRUE	6	0	1	C3-50 Mid-1 GABA-3 LHX6	C4-99 Mid-1 GABA-3 LHX6 TEX41
C3-50	C4-100	TRUE	6	0	1	C3-50 Mid-1 GABA-3 LHX6	C4-100 Mid-1 GABA-3 LHX6 BHLHE22
C3-50	C4-101	TRUE	6	0	1	C3-50 Mid-1 GABA-3 LHX6	C4-101 Mid-1 GABA-3 LHX6 PROX1
C3-50	C4-102	TRUE	6	0	1	C3-50 Mid-1 GABA-3 LHX6	C4-102 Mid-1 GABA-3 LHX6 LHX1
C3-50	C4-103	TRUE	6	0	1	C3-50 Mid-1 GABA-3 LHX6	C4-103 Mid-1 GABA-3 LHX6 FIGN
C3-51	C4-104	TRUE	6	0	1	C3-51 Mid-1 GABA-3 NR2F1	C4-104 Mid-1 GABA-3 NR2F1 RORB
C3-51	C4-105	TRUE	6	0	1	C3-51 Mid-1 GABA-3 NR2F1	C4-105 Mid-1 GABA-3 NR2F1 CCK
C3-51	C4-106	TRUE	6	0	1	C3-51 Mid-1 GABA-3 NR2F1	C4-106 Mid-1 GABA-3 NR2F1 NDST4
C3-52	C4-107	TRUE	6	0	1	C3-52 Mid-1 GABA-3 ECEL1	C4-107 Mid-1 GABA-3 ECEL1 POU6F2
C3-52	C4-108	TRUE	6	0	1	C3-52 Mid-1 GABA-3 ECEL1	C4-108 Mid-1 GABA-3 ECEL1 FIGN
C3-52	C4-109	TRUE	6	0	1	C3-52 Mid-1 GABA-3 ECEL1	C4-109 Mid-1 GABA-3 ECEL1 ST18
C3-52	C4-110	TRUE	6	0	1	C3-52 Mid-1 GABA-3 ECEL1	C4-110 Mid-1 GABA-3 ECEL1 GPC3
C3-52	C4-111	TRUE	6	0	1	C3-52 Mid-1 GABA-3 ECEL1	C4-111 Mid-1 GABA-3 ECEL1 ABI3BP
C3-52	C4-112	TRUE	6	0	1	C3-52 Mid-1 GABA-3 ECEL1	C4-112 Mid-1 GABA-3 ECEL1 NDST4
C3-53	C4-113	TRUE	6	0	1	C3-53 Mid-1 GABA-3 SFRP1	C4-113 Mid-1 GABA-3 SFRP1 TAFA4
C3-53	C4-114	TRUE	6	0	1	C3-53 Mid-1 GABA-3 SFRP1	C4-114 Mid-1 GABA-3 SFRP1 RELN
C3-53	C4-115	TRUE	6	0	1	C3-53 Mid-1 GABA-3 SFRP1	C4-115 Mid-1 GABA-3 SFRP1 THSD7B
C3-54	C4-116	TRUE	6	0	1	C3-54 Mid-1 GABA-4 NTS	C4-116 Mid-1 GABA-4 NTS CALCR
C3-54	C4-117	TRUE	6	0	1	C3-54 Mid-1 GABA-4 NTS	C4-117 Mid-1 GABA-4 NTS SATB2
C3-54	C4-118	TRUE	6	0	1	C3-54 Mid-1 GABA-4 NTS	C4-118 Mid-1 GABA-4 NTS ABCG2
C3-54	C4-119	TRUE	6	0	1	C3-54 Mid-1 GABA-4 NTS	C4-119 Mid-1 GABA-4 NTS BRS3
C3-55	C4-120	TRUE	6	0	1	C3-55 Mid-1 GABA-4 OR8A1	C4-120 Mid-1 GABA-4 OR8A1 SCGN
C3-55	C4-121	TRUE	6	0	1	C3-55 Mid-1 GABA-4 OR8A1	C4-121 Mid-1 GABA-4 OR8A1 SNTB1
C3-55	C4-122	TRUE	6	0	1	C3-55 Mid-1 GABA-4 OR8A1	C4-122 Mid-1 GABA-4 OR8A1 POU6F2
C3-56	C4-123	TRUE	6	0	1	C3-56 Mid-1 GABA-4 HMX3	C4-123 Mid-1 GABA-4 HMX3 KISS1
C3-56	C4-124	TRUE	6	0	1	C3-56 Mid-1 GABA-4 HMX3	C4-124 Mid-1 GABA-4 HMX3 ADAMTS6
C3-56	C4-125	TRUE	6	0	1	C3-56 Mid-1 GABA-4 HMX3	C4-125 Mid-1 GABA-4 HMX3 GPC3
C3-56	C4-126	TRUE	6	0	1	C3-56 Mid-1 GABA-4 HMX3	C4-126 Mid-1 GABA-4 HMX3 COL4A4
C3-56	C4-127	TRUE	6	0	1	C3-56 Mid-1 GABA-4 HMX3	C4-127 Mid-1 GABA-4 HMX3 HMCN1
C3-56	C4-128	TRUE	6	0	1	C3-56 Mid-1 GABA-4 HMX3	C4-128 Mid-1 GABA-4 HMX3 HMCN1
C3-56	C4-129	TRUE	6	0	1	C3-56 Mid-1 GABA-4 HMX3	C4-129 Mid-1 GABA-4 HMX3 CYSLTR2
C3-57	C4-130	TRUE	6	0	1	C3-57 Mid-1 GABA-5 TRPC4	C4-130 Mid-1 GABA-5 TRPC4 NPSR1
C3-57	C4-131	TRUE	6	0	1	C3-57 Mid-1 GABA-5 TRPC4	C4-131 Mid-1 GABA-5 TRPC4 SLC38A11
C3-57	C4-132	TRUE	6	0	1	C3-57 Mid-1 GABA-5 TRPC4	C4-132 Mid-1 GABA-5 TRPC4 TAC3
C3-57	C4-133	TRUE	6	0	1	C3-57 Mid-1 GABA-5 TRPC4	C4-133 Mid-1 GABA-5 TRPC4 NTS
C3-57	C4-134	TRUE	6	0	1	C3-57 Mid-1 GABA-5 TRPC4	C4-134 Mid-1 GABA-5 TRPC4 LEF1
C3-58	C4-135	TRUE	6	0	1	C3-58 Mid-1 GABA-5 GAL	C4-135 Mid-1 GABA-5 GAL ACVR1C
C3-58	C4-136	TRUE	6	0	1	C3-58 Mid-1 GABA-5 GAL	C4-136 Mid-1 GABA-5 GAL PGR
C3-59	C4-137	TRUE	6	0	1	C3-59 Mid-1 GABA-5 DLK1	C4-137 Mid-1 GABA-5 DLK1 FIGN
C3-59	C4-138	TRUE	6	0	1	C3-59 Mid-1 GABA-5 DLK1	C4-138 Mid-1 GABA-5 DLK1 GAL
C3-59	C4-139	TRUE	6	0	1	C3-59 Mid-1 GABA-5 DLK1	C4-139 Mid-1 GABA-5 DLK1 SOX6
C3-59	C4-140	TRUE	6	0	1	C3-59 Mid-1 GABA-5 DLK1	C4-140 Mid-1 GABA-5 DLK1 EBF1
C3-59	C4-141	TRUE	6	0	1	C3-59 Mid-1 GABA-5 DLK1	C4-141 Mid-1 GABA-5 DLK1 SEMA3C
C3-60	C4-142	TRUE	6	0	1	C3-60 Mid-1 GABA-5 RORB	C4-142 Mid-1 GABA-5 RORB VGF
C3-60	C4-143	TRUE	6	0	1	C3-60 Mid-1 GABA-5 RORB	C4-143 Mid-1 GABA-5 RORB GAL
C3-60	C4-144	TRUE	6	0	1	C3-60 Mid-1 GABA-5 RORB	C4-144 Mid-1 GABA-5 RORB GLI3
C3-60	C4-145	TRUE	6	0	1	C3-60 Mid-1 GABA-5 RORB	C4-145 Mid-1 GABA-5 RORB CGNL1
C3-61	C4-146	TRUE	6	0	1	C3-61 Mid-1 GABA-5 FOXD2	C4-146 Mid-1 GABA-5 FOXD2 ROR1
C3-61	C4-147	TRUE	6	0	1	C3-61 Mid-1 GABA-5 FOXD2	C4-147 Mid-1 GABA-5 FOXD2 NPW
C3-61	C4-148	TRUE	6	0	1	C3-61 Mid-1 GABA-5 FOXD2	C4-148 Mid-1 GABA-5 FOXD2 GABRE
C3-62	C4-149	TRUE	6	0	1	C3-62 Mid-1 GABA-6 ADAMTSL1	C4-149 Mid-1 GABA-6 ADAMTSL1 MDFIC
C3-62	C4-150	TRUE	6	0	1	C3-62 Mid-1 GABA-6 ADAMTSL1	C4-150 Mid-1 GABA-6 ADAMTSL1 HMCN1
C3-63	C4-151	TRUE	6	0	1	C3-63 Mid-1 GABA-6 TRHDE	C4-151 Mid-1 GABA-6 TRHDE RELN
C3-63	C4-152	TRUE	6	0	1	C3-63 Mid-1 GABA-6 TRHDE	C4-152 Mid-1 GABA-6 TRHDE CALCR
C3-63	C4-153	TRUE	6	0	1	C3-63 Mid-1 GABA-6 TRHDE	C4-153 Mid-1 GABA-6 TRHDE TAC3
C3-63	C4-154	TRUE	6	0	1	C3-63 Mid-1 GABA-6 TRHDE	C4-154 Mid-1 GABA-6 TRHDE LEF1
C3-64	C4-155	TRUE	6	0	1	C3-64 Mid-1 GABA-6 SLC10A4	C4-155 Mid-1 GABA-6 SLC10A4 NOX4
C3-64	C4-156	TRUE	6	0	1	C3-64 Mid-1 GABA-6 SLC10A4	C4-156 Mid-1 GABA-6 SLC10A4 BHLHE22
C3-64	C4-157	TRUE	6	0	1	C3-64 Mid-1 GABA-6 SLC10A4	C4-157 Mid-1 GABA-6 SLC10A4 CHST9
C3-65	C4-158	TRUE	6	0	1	C3-65 Mid-1 GABA-6 IL13RA1	C4-158 Mid-1 GABA-6 IL13RA1 SST
C3-65	C4-159	TRUE	6	0	1	C3-65 Mid-1 GABA-6 IL13RA1	C4-159 Mid-1 GABA-6 IL13RA1 PDZRN4
C3-65	C4-160	TRUE	6	0	1	C3-65 Mid-1 GABA-6 IL13RA1	C4-160 Mid-1 GABA-6 IL13RA1 GHRH
C3-65	C4-161	TRUE	6	0	1	C3-65 Mid-1 GABA-6 IL13RA1	C4-161 Mid-1 GABA-6 IL13RA1 GHRH
C3-66	C4-162	TRUE	6	0	1	C3-66 Mid-1 GABA-7 KCNH8	C4-162 Mid-1 GABA-7 KCNH8 GAL
C3-66	C4-163	TRUE	6	0	1	C3-66 Mid-1 GABA-7 KCNH8	C4-163 Mid-1 GABA-7 KCNH8 MORC1
C3-66	C4-164	TRUE	6	0	1	C3-66 Mid-1 GABA-7 KCNH8	C4-164 Mid-1 GABA-7 KCNH8 PCDH11Y
C3-66	C4-165	TRUE	6	0	1	C3-66 Mid-1 GABA-7 KCNH8	C4-165 Mid-1 GABA-7 KCNH8 NPSR1
C3-67	C4-166	TRUE	6	0	1	C3-67 Mid-1 GABA-7 TRABD2B	C4-166 Mid-1 GABA-7 TRABD2B
C3-68	C4-167	TRUE	6	0	1	C3-68 Mid-1 GABA-8	C4-167 Mid-1 GABA-8
C3-69	C4-168	TRUE	6	0	1	C3-69 Pre-2 GABA-1 TAC3	C4-168 Pre-2 GABA-1 TAC3 CTXND1
C3-69	C4-169	TRUE	6	0	1	C3-69 Pre-2 GABA-1 TAC3	C4-169 Pre-2 GABA-1 TAC3 RERGL
C3-70	C4-170	TRUE	6	0	1	C3-70 Pre-2 GABA-1 IL1RAPL2	C4-170 Pre-2 GABA-1 IL1RAPL2 KMO
C3-70	C4-171	TRUE	6	0	1	C3-70 Pre-2 GABA-1 IL1RAPL2	C4-171 Pre-2 GABA-1 IL1RAPL2 SST
C3-70	C4-172	TRUE	6	0	1	C3-70 Pre-2 GABA-1 IL1RAPL2	C4-172 Pre-2 GABA-1 IL1RAPL2 CHST9
C3-71	C4-173	TRUE	6	0	1	C3-71 Pre-2 GABA-2 MDFIC	C4-173 Pre-2 GABA-2 MDFIC CHRDL1
C3-71	C4-174	TRUE	6	0	1	C3-71 Pre-2 GABA-2 MDFIC	C4-174 Pre-2 GABA-2 MDFIC GBX1
C3-71	C4-175	TRUE	6	0	1	C3-71 Pre-2 GABA-2 MDFIC	C4-175 Pre-2 GABA-2 MDFIC CALCR
C3-71	C4-176	TRUE	6	0	1	C3-71 Pre-2 GABA-2 MDFIC	C4-176 Pre-2 GABA-2 MDFIC ROR1
C3-71	C4-177	TRUE	6	0	1	C3-71 Pre-2 GABA-2 MDFIC	C4-177 Pre-2 GABA-2 MDFIC NMU
C3-72	C4-178	TRUE	6	0	1	C3-72 Pre-2 GABA-2 LHX8	C4-178 Pre-2 GABA-2 LHX8 CDH23
C3-72	C4-179	TRUE	6	0	1	C3-72 Pre-2 GABA-2 LHX8	C4-179 Pre-2 GABA-2 LHX8 SCGN
C3-72	C4-180	TRUE	6	0	1	C3-72 Pre-2 GABA-2 LHX8	C4-180 Pre-2 GABA-2 LHX8 SULF1
C3-72	C4-181	TRUE	6	0	1	C3-72 Pre-2 GABA-2 LHX8	C4-181 Pre-2 GABA-2 LHX8 KCNU1
C3-72	C4-182	TRUE	6	0	1	C3-72 Pre-2 GABA-2 LHX8	C4-182 Pre-2 GABA-2 LHX8 CALCR
C3-73	C4-183	TRUE	6	0	1	C3-73 Pre-2 GABA-3 NXPH2	C4-183 Pre-2 GABA-3 NXPH2 HCRTR2
C3-73	C4-184	TRUE	6	0	1	C3-73 Pre-2 GABA-3 NXPH2	C4-184 Pre-2 GABA-3 NXPH2 NPY
C3-73	C4-185	TRUE	6	0	1	C3-73 Pre-2 GABA-3 NXPH2	C4-185 Pre-2 GABA-3 NXPH2 CXCL14
C3-73	C4-186	TRUE	6	0	1	C3-73 Pre-2 GABA-3 NXPH2	C4-186 Pre-2 GABA-3 NXPH2 C1QL2
C3-73	C4-187	TRUE	6	0	1	C3-73 Pre-2 GABA-3 NXPH2	C4-187 Pre-2 GABA-3 NXPH2 SST
C3-74	C4-188	TRUE	6	0	1	C3-74 Pre-2 GABA-3 GBX1	C4-188 Pre-2 GABA-3 GBX1 MEIS1
C3-74	C4-189	TRUE	6	0	1	C3-74 Pre-2 GABA-3 GBX1	C4-189 Pre-2 GABA-3 GBX1 ETV1
C3-74	C4-190	TRUE	6	0	1	C3-74 Pre-2 GABA-3 GBX1	C4-190 Pre-2 GABA-3 GBX1 ADAMTS12
C3-74	C4-191	TRUE	6	0	1	C3-74 Pre-2 GABA-3 GBX1	C4-191 Pre-2 GABA-3 GBX1 PTTG1
C3-74	C4-192	TRUE	6	0	1	C3-74 Pre-2 GABA-3 GBX1	C4-192 Pre-2 GABA-3 GBX1 CASR
C3-74	C4-193	TRUE	6	0	1	C3-74 Pre-2 GABA-3 GBX1	C4-193 Pre-2 GABA-3 GBX1 BMPR1B
C3-75	C4-194	TRUE	6	0	1	C3-75 Pre-2 CHOL-1 BMPR1B	C4-194 Pre-2 CHOL-1 BMPR1B
C3-76	C4-195	TRUE	6	0	1	C3-76 Pre-2 CHOL-1 MEPE	C4-195 Pre-2 CHOL-1 MEPE
C3-77	C4-196	TRUE	6	0	1	C3-77 Pre-2 GABA-4 FIGN	C4-196 Pre-2 GABA-4 FIGN SOX6
C3-77	C4-197	TRUE	6	0	1	C3-77 Pre-2 GABA-4 FIGN	C4-197 Pre-2 GABA-4 FIGN CYP19A1
C3-77	C4-198	TRUE	6	0	1	C3-77 Pre-2 GABA-4 FIGN	C4-198 Pre-2 GABA-4 FIGN COL12A1
C3-77	C4-199	TRUE	6	0	1	C3-77 Pre-2 GABA-4 FIGN	C4-199 Pre-2 GABA-4 FIGN NXPH2
C3-78	C4-200	TRUE	6	0	1	C3-78 Pre-2 GABA-4 LHX6	C4-200 Pre-2 GABA-4 LHX6 ZIC2
C3-78	C4-201	TRUE	6	0	1	C3-78 Pre-2 GABA-4 LHX6	C4-201 Pre-2 GABA-4 LHX6 CASR
C3-78	C4-202	TRUE	6	0	1	C3-78 Pre-2 GABA-4 LHX6	C4-202 Pre-2 GABA-4 LHX6 NPY
C3-78	C4-203	TRUE	6	0	1	C3-78 Pre-2 GABA-4 LHX6	C4-203 Pre-2 GABA-4 LHX6 SLC7A3
C3-78	C4-204	TRUE	6	0	1	C3-78 Pre-2 GABA-4 LHX6	C4-204 Pre-2 GABA-4 LHX6 IGF1
C3-78	C4-205	TRUE	6	0	1	C3-78 Pre-2 GABA-4 LHX6	C4-205 Pre-2 GABA-4 LHX6 EYS
C3-78	C4-206	TRUE	6	0	1	C3-78 Pre-2 GABA-4 LHX6	C4-206 Pre-2 GABA-4 LHX6 NR0B1
C3-79	C4-207	TRUE	6	0	1	C3-79 Pre-2 GABA-4 SATB2	C4-207 Pre-2 GABA-4 SATB2 TNS3
C3-79	C4-208	TRUE	6	0	1	C3-79 Pre-2 GABA-4 SATB2	C4-208 Pre-2 GABA-4 SATB2 SLC22A10
C3-80	C4-209	TRUE	6	0	1	C3-80 Pre-2 GABA-4 CHST9	C4-209 Pre-2 GABA-4 CHST9 SATB2
C3-80	C4-210	TRUE	6	0	1	C3-80 Pre-2 GABA-4 CHST9	C4-210 Pre-2 GABA-4 CHST9 TMEM255A
C3-81	C4-211	TRUE	6	0	1	C3-81 Pre-2 GABA-4 POSTN	C4-211 Pre-2 GABA-4 POSTN
C3-82	C4-212	TRUE	6	0	1	C3-82 Post-1 GLU-1 EBF2	C4-212 Post-1 GLU-1 EBF2 BNC2
C3-82	C4-213	TRUE	6	0	1	C3-82 Post-1 GLU-1 EBF2	C4-213 Post-1 GLU-1 EBF2 TAC1
C3-82	C4-214	TRUE	6	0	1	C3-82 Post-1 GLU-1 EBF2	C4-214 Post-1 GLU-1 EBF2 THSD7B
C3-82	C4-215	TRUE	6	0	1	C3-82 Post-1 GLU-1 EBF2	C4-215 Post-1 GLU-1 EBF2 SCGN
C3-82	C4-216	TRUE	6	0	1	C3-82 Post-1 GLU-1 EBF2	C4-216 Post-1 GLU-1 EBF2 POSTN
C3-83	C4-217	TRUE	6	0	1	C3-83 Post-1 GLU-1 ZEB2	C4-217 Post-1 GLU-1 ZEB2 POSTN
C3-83	C4-218	TRUE	6	0	1	C3-83 Post-1 GLU-1 ZEB2	C4-218 Post-1 GLU-1 ZEB2 FREM2
C3-83	C4-219	TRUE	6	0	1	C3-83 Post-1 GLU-1 ZEB2	C4-219 Post-1 GLU-1 ZEB2 SLC26A7
C3-83	C4-220	TRUE	6	0	1	C3-83 Post-1 GLU-1 ZEB2	C4-220 Post-1 GLU-1 ZEB2 VIP
C3-83	C4-221	TRUE	6	0	1	C3-83 Post-1 GLU-1 ZEB2	C4-221 Post-1 GLU-1 ZEB2 IGF1
C3-83	C4-222	TRUE	6	0	1	C3-83 Post-1 GLU-1 ZEB2	C4-222 Post-1 GLU-1 ZEB2 SST
C3-84	C4-223	TRUE	6	0	1	C3-84 Post-1 GLU-1 ZNF676	C4-223 Post-1 GLU-1 ZNF676 EBF2
C3-84	C4-224	TRUE	6	0	1	C3-84 Post-1 GLU-1 ZNF676	C4-224 Post-1 GLU-1 ZNF676 NXPH2
C3-84	C4-225	TRUE	6	0	1	C3-84 Post-1 GLU-1 ZNF676	C4-225 Post-1 GLU-1 ZNF676 HMCN1
C3-84	C4-226	TRUE	6	0	1	C3-84 Post-1 GLU-1 ZNF676	C4-226 Post-1 GLU-1 ZNF676 IRX6
C3-84	C4-227	TRUE	6	0	1	C3-84 Post-1 GLU-1 ZNF676	C4-227 Post-1 GLU-1 ZNF676 BNC2
C3-84	C4-228	TRUE	6	0	1	C3-84 Post-1 GLU-1 ZNF676	C4-228 Post-1 GLU-1 ZNF676 POU6F2
C3-84	C4-229	TRUE	6	0	1	C3-84 Post-1 GLU-1 ZNF676	C4-229 Post-1 GLU-1 ZNF676 CDH23
C3-85	C4-230	TRUE	6	0	1	C3-85 Post-1 GLU-1 EBF2	C4-230 Post-1 GLU-1 EBF2 IL1RAPL2
C3-85	C4-231	TRUE	6	0	1	C3-85 Post-1 GLU-1 EBF2	C4-231 Post-1 GLU-1 EBF2 PLEKHH2
C3-86	C4-232	TRUE	6	0	1	C3-86 Post-1 GLU-2 CRYBG3	C4-232 Post-1 GLU-2 CRYBG3 THSD7B
C3-86	C4-233	TRUE	6	0	1	C3-86 Post-1 GLU-2 CRYBG3	C4-233 Post-1 GLU-2 CRYBG3 STXBP6
C3-87	C4-234	TRUE	6	0	1	C3-87 Post-1 GLU-2 IL1RAPL2	C4-234 Post-1 GLU-2 IL1RAPL2 NWD2
C3-87	C4-235	TRUE	6	0	1	C3-87 Post-1 GLU-2 IL1RAPL2	C4-235 Post-1 GLU-2 IL1RAPL2 TOX3
C3-87	C4-236	TRUE	6	0	1	C3-87 Post-1 GLU-2 IL1RAPL2	C4-236 Post-1 GLU-2 IL1RAPL2 NTS
C3-87	C4-237	TRUE	6	0	1	C3-87 Post-1 GLU-2 IL1RAPL2	C4-237 Post-1 GLU-2 IL1RAPL2 FIGN
C3-88	C4-238	TRUE	6	0	1	C3-88 Post-1 GLU-2 C1QL2	C4-238 Post-1 GLU-2 C1QL2 SPHKAP
C3-88	C4-239	TRUE	6	0	1	C3-88 Post-1 GLU-2 C1QL2	C4-239 Post-1 GLU-2 C1QL2 NTS
C3-88	C4-240	TRUE	6	0	1	C3-88 Post-1 GLU-2 C1QL2	C4-240 Post-1 GLU-2 C1QL2 ADAMTSL1
C3-88	C4-241	TRUE	6	0	1	C3-88 Post-1 GLU-2 C1QL2	C4-241 Post-1 GLU-2 C1QL2 ADAMTSL1
C3-89	C4-242	TRUE	6	0	1	C3-89 Post-1 GLU-2 PAX7	C4-242 Post-1 GLU-2 PAX7
C3-90	C4-243	TRUE	6	0	1	C3-90 Post-1 GLU-2 ADGRG4	C4-243 Post-1 GLU-2 ADGRG4 NTS
C3-90	C4-244	TRUE	6	0	1	C3-90 Post-1 GLU-2 ADGRG4	C4-244 Post-1 GLU-2 ADGRG4 PTH2R
C3-90	C4-245	TRUE	6	0	1	C3-90 Post-1 GLU-2 ADGRG4	C4-245 Post-1 GLU-2 ADGRG4 TFAP2B
C3-91	C4-246	TRUE	6	0	1	C3-91 Post-1 GLU-2 PGM5	C4-246 Post-1 GLU-2 PGM5
C3-92	C4-247	TRUE	6	0	1	C3-92 Post-1 GLU-3 AGTR1	C4-247 Post-1 GLU-3 AGTR1 EBF2
C3-92	C4-248	TRUE	6	0	1	C3-92 Post-1 GLU-3 AGTR1	C4-248 Post-1 GLU-3 AGTR1 EPB41L4A
C3-93	C4-249	TRUE	6	0	1	C3-93 Post-1 GLU-3 CBLN2	C4-249 Post-1 GLU-3 CBLN2 ADAMTS17
C3-93	C4-250	TRUE	6	0	1	C3-93 Post-1 GLU-3 CBLN2	C4-250 Post-1 GLU-3 CBLN2 CHST9
C3-93	C4-251	TRUE	6	0	1	C3-93 Post-1 GLU-3 CBLN2	C4-251 Post-1 GLU-3 CBLN2 CALCRL
C3-94	C4-252	TRUE	6	0	1	C3-94 Post-1 GLU-4 THSD7B	C4-252 Post-1 GLU-4 THSD7B PTH2R
C3-94	C4-253	TRUE	6	0	1	C3-94 Post-1 GLU-4 THSD7B	C4-253 Post-1 GLU-4 THSD7B SGCG
C3-94	C4-254	TRUE	6	0	1	C3-94 Post-1 GLU-4 THSD7B	C4-254 Post-1 GLU-4 THSD7B FAM83B
C3-94	C4-255	TRUE	6	0	1	C3-94 Post-1 GLU-4 THSD7B	C4-255 Post-1 GLU-4 THSD7B IL1RAPL2
C3-95	C4-256	TRUE	6	0	1	C3-95 Post-1 GLU-4 CRNDE	C4-256 Post-1 GLU-4 CRNDE EBF2
C3-95	C4-257	TRUE	6	0	1	C3-95 Post-1 GLU-4 CRNDE	C4-257 Post-1 GLU-4 CRNDE ADCYAP1
C3-96	C4-258	TRUE	6	0	1	C3-96 Post-1 GLU-4 NDNF	C4-258 Post-1 GLU-4 NDNF FBN2
C3-96	C4-259	TRUE	6	0	1	C3-96 Post-1 GLU-4 NDNF	C4-259 Post-1 GLU-4 NDNF COBLL1
C3-97	C4-260	TRUE	6	0	1	C3-97 Mid-3 GLU-1 RSPO3	C4-260 Mid-3 GLU-1 RSPO3 POU6F2
C3-97	C4-261	TRUE	6	0	1	C3-97 Mid-3 GLU-1 RSPO3	C4-261 Mid-3 GLU-1 RSPO3 ROR1
C3-97	C4-262	TRUE	6	0	1	C3-97 Mid-3 GLU-1 RSPO3	C4-262 Mid-3 GLU-1 RSPO3 NMBR
C3-97	C4-263	TRUE	6	0	1	C3-97 Mid-3 GLU-1 RSPO3	C4-263 Mid-3 GLU-1 RSPO3 TGFBI
C3-98	C4-264	TRUE	6	0	1	C3-98 Mid-3 GLU-1 ONECUT3	C4-264 Mid-3 GLU-1 ONECUT3 AGTR1
C3-98	C4-265	TRUE	6	0	1	C3-98 Mid-3 GLU-1 ONECUT3	C4-265 Mid-3 GLU-1 ONECUT3 OPN5
C3-99	C4-266	TRUE	6	0	1	C3-99 Mid-3 GLU-1 DLK1	C4-266 Mid-3 GLU-1 DLK1 TAC1
C3-99	C4-267	TRUE	6	0	1	C3-99 Mid-3 GLU-1 DLK1	C4-267 Mid-3 GLU-1 DLK1 MBNL3
C3-99	C4-268	TRUE	6	0	1	C3-99 Mid-3 GLU-1 DLK1	C4-268 Mid-3 GLU-1 DLK1 EBF2
C3-99	C4-269	TRUE	6	0	1	C3-99 Mid-3 GLU-1 DLK1	C4-269 Mid-3 GLU-1 DLK1 CLDN1
C3-99	C4-270	TRUE	6	0	1	C3-99 Mid-3 GLU-1 DLK1	C4-270 Mid-3 GLU-1 DLK1 MEIS1
C3-99	C4-271	TRUE	6	0	1	C3-99 Mid-3 GLU-1 DLK1	C4-271 Mid-3 GLU-1 DLK1 ITGA8
C3-99	C4-272	TRUE	6	0	1	C3-99 Mid-3 GLU-1 DLK1	C4-272 Mid-3 GLU-1 DLK1 EMX2
C3-99	C4-273	TRUE	6	0	1	C3-99 Mid-3 GLU-1 DLK1	C4-273 Mid-3 GLU-1 DLK1 TSPEAR

## Sheet: 6_cluster_tree_annotations
cluster_id	cluster_name	clusterlevel	first_cluster_name	top_markers	ncells	mean_nCount_RNA	mean_nFeature_RNA	mean_percent_mt	Female	Male	Siletti	Tadross	1C41i	3u5kk	buFpQ	eXCJJ	f5sVM	siletti_H18.30.002	siletti_H19.30.001	siletti_H19.30.002	TweV8	tzan2	znZv1	1C41i_A4	1C41i_A6	1C41i_A7	1C41i_A8	1C41i_R1	1C41i_R2	3u5kk_A.01	3u5kk_A.02	3u5kk_A.03	3u5kk_A.05	3u5kk_A.06	3u5kk_A.07	3u5kk_A.08	3u5kk_A.09	3u5kk_A.10	3u5kk_R.01	3u5kk_R.02	3u5kk_R.03	3u5kk_R.04	3u5kk_R.05	3u5kk_R.06	3u5kk_R.07	3u5kk_R.08	3u5kk_R.09	3u5kk_R.10	3u5kk_R.11
C0-1	C0-1 AstroEpendymal	C0	AstroEpen	AQP4|ETNPPL|HPSE2|TNC|SLC14A1	63111	4147.55	1975.99	0.2474	65.49	34.51	8.88	91.12	8.87	54.83	7.41	1.21	3.18	4.17	3.45	1.26	0.62	5.65	9.34	1.53	1.36	1.61	1.66	1.49	1.23	0.3	0.51	0.53	0.61	0.34	5.78	7.56	8.72	8.9	0.24	0.3	0.49	0.36	0.36	0.28	0.33	2.15	3.75	6.49	6.81
C0-2	C0-2 Oligodendrocytes	C0	Oligo	BCAS1|FOLH1|MOBP|UGT8|FA2H	175109	3601.62	1759.25	0.2982	45.61	54.39	8.22	91.78	12.93	28.76	7.58	2.2	1.43	3.39	4.27	0.56	0.69	12.54	25.66	2.1	2.25	2.79	2.63	1.76	1.39	0.17	0.27	0.3	0.32	0.17	2.94	3.88	4.65	4.41	0.22	0.3	0.2	0.31	0.33	0.24	0.28	1.9	2.84	2.59	2.44
C0-3	C0-3 Neuron	C0	Neuron	GABRG3|GPR149|NYAP2|KCNB2|KCNH7	166475	17473.3	4665.87	0.2889	30.33	69.67	58.25	41.75	0.51	22.01	0.13	1.4	0.04	18.59	23.32	16.34	0.64	6.24	10.78	0.11	0.09	0.14	0.13	0.03	0.01	0.04	0.1	0.11	0.09	0.05	0.69	0.86	1.03	0.95	0.26	0.32	2.17	0.35	0.35	0.3	0.32	1.07	2.06	4.61	6.28
C0-4	C0-4 Immune/Vascular	C0	NN	LY86|LNCAROD|FLI1|IKZF1|SYK	28674	2918.26	1597.73	0.5675	37.5	62.5	15.46	84.54	23.08	22.97	9.41	0.38	1.18	4.94	9.15	1.37	0.16	12.81	14.55	3.94	3.51	3.95	4.18	3.72	3.78	0.14	0.19	0.21	0.2	0.11	1.93	2.48	2.9	2.8	0.25	0.29	0.44	0.36	0.37	0.27	0.35	1.78	2.17	2.89	2.84
C1-1	C1-1 Astrocytes	C1	Astrocytes	MGAT4C|ETNPPL|ANGPTL4|TNC|AF279873.3	61653	4109.5	1965.28	0.2235	66.53	33.47	8.61	91.39	8.51	55.69	7.01	1.24	3.24	4.06	3.45	1.1	0.59	5.78	9.34	1.49	1.35	1.59	1.65	1.33	1.1	0.3	0.53	0.54	0.63	0.35	5.9	7.7	8.88	9.07	0.25	0.31	0.48	0.36	0.37	0.28	0.33	2.17	3.81	6.56	6.88
C1-2	C1-2 Ependymal	C1	Ependymal	CLIC6|CFAP157|CFAP299|C11orf88|PRLR	1458	5756.69	2428.71	1.2579	21.81	78.19	20.1	79.9	24.28	18.66	24.35	0.07	0.55	8.92	3.29	7.89	2.13	0.41	9.47	3.09	1.92	2.54	2.06	8.02	6.65	0	0.07	0.07	0.07	0	0.96	1.71	1.92	1.71	0.07	0.14	0.69	0.21	0.27	0.14	0.21	1.65	1.44	3.5	3.84
C1-3	C1-3 Oligo-Precursor	C1	Precursor	PDGFRA|BX284613.2|VCAN|MYT1|KCNMB2	30862	3971.17	1954.18	0.2872	55.78	44.22	11.07	88.93	8.08	42.13	3.82	1.03	2.69	6.64	3.06	1.38	0.73	9.21	21.25	1.44	1.48	1.73	1.63	1	0.79	0.32	0.45	0.49	0.51	0.29	5.28	6.71	8.19	7.76	0.16	0.26	0.18	0.34	0.28	0.27	0.33	1.65	2.85	2.96	2.84
C1-4	C1-4 Oligo-Mature	C1	Mature	MOBP|ABCA8|COL4A5|FOLH1|SLCO1A2	144247	3522.56	1717.54	0.3005	43.44	56.56	7.61	92.39	13.96	25.9	8.39	2.45	1.16	2.7	4.53	0.38	0.68	13.25	26.6	2.24	2.41	3.02	2.85	1.92	1.52	0.14	0.23	0.26	0.28	0.14	2.44	3.27	3.89	3.69	0.23	0.3	0.21	0.3	0.34	0.24	0.27	1.95	2.84	2.51	2.36
C1-5	C1-5 Pre-1	C1	Pre-1	MEIS2|PPP1R1B|CXCL14|SH3RF2|DRD1	48404	11286.7	3578.45	0.488	75.06	24.94	23.91	76.09	0.05	54.58	0.09	4.25	0	19.25	4.58	0.08	2.08	14.15	0.9	0.01	0	0	0.01	0.01	0	0.01	0.03	0.03	0.03	0.02	0.24	0.29	0.4	0.35	0.74	0.95	6.77	1.04	1.05	0.9	0.97	3.02	5.9	13.46	18.37
C1-6	C1-6 Mid-1	C1	Mid-1	ECEL1|DLX1|RORB|DLK1|GAD1	29741	14272	4354.27	0.2884	11.84	88.16	66.5	33.5	0.74	7.85	0.26	0.6	0.03	13.54	24.98	27.98	0.02	3.35	20.65	0.14	0.13	0.21	0.19	0.07	0	0.08	0.15	0.1	0.13	0.09	1.02	1.31	1.61	1.4	0.03	0.04	0.11	0.03	0.04	0.03	0.02	0.2	0.25	0.54	0.66
C1-7	C1-7 Pre-2	C1	Pre-2	LHX6|LHX8|SOX6|NPY|ARX	11843	16124.7	4679	0.3491	51.46	48.54	46.74	53.26	0.05	38.69	0.02	0.81	0.01	19.44	24.58	2.73	0.42	11.53	1.73	0	0	0.03	0.01	0.02	0	0.16	0.42	0.42	0.32	0.17	2.25	3.31	3.54	3.39	0.43	0.34	2.25	0.39	0.41	0.33	0.4	1.65	3.16	6.27	9.08
C1-8	C1-8 Post-1	C1	Post-1	LMX1A|LMX1B|TTC6|EBF3|EBF2	13679	20805	5549.55	0.1148	0.8	99.2	81.19	18.81	3.26	0.39	0.61	0	0.14	13.46	49.56	18.17	0.03	0.23	14.15	0.62	0.64	1.01	0.96	0.03	0	0	0	0.03	0	0	0.04	0.1	0.1	0.05	0	0	0	0	0	0	0	0.01	0.01	0.02	0.02
C1-9	C1-9 Mid-3	C1	Mid-3	OTP|OXT|AVP|SIM1|CARTPT	12539	17202.1	4907.96	0.2431	18.98	81.02	63.75	36.25	0.75	14.16	0.1	0.02	0.14	13.21	33.8	16.75	0.01	4.65	16.41	0.2	0.15	0.2	0.16	0.04	0	0.1	0.22	0.36	0.31	0.14	2.14	2.38	2.61	2.75	0.03	0.09	0.12	0.09	0.05	0.03	0.01	0.3	0.44	1	1
C1-10	C1-10 Mid-2	C1	Mid-2	TBX3|HDC|PGR|LEF1|WIF1	31323	19614.5	4956.29	0.1903	6.38	93.62	78.03	21.97	0.16	4.63	0.01	0	0.01	16.53	25.4	36.1	0	1.74	15.43	0.06	0.02	0.03	0.02	0.01	0.03	0.03	0.07	0.1	0.06	0.06	0.58	0.65	0.88	0.74	0.02	0.04	0.03	0.02	0.03	0.03	0.02	0.09	0.22	0.42	0.53
C1-11	C1-11 Post-2	C1	Post-2	MYO5B|HAPLN1|CFAP299|FOXB1|LTBP1	18946	33381.3	6646.63	0.0622	0.29	99.71	87.37	12.63	0.03	0.14	0.01	0	0.08	34.96	38.51	13.9	0	0.07	12.31	0.01	0.01	0.01	0.01	0.01	0	0	0	0	0.01	0	0.01	0.01	0.01	0.01	0	0	0.08	0	0.01	0	0	0	0	0.01	0.01
C1-12	C1-12 Vascular	C1	Vascular	DCN|COL1A2|PDGFRB|EBF1|RBPMS	5023	3549.24	1749.82	1.1361	21.16	78.84	16.66	83.34	33.88	6.85	16.05	0.56	1.27	4.74	11.03	0.9	0.14	12.34	12.24	3.74	2.81	3.34	3.48	8.96	11.55	0.04	0.04	0.08	0.08	0.02	0.3	0.46	0.62	0.44	0.22	0.24	0.38	0.16	0.28	0.16	0.24	0.42	0.54	1.02	1.13
C1-13	C1-13 Immune	C1	Immune	LNCAROD|CX3CR1|LY86|SYK|APBB1IP	23651	2784.26	1565.43	0.4467	40.97	59.03	15.2	84.8	20.79	26.4	8	0.35	1.16	4.98	8.75	1.47	0.16	12.9	15.04	3.98	3.66	4.08	4.33	2.61	2.14	0.16	0.22	0.24	0.22	0.13	2.28	2.91	3.38	3.3	0.25	0.3	0.45	0.4	0.39	0.3	0.37	2.06	2.52	3.29	3.2
C2-1	C2-1 Astrocytes-1	C2	Astrocytes-1	WIF1|LHX2|EPHA6|GRM3|GABRA4	8097	3564.6	1752.49	0.1988	79.04	20.96	20.19	79.81	0.15	59.53	0.1	4.93	0.05	20	0.11	0.09	2.63	11.91	0.52	0.02	0	0.01	0.04	0.06	0.01	0.02	0.04	0.05	0.06	0.04	0.62	1.1	1.25	1.24	0.7	0.85	1.59	0.98	1.05	0.79	0.99	5.24	9.37	16.39	17.17
C2-2	C2-2 Astrocytes-2	C2	Astrocytes-2	ITPRID1|SLC6A11|LGR6|CDH23|SEMA3E	36782	4151.21	2015.58	0.262	61.22	38.78	4.5	95.5	11.95	51.95	10.1	0.92	5.13	1.25	1.74	1.51	0.33	2.89	12.23	2.18	1.93	2.32	2.41	1.67	1.44	0.36	0.63	0.62	0.77	0.42	6.81	9	10.18	10.35	0.14	0.16	0.19	0.18	0.15	0.16	0.16	1.36	2.42	3.72	4.17
C2-3	C2-3 Astrocytes-3	C2	Astrocytes-3	CCDC85A|LRAT|PLCXD3|COL24A1|C8orf34	16774	4281.06	1957.69	0.1511	72.12	27.88	12.04	87.96	5	62.04	3.58	0.15	0.64	2.52	8.83	0.69	0.15	9.15	7.26	0.69	0.72	0.76	0.76	1.2	0.88	0.32	0.53	0.62	0.59	0.35	6.43	8.04	9.71	10.03	0.27	0.37	0.58	0.47	0.51	0.3	0.41	2.46	4.16	8.04	7.87
C2-39	C2-39 Mid-2 GLU-1	C2	GLU-1	LHX9|HCRT|RERGL|HMX3|RORB	5160	12754.5	4134.76	0.2519	10.64	89.36	69.94	30.06	0.04	8.04	0	0	0.02	12.56	25.1	32.29	0	2.58	19.38	0.02	0	0	0.02	0	0	0.06	0.19	0.19	0.16	0.12	1.12	1.24	1.84	1.69	0.04	0.06	0.02	0	0.02	0.02	0.02	0.12	0.31	0.35	0.48
C2-40	C2-40 Mid-2 GLU-2	C2	GLU-2	FEZF1|HS3ST4|PGR|ADAMTSL1|CDH13	9009	18173.5	4903.23	0.2616	9.73	90.27	69.84	30.16	0	7.75	0.02	0	0	22.27	25.05	22.52	0	1.99	20.4	0	0	0	0	0	0	0.04	0.07	0.19	0.09	0.11	0.77	0.9	1.21	1.03	0.04	0.1	0.08	0.07	0.04	0.09	0.04	0.19	0.49	1	1.2
C2-41	C2-41 Mid-2 GABA-GLU-1	C2	GABA-GLU-1	P2RX2|OTP|SST|NPY|ADAMTSL1	2516	20313.1	4977.3	0.0947	6.36	93.64	84.1	15.9	0	4.61	0	0	0	29.93	16.69	37.48	0	1.75	9.54	0	0	0	0	0	0	0.04	0.12	0.04	0.08	0.04	0.83	0.52	0.87	0.72	0	0	0.04	0	0.04	0.04	0	0.12	0.24	0.36	0.52
C2-42	C2-42 Mid-2 GABA-GLU-2	C2	GABA-GLU-2	PPP1R17|RORB|NPY|PROX1|CCBE1	2659	8818.78	3379.26	0.275	5.83	94.17	75.22	24.78	0	3.16	0	0	0	3.69	28.58	42.95	0	2.67	18.95	0	0	0	0	0	0	0	0.08	0.11	0.04	0.04	0.64	0.38	0.79	0.56	0	0	0	0	0	0	0	0	0	0.26	0.26
C2-43	C2-43 Mid-2 GLU-3	C2	GLU-3	PMCH|OTX1|CRHBP|CARTPT|SLC15A1	1126	14286.1	4347.66	0.7535	9.5	90.5	55.68	44.32	4.17	4.09	0.09	0	0.09	7.19	28.6	19.89	0	5.33	30.55	1.42	0.44	0.71	0.44	0.36	0.8	0.09	0	0	0	0.09	0.53	1.24	1.15	0.71	0	0	0	0	0	0	0	0.09	0	0.09	0.09
C2-44	C2-44 Mid-2 GABA-GLU-3	C2	GABA-GLU-3	TBX3|PGR|VGLL3|POMC|WIF1	5608	26111.3	5763.66	0.0309	1.28	98.72	96.02	3.98	0	0.71	0	0	0	10.93	19.53	65.57	0	0.57	2.69	0	0	0	0	0	0	0	0	0	0.02	0	0.07	0.18	0.11	0.07	0	0	0	0	0.04	0	0	0	0.02	0.09	0.12
C2-45	C2-45 Mid-2 GLU-4	C2	GLU-4	HDC|LEF1|PPP1R1C|SLC18A2|WIF1	5245	28174	5912.49	0.0599	1.47	98.53	84.1	15.9	0.04	0.95	0	0	0	18.65	34.43	31.02	0	0.51	14.39	0.04	0	0	0	0	0	0	0.02	0.02	0	0	0.13	0.21	0.19	0.15	0.02	0	0	0	0	0	0	0	0.04	0.06	0.11
C2-46	C2-46 Post-2 GLU-1	C2	GLU-1	MYO5B|HAPLN1|CFAP299|FOXB1|LTBP1	18381	33708.2	6668.16	0.0623	0.28	99.72	87.34	12.66	0.03	0.14	0.01	0	0.08	35.29	38.58	13.47	0	0.07	12.34	0.01	0.01	0.01	0.01	0.01	0	0	0	0	0.01	0	0.01	0.01	0.01	0.01	0	0	0.08	0	0.01	0	0	0	0	0.01	0.01
C2-47	C2-47 Post-2 GLU-2	C2	GLU-2	SIM1|LTBP1|CD36|TEX41|CCBE1	565	22747.8	5946.14	0.0612	0.35	99.65	88.5	11.5	0	0.18	0	0	0	24.07	36.46	27.96	0	0.18	11.15	0	0	0	0	0	0	0	0	0	0	0	0	0	0	0	0	0	0	0	0	0	0	0	0	0.18	0
C2-48	C2-48 Vascular	C2	Vascular	DCN|COL1A2|PDGFRB|EBF1|RBPMS	5023	3549.24	1749.82	1.1361	21.16	78.84	16.66	83.34	33.88	6.85	16.05	0.56	1.27	4.74	11.03	0.9	0.14	12.34	12.24	3.74	2.81	3.34	3.48	8.96	11.55	0.04	0.04	0.08	0.08	0.02	0.3	0.46	0.62	0.44	0.22	0.24	0.38	0.16	0.28	0.16	0.24	0.42	0.54	1.02	1.13
C2-49	C2-49 Immune Microglia	C2	Microglia	RASGEF1C|CX3CR1|HS3ST4|LNCAROD|P2RY12	22404	2766.15	1561.49	0.4403	42.62	57.38	14.38	85.62	20.2	27.63	7.96	0.3	1.18	4.83	8.11	1.45	0.08	13.42	14.85	3.84	3.57	3.98	4.25	2.52	2.04	0.17	0.24	0.25	0.24	0.13	2.4	3.06	3.57	3.46	0.27	0.31	0.48	0.42	0.42	0.31	0.39	2.13	2.62	3.42	3.36
C2-50	C2-50 Immune Macrophages	C2	Macrophages	MARCO|F13A1|SIGLEC1|CR1|LILRB5	601	3370.88	1717.98	0.4184	11.81	88.19	25.96	74.04	26.12	3	11.81	1.5	1	3.49	20.63	1.83	0.67	5.66	24.29	4.66	4.16	4.16	4.33	5.32	3.49	0.33	0	0	0	0	0.17	0.33	0	0.83	0	0.17	0	0.17	0	0	0	0.5	0.33	0.17	0
C2-51	C2-51 Immune Myocytes	C2	Myocytes	MYPN|TRDN|MYBPC2|BEST3|ASB5	44	3872.64	1651.68	0.3104	95.45	4.55	2.27	97.73	2.27	65.91	0	0	0	0	0	2.27	29.55	0	0	0	0	0	0	0	2.27	0	0	0	0	0	0	0	0	0	0	0	0	2.27	0	0	0	15.91	15.91	20.45	11.36
C2-52	C2-52 Immune Tcells	C2	Tcells	THEMIS|GRAP2|CD2|SKAP1|IL7R	602	2792.76	1553.47	0.7256	4.82	95.18	36.21	63.79	38.7	1	6.48	1	0.5	12.62	21.59	1.99	0.5	1.83	13.79	8.64	6.81	8.14	7.31	3.32	4.49	0	0	0	0	0	0	0.17	0.17	0	0	0	0	0	0	0	0	0.17	0.17	0.17	0.17
C2-4	C2-4 Ependymal	C2	Ependymal	CLIC6|CFAP157|CFAP299|C11orf88|PRLR	1458	5756.69	2428.71	1.2579	21.81	78.19	20.1	79.9	24.28	18.66	24.35	0.07	0.55	8.92	3.29	7.89	2.13	0.41	9.47	3.09	1.92	2.54	2.06	8.02	6.65	0	0.07	0.07	0.07	0	0.96	1.71	1.92	1.71	0.07	0.14	0.69	0.21	0.27	0.14	0.21	1.65	1.44	3.5	3.84
C2-5	C2-5 Oligo-Precursor-1	C2	Precursor-1	PDGFRA|BX284613.2|VCAN|KCNMB2|SORCS3	30747	3955.53	1951.53	0.287	55.83	44.17	10.98	89.02	8.08	42.16	3.81	1.03	2.69	6.61	3.02	1.35	0.72	9.23	21.31	1.43	1.49	1.74	1.63	1	0.79	0.32	0.45	0.48	0.51	0.3	5.3	6.73	8.21	7.78	0.16	0.26	0.18	0.34	0.28	0.27	0.33	1.65	2.84	2.94	2.83
C2-6	C2-6 Oligo-Precursor-2	C2	Precursor-2	ADAM33|GPR17|BMPER|PRICKLE1|SH3RF3	115	8152.68	2663.33	0.3362	44.35	55.65	36.52	63.48	7.83	33.04	6.09	0.87	2.61	14.78	12.17	9.57	3.48	4.35	5.22	3.48	0	0.87	0.87	1.74	0.87	0	0.87	1.74	0	0	0	0.87	1.74	2.61	0	0.87	0	0.87	0.87	0	0.87	0.87	5.22	9.57	6.09
C2-7	C2-7 Oligo-Mature-1	C2	Mature-1	KANK4|MBOAT1|RASGRF1|USH1C|COL18A1	63957	4378.13	1980.35	0.208	43.48	56.52	8.09	91.91	11.78	22.68	8.01	2.01	1.69	1.55	6.15	0.39	0.55	16.55	28.64	1.78	1.83	2.26	2.13	2.08	1.7	0.15	0.25	0.29	0.3	0.17	2.54	3.45	3.81	3.85	0.2	0.21	0.19	0.2	0.23	0.18	0.21	1.15	1.74	1.81	1.76
C2-8	C2-8 Oligo-Mature-2	C2	Mature-2	LAMA2|DYSF|ROR1|PLXDC2|SVEP1	80290	2841.03	1508.2	0.3743	43.4	56.6	7.23	92.77	15.7	28.46	8.69	2.8	0.73	3.61	3.23	0.38	0.79	10.61	24.98	2.6	2.87	3.62	3.42	1.8	1.38	0.13	0.21	0.24	0.26	0.12	2.37	3.13	3.95	3.57	0.26	0.38	0.22	0.38	0.43	0.29	0.32	2.59	3.72	3.07	2.84
C2-9	C2-9 Pre-1 GABA-8	C2	GABA-8	CA12|SH3RF2|CCDC88C|MEIS2|LPL	22440	10972.4	3490.57	0.4132	84.74	15.26	14.74	85.26	0.02	66.74	0.01	5.19	0.01	13.35	1.34	0.04	0.98	11.83	0.49	0.01	0	0	0	0	0	0	0	0.01	0.01	0	0.05	0.09	0.13	0.12	0.98	1.24	11.25	1.44	1.31	1.15	1.13	3.34	6.6	15.37	22.5
C2-10	C2-10 Pre-1 GABA-1	C2	GABA-1	CXCL13|CXCL14|FAM160A1|SLC25A48|BCL11B	9006	10563.7	3480.58	0.6023	65.28	34.72	32.25	67.75	0.01	38.53	0	4.66	0	26.89	5.32	0.03	4.77	17.31	2.47	0	0	0	0	0.01	0	0.01	0.07	0.01	0.01	0.01	0.16	0.18	0.3	0.19	0.4	0.63	1.55	0.51	0.74	0.44	0.67	2.69	5.49	11.29	13.18
C2-11	C2-11 Pre-1 GABA-2	C2	GABA-2	RXFP1|SEMA5B|FOXP2|EYA2|MEIS2	10593	11688.8	3639.96	0.563	68.09	31.91	31.39	68.61	0.01	43.49	0	3.56	0	26.08	5.3	0.01	2.61	18.43	0.51	0	0	0	0	0	0.01	0.01	0.04	0.06	0.06	0.03	0.37	0.41	0.56	0.53	0.57	0.66	3.02	0.8	0.72	0.76	0.94	2.48	4.98	11.35	15.16
C2-12	C2-12 Pre-1 GABA-3	C2	GABA-3	PRDM16|FREM2|PRDM16-DT|ZIC2|TRPC4	3698	13268.7	4115.26	0.4475	69.63	30.37	28.66	71.34	0.35	63.03	1.05	0.05	0	14.68	13.36	0.62	0.59	5.95	0.3	0.05	0.05	0.03	0.08	0.14	0	0.03	0.11	0.14	0.14	0.08	1.08	1.24	1.57	1.51	0.89	1.11	5.11	0.7	1.24	1	0.95	3.43	6.95	15.55	20.2
C2-13	C2-13 Pre-1 GABA-4	C2	GABA-4	LOXHD1|DRD2|ATP10A|MEIS2|SLC22A10	694	13814.3	3782.11	0.5892	82.71	17.29	17.29	82.71	0	59.94	0	8.93	0	15.85	1.44	0	1.44	12.39	0	0	0	0	0	0	0	0	0	0	0	0	0.29	0.43	0.58	0.72	0.86	0.86	11.82	2.02	0.72	1.87	1.59	3.46	3.89	14.12	16.71
C2-14	C2-14 Pre-1 GABA-5	C2	GABA-5	FRMD7|ZEB2|TRDN|FAP|ROR1	766	7038.94	2571.57	0.4888	60.7	39.3	34.2	65.8	0.26	10.97	0.13	3.13	0	31.85	2.35	0	5.48	41.12	4.7	0.13	0	0.13	0	0	0	0	0	0	0	0	0.13	0.52	0.13	0.39	0.13	0	0.13	0	0	0.13	0.13	0.91	0.91	3	4.44
C2-15	C2-15 Pre-1 GABA-6	C2	GABA-6	PLEKHH2|NPY|C1QL1|PENK|MEIS2	280	13415.3	4082.31	0.5291	66.43	33.57	33.21	66.79	0	45.71	0	0.71	0	20.71	12.5	0	0.36	19.64	0.36	0	0	0	0	0	0	0.36	0	0	0	0	1.43	1.07	1.43	0	0	0.36	3.93	0	1.43	1.07	0.71	5.71	4.64	12.14	11.43
C2-16	C2-16 Pre-1 GABA-7	C2	GABA-7	DCDC2C|SLC22A10|PENK|TMEM215|P2RY1	927	14390.9	4339.46	0.4033	45.95	54.05	54.05	45.95	0	43.8	0	0.86	0	19.42	34.63	0	0.43	0.86	0	0	0	0	0	0	0	0.11	0.22	0	0.11	0	0.43	0.65	0.97	0.86	0.54	0.76	1.08	1.08	1.4	0.32	0.86	3.56	5.07	12.73	13.05
C2-17	C2-17 Mid-1 GABA-1	C2	GABA-1	SATB2|SIX6|PRDM8|LHX1|PRLR	1222	9744.47	3519.79	0.3061	15.22	84.78	61.95	38.05	0	10.31	0	0	0	11.54	15.06	35.35	0.08	4.83	22.83	0	0	0	0	0	0	0.08	0.74	0.16	0.25	0.16	0.41	1.15	1.31	1.06	0.16	0.25	0.16	0.08	0	0.16	0	0.9	0.65	1.15	1.47
C2-18	C2-18 Mid-1 GABA-2	C2	GABA-2	ONECUT3|ONECUT1|COL4A6|PMFBP1|ZIC2	5594	14395.2	4450.57	0.3042	15.32	84.68	59.4	40.6	0.05	10.83	0	0	0	18.72	26.14	14.55	0.02	4.47	25.22	0	0	0.05	0	0	0	0.09	0.21	0.14	0.11	0.13	1.52	1.7	2	1.77	0.07	0.05	0.18	0.04	0.09	0.07	0.05	0.36	0.41	0.93	0.91
C2-19	C2-19 Mid-1 GABA-3	C2	GABA-3	NR2F1|SFRP1|NFIA|ECEL1|GAPDH	7511	9166.25	3463.62	0.4265	12.34	87.66	59.22	40.78	2.76	6.62	0.81	2.36	0.01	2.12	16.31	40.79	0.05	3.3	24.87	0.53	0.52	0.79	0.73	0.19	0	0.09	0.13	0.08	0.09	0.07	1.09	1.34	1.69	1.57	0	0.01	0	0.01	0.01	0	0	0	0.05	0.19	0.17
C2-20	C2-20 Mid-1 GABA-4	C2	GABA-4	HMX3|DLX1|RORB|TMEM114|HMCN1	3581	20874.4	5539.01	0.1831	18.18	81.82	72.41	27.59	0	16.42	0.06	0	0	25.83	31.58	15	0	1.76	9.35	0	0	0	0	0	0	0.14	0.2	0.22	0.2	0.2	1.56	2.35	2.93	2.18	0.03	0.14	0.5	0.14	0.14	0.06	0.06	0.61	0.7	1.68	2.4
C2-21	C2-21 Mid-1 GABA-5	C2	GABA-5	RORB|DLK1|NTS|HMX3|ECEL1	5314	11412.5	3993.16	0.3174	10.24	89.76	64.04	35.96	0.02	5.31	0	0	0	9.97	25.84	28.23	0	4.93	25.71	0.02	0	0	0	0	0	0.02	0.09	0.09	0.11	0.06	0.77	1.07	1.35	1.02	0.02	0.02	0.04	0	0	0	0	0.06	0.11	0.17	0.3
C2-22	C2-22 Mid-1 GABA-6	C2	GABA-6	GHRH|DLK1|SLC10A4|OTP|SIX6	4454	18495	4994.57	0.1405	4.65	95.35	82.02	17.98	0.02	3.14	0	0	0	24.79	30.38	26.85	0	1.5	13.31	0	0	0	0.02	0	0	0.02	0.02	0.02	0.13	0.02	0.29	0.52	0.58	0.72	0.02	0	0.02	0	0	0.04	0	0.09	0.13	0.22	0.27
C2-23	C2-23 Mid-1 GABA-7	C2	GABA-7	LEF1|NPSR1|PTGER3|RORB|ADAMTS6	1763	20755.7	5043.46	0.1594	3.52	96.48	79.92	20.08	0.06	1.3	0.06	0	0	6.75	29.55	43.62	0	2.21	16.45	0.06	0	0	0	0	0	0	0	0	0.06	0	0.28	0.34	0.23	0.23	0	0	0	0	0.06	0	0	0	0.06	0	0.06
C2-24	C2-24 Mid-1 GABA-8	C2	GABA-8	IGF1|NXPH2|P2RY6|SST|KCNMB2	302	29186.5	6937.39	0.1624	29.14	70.86	63.25	36.75	2.65	24.17	4.64	0	2.32	0.33	59.93	2.98	0	2.65	0.33	0.33	0	0	0.33	1.99	0	1.32	0.33	0.33	0.99	0.33	5.63	2.98	5.96	5.96	0	0	0	0	0	0	0	0	0	0.33	0
C2-25	C2-25 Pre-2 GABA-1	C2	GABA-1	CTXND1|LHX6|EGFR|NXPH2|SFRP1	2151	10701.8	3619.28	0.655	60.95	39.05	37.61	62.39	0.19	41.93	0	4	0.05	19.94	15.02	2.65	2	12.97	1.26	0	0	0.09	0.05	0.05	0	0.14	0.19	0.14	0.05	0.05	0.98	1.39	1.21	1.02	0.84	0.51	2.28	0.33	0.6	0.42	0.42	3.21	5.49	9.39	13.3
C2-26	C2-26 Pre-2 GABA-2	C2	GABA-2	LHX8|LHX6|SCGN|PLCH1|GRIK1	2332	20733.6	5483.51	0.2042	37.18	62.82	61.79	38.21	0.04	33.28	0	0	0	31.39	29.16	1.24	0.09	3.82	0.99	0	0	0.04	0	0	0	0.17	0.47	0.56	0.43	0.39	2.7	4.8	4.37	4.67	0.34	0.17	0.94	0.21	0.21	0.3	0.34	1.11	2.44	3.64	4.97
C2-27	C2-27 Pre-2 GABA-3	C2	GABA-3	LHX6|NPY|LHX8|SOX6|GBX1	2979	14859.4	4306.33	0.4197	74.05	25.95	25.08	74.92	0	55.45	0	0.23	0	12.89	11.92	0.27	0.13	18.23	0.87	0	0	0	0	0	0	0.13	0.47	0.44	0.23	0.13	2.05	3.26	3.36	3.89	0.5	0.54	4.23	0.81	0.87	0.57	0.74	2.38	5.07	10.54	15.24
C2-28	C2-28 Pre-2 CHOL-1	C2	CHOL-1	MEPE|SLC5A7|NGFR|SLC18A3|CHAT	1050	16193.4	4310.55	0.413	85.52	14.48	14.29	85.71	0.1	53.52	0.1	0.1	0	10.67	3.52	0.1	0.1	31.81	0	0	0	0	0	0.1	0	0	0.29	0.19	0.38	0	1.24	2.1	3.14	2.1	0.95	0.38	6.48	0.76	0.48	0.38	0.48	2	3.62	10.86	17.71
C2-29	C2-29 Pre-2 GABA-4	C2	GABA-4	LHX6|NR2F1|CYP19A1|SATB2|NPY	3331	17509.8	5249.52	0.1698	24.38	75.62	71.72	28.28	0	20.71	0.03	0.06	0	19.36	45.51	6.84	0	3.6	3.87	0	0	0	0	0	0	0.24	0.54	0.57	0.48	0.18	3.24	3.93	4.74	3.99	0	0.15	0.06	0.06	0	0.06	0.09	0.27	0.3	0.81	0.99
C2-30	C2-30 Post-1 GLU-1	C2	GLU-1	LMX1A|TTC6|EBF2|LMX1B|AP005242.1	4491	20887.3	5739.1	0.168	0.78	99.22	77.93	22.07	8.31	0.2	1.34	0	0.29	16.21	60.68	1.05	0.07	0.22	11.65	1.67	1.56	2.63	2.38	0.07	0	0	0	0	0	0	0	0.07	0.02	0	0	0	0	0	0	0	0	0	0	0.04	0.07
C2-31	C2-31 Post-1 GLU-2	C2	GLU-2	EBF3|SIM1|OTX2|FEZF2|NTS	5152	19291.3	5065.37	0.0845	0.78	99.22	89.25	10.75	0.27	0.39	0.02	0	0.06	6.62	39.81	42.82	0.02	0.31	9.69	0.04	0.06	0.08	0.1	0	0	0	0	0.04	0	0	0.02	0.1	0.14	0.04	0	0	0	0	0	0	0	0.02	0.02	0.02	0
C2-32	C2-32 Post-1 GLU-3	C2	GLU-3	LMX1A|IRX3|CRNDE|LMX1B|CARTPT	1717	23097	5832.38	0.0705	1.51	98.49	87.77	12.23	0.12	1.4	0	0	0	23.3	52.36	12.11	0	0.12	10.6	0.06	0	0.06	0	0	0	0	0	0.12	0	0	0.29	0.29	0.35	0.29	0	0	0	0	0	0	0	0.06	0	0	0
C2-33	C2-33 Post-1 GLU-4	C2	GLU-4	LMX1A|NTS|CDH23|EBF2|LMX1B	2319	22311.8	6048.72	0.1122	0.34	99.66	64.73	35.27	2.46	0.04	0.95	0	0.13	16.04	47.61	1.08	0	0.17	31.52	0.3	0.65	0.65	0.82	0.04	0	0	0	0	0	0	0	0.04	0	0	0	0	0	0	0	0	0	0	0	0	0
C2-34	C2-34 Mid-3 GLU-1	C2	GLU-1	TBR1|RSPO3|RELN|ZIC2|EPHA3	2919	18369.8	5156.94	0.2569	44.98	55.02	49.06	50.94	2.23	32.82	0.41	0.1	0.51	16.41	28.98	3.67	0.03	11.51	3.32	0.51	0.51	0.55	0.48	0.17	0	0.27	0.41	0.75	0.89	0.17	4.45	5.04	5.21	5.52	0.1	0.31	0.51	0.24	0.21	0.1	0.03	0.89	1.3	2.98	3.43
C2-35	C2-35 Mid-3 GLU-2	C2	GLU-2	OTP|TRH|SIM1|ONECUT3|ONECUT1	3466	16805.9	4905.78	0.2966	16.16	83.84	60.42	39.58	0.03	13.21	0	0	0.09	13.36	32.11	14.95	0	2.86	23.4	0.03	0	0	0	0	0	0.12	0.2	0.38	0.26	0.2	2.25	2.77	2.68	2.63	0.03	0.06	0	0.09	0	0.03	0	0.2	0.35	0.66	0.32
C2-36	C2-36 Mid-3 GLU-3	C2	GLU-3	METTL11B|EBF3|OTP|SIM1|STK32B	4265	16316.4	4833.5	0.1927	4.1	95.9	75.38	24.62	0.66	2.25	0.02	0	0	8.49	42.93	23.96	0	1.85	19.84	0.21	0.09	0.21	0.14	0	0	0	0.14	0.05	0.05	0.05	0.47	0.33	0.49	0.59	0	0	0	0	0	0	0	0	0.02	0	0.07
C2-37	C2-37 Mid-3 GLU-4	C2	GLU-4	TH|SCGN|OXT|AVP|MEDAG	996	24731.8	5400.61	0.204	28.71	71.29	52.91	47.09	0	22.09	0	0	0	35.04	10.74	7.13	0	6.63	18.37	0	0	0	0	0	0	0	0.3	0.6	0.2	0.4	3.41	3.11	5.22	5.52	0	0	0	0.1	0	0	0	0.4	0.4	1.41	1
C2-38	C2-38 Mid-3 GLU-5	C2	GLU-5	CRH|CARTPT|AGTR1|PGF|AVP	893	10754.6	3908.71	0.2742	5.15	94.85	81.3	18.7	0	4.82	0	0	0	0.34	38.19	42.78	0	0.34	13.55	0	0	0	0	0	0	0	0	0.22	0	0	0.67	1.23	1.01	1.46	0	0	0	0	0	0	0	0	0	0.11	0.11
C3-1	C3-1 Astrocytes-1	C3	Astrocytes-1	WIF1|LHX2|EPHA6|GRM3|GABRA4	8097	3564.6	1752.49	0.1988	79.04	20.96	20.19	79.81	0.15	59.53	0.1	4.93	0.05	20	0.11	0.09	2.63	11.91	0.52	0.02	0	0.01	0.04	0.06	0.01	0.02	0.04	0.05	0.06	0.04	0.62	1.1	1.25	1.24	0.7	0.85	1.59	0.98	1.05	0.79	0.99	5.24	9.37	16.39	17.17
C3-1	C3-1 Astrocytes-1	C3	Astrocytes-1	WIF1|LHX2|EPHA6|GRM3|GABRA4	8097	3564.6	1752.49	0.1988	79.04	20.96	20.19	79.81	0.15	59.53	0.1	4.93	0.05	20	0.11	0.09	2.63	11.91	0.52	0.02	0	0.01	0.04	0.06	0.01	0.02	0.04	0.05	0.06	0.04	0.62	1.1	1.25	1.24	0.7	0.85	1.59	0.98	1.05	0.79	0.99	5.24	9.37	16.39	17.17
C3-26	C3-26 Pre-1 GABA-1 SEMA3C	C3	SEMA3C	CXCL14|CXCL13|CFH|SLC25A48|NPNT	4383	8586.52	3063.6	0.6106	64.82	35.18	30.25	69.75	0	32.4	0	2.67	0	26.42	3.76	0.07	8.1	21.65	4.93	0	0	0	0	0	0	0	0.07	0.02	0	0	0.11	0.09	0.27	0.23	0.32	0.55	1.1	0.32	0.57	0.3	0.39	2.21	4.79	9.67	11.38
C3-27	C3-27 Pre-1 GABA-1 PRKCH	C3	PRKCH	RXFP2|FAM160A1|MME|PPP1R1B|PMEPA1	3767	11221.9	3633.57	0.6745	72.44	27.56	27.37	72.63	0.03	46.99	0	8.02	0	22.59	4.78	0	1.83	15.61	0.16	0	0	0	0	0.03	0	0.03	0.05	0	0	0.03	0.08	0.13	0.27	0.11	0.5	0.74	2.1	0.72	0.96	0.61	0.96	3.27	6.45	14.02	15.98
C3-28	C3-28 Pre-1 GABA-1 KCNH8	C3	KCNH8	TMEM215|DCDC2C|FST|FAM160A1|FIGN	856	17791.1	4942.36	0.2422	36.1	63.9	63.9	36.1	0	32.71	0	0.12	0	48.25	15.65	0	0.7	2.57	0	0	0	0	0	0	0	0	0.12	0	0.12	0	0.7	0.82	0.58	0.35	0.35	0.58	1.52	0.58	0.7	0.47	0.82	2.57	4.79	7.59	10.05
C3-29	C3-29 Pre-1 GABA-2 EYA2	C3	EYA2	RXFP1|EYA2|FOXP2|SEMA5B|MEIS2	5477	10984.8	3601.48	0.4616	65.27	34.73	33.89	66.11	0	43.18	0	1.22	0	27.84	6.03	0.02	2.08	18.79	0.84	0	0	0	0	0	0	0.02	0	0.05	0.05	0.04	0.33	0.44	0.46	0.55	0.64	0.69	3.29	0.75	0.75	0.58	0.99	2.28	4.8	11.3	15.17
C3-30	C3-30 Pre-1 GABA-2 SLC22A10	C3	SLC22A10	RXFP1|FOXP2|SEMA5B|SLC22A10|MEIS2	1401	10815.3	3433.62	1.0979	73.52	26.48	26.41	73.59	0	46.61	0	15.7	0	24.41	2	0	3.07	8.14	0.07	0	0	0	0	0	0	0	0.07	0	0	0	0.14	0.14	0.14	0.14	0.5	0.71	2.86	0.93	0.86	1.21	1	3.07	5.28	12.56	16.99
C3-31	C3-31 Pre-1 GABA-2 CXCL14	C3	CXCL14	RXFP1|CXCL14|SEMA5B|FOXP2|NPFFR2	3715	13056	3774.52	0.5107	70.2	29.8	29.58	70.42	0.03	42.77	0	2.42	0	24.12	5.46	0	3.23	21.78	0.19	0	0	0	0	0	0.03	0	0.08	0.08	0.08	0.03	0.51	0.46	0.86	0.65	0.48	0.59	2.69	0.83	0.62	0.83	0.86	2.56	5.14	10.96	14.45
C3-32	C3-32 Pre-1 GABA-3 PRDM16	C3	PRDM16	PRDM16|FREM2|PRDM16-DT|CLIC4|TRPC4	2086	11307.7	3719.65	0.5308	77.71	22.29	20.95	79.05	0.24	75.5	0.81	0.1	0	12.03	8.29	0.62	0.77	1.34	0.29	0	0.05	0	0.05	0.14	0	0	0	0	0.05	0.05	0.53	0.58	0.72	0.72	1.1	1.39	6.66	0.96	1.44	1.15	1.29	4.27	8.77	19.46	26.37
C3-33	C3-33 Pre-1 GABA-3 PAX6	C3	PAX6	PAX6|FREM2|EYA4|ZIC2|CXCL14	485	11412	3740.92	0.4684	75.46	24.54	17.73	82.27	1.65	67.63	4.54	0	0	12.16	4.54	1.03	1.03	6.8	0.62	0.41	0.21	0.21	0.41	0.41	0	0	0.21	0.21	0	0	1.03	0.41	0.62	2.06	1.03	1.44	4.33	0.82	1.86	1.03	0.82	4.12	6.19	20	21.44
C3-34	C3-34 Pre-1 GABA-3 CRH	C3	CRH	BNC2|EBF1|CRH|MEIS2|RELN	708	16149.6	4632.3	0.3165	63.56	36.44	36.3	63.7	0	41.24	0	0	0	16.1	20.2	0	0.14	22.18	0.14	0	0	0	0	0	0	0.14	0.14	0.14	0.42	0.14	1.98	2.26	3.95	2.82	0.42	0.71	3.81	0.14	0.99	0.42	0.28	1.55	3.67	6.78	10.45
C3-35	C3-35 Pre-1 GABA-3 TBL1Y	C3	TBL1Y	PRDM16|PRDM16-DT|ZIC2|ZIC5|ZIC1	419	20312.5	5644.42	0.2298	32.94	67.06	66.83	33.17	0	32.46	0	0	0	28.4	37.23	1.19	0	0.48	0.24	0	0	0	0	0	0	0	0.48	0.72	0.24	0.24	2.39	3.82	2.86	2.63	0.48	0	0.48	0.24	0	1.19	0.48	1.67	4.3	5.73	4.53
C3-36	C3-36 Pre-1 GABA-4	C3	GABA-4	LOXHD1|DRD2|ATP10A|MEIS2|SLC22A10	694	13814.3	3782.11	0.5892	82.71	17.29	17.29	82.71	0	59.94	0	8.93	0	15.85	1.44	0	1.44	12.39	0	0	0	0	0	0	0	0	0	0	0	0	0.29	0.43	0.58	0.72	0.86	0.86	11.82	2.02	0.72	1.87	1.59	3.46	3.89	14.12	16.71
C3-37	C3-37 Pre-1 GABA-5	C3	GABA-5	FRMD7|ZEB2|TRDN|FAP|ROR1	766	7038.94	2571.57	0.4888	60.7	39.3	34.2	65.8	0.26	10.97	0.13	3.13	0	31.85	2.35	0	5.48	41.12	4.7	0.13	0	0.13	0	0	0	0	0	0	0	0	0.13	0.52	0.13	0.39	0.13	0	0.13	0	0	0.13	0.13	0.91	0.91	3	4.44
C3-38	C3-38 Pre-1 GABA-6	C3	GABA-6	PLEKHH2|NPY|C1QL1|PENK|MEIS2	280	13415.3	4082.31	0.5291	66.43	33.57	33.21	66.79	0	45.71	0	0.71	0	20.71	12.5	0	0.36	19.64	0.36	0	0	0	0	0	0	0.36	0	0	0	0	1.43	1.07	1.43	0	0	0.36	3.93	0	1.43	1.07	0.71	5.71	4.64	12.14	11.43
C3-39	C3-39 Pre-1 GABA-7 DCDC2C	C3	DCDC2C	DCDC2C|SLC22A10|DIO3OS|TMEM215|PENK	777	13558.6	4133.92	0.4538	51.09	48.91	48.91	51.09	0	48.52	0	1.03	0	22.39	26.51	0	0.51	1.03	0	0	0	0	0	0	0	0.13	0.13	0	0.13	0	0.51	0.51	1.16	0.9	0.51	0.9	1.29	1.03	1.67	0.39	1.03	4.25	5.53	13.9	14.54
C3-40	C3-40 Pre-1 GABA-7 FREM2	C3	FREM2	FREM2|EMILIN2|IQGAP2|MLIP|CCN2	150	18702.2	5404.17	0.1414	19.33	80.67	80.67	19.33	0	19.33	0	0	0	4	76.67	0	0	0	0	0	0	0	0	0	0	0	0.67	0	0	0	0	1.33	0	0.67	0.67	0	0	1.33	0	0	0	0	2.67	6.67	5.33
C3-41	C3-41 Mid-1 GABA-1	C3	GABA-1	SATB2|SIX6|PRDM8|LHX1|PRLR	1222	9744.47	3519.79	0.3061	15.22	84.78	61.95	38.05	0	10.31	0	0	0	11.54	15.06	35.35	0.08	4.83	22.83	0	0	0	0	0	0	0.08	0.74	0.16	0.25	0.16	0.41	1.15	1.31	1.06	0.16	0.25	0.16	0.08	0	0.16	0	0.9	0.65	1.15	1.47
C3-42	C3-42 Mid-1 GABA-2 LGR5	C3	LGR5	COL4A6|VIPR2|NMS|VIP|RORB	1545	13038.4	4171.5	0.2935	13.01	86.99	60.58	39.42	0	6.8	0	0	0	21.94	24.14	14.5	0.06	6.15	26.41	0	0	0	0	0	0	0.13	0.13	0.13	0	0.19	0.58	0.65	0.97	0.71	0	0.06	0.32	0.13	0.19	0.13	0.06	0.32	0.32	0.71	1.04
C3-43	C3-43 Mid-1 GABA-2 CLMP	C3	CLMP	ZIC2|ONECUT1|ONECUT3|ZIC1|CLMP	1347	18529.1	5342.27	0.2218	18.41	81.59	68.08	31.92	0	14.33	0	0	0	30.44	33.56	4.08	0	4.08	13.51	0	0	0	0	0	0	0.15	0.37	0.22	0.07	0.07	2.08	2.45	3.04	2.97	0.15	0.07	0	0	0.07	0	0.07	0.37	0.37	1.04	0.74
C3-44	C3-44 Mid-1 GABA-2 ERFL	C3	ERFL	ONECUT3|ONECUT1|ERFL|POU6F2|PMFBP1	773	9902.33	3536.46	0.3253	9.06	90.94	60.41	39.59	0.13	5.69	0	0	0	6.08	16.82	37.52	0	3.36	30.4	0	0	0.13	0	0	0	0	0.13	0	0	0	0.78	0.91	1.29	0.91	0	0.13	0	0	0	0	0	0.13	0.52	0.52	0.39
C3-45	C3-45 Mid-1 GABA-2 FAM9B	C3	FAM9B	ZIC2|FAM9B|ADAMTS17|NR2F1|SDK1	622	12473.2	4210.43	0.4746	20.74	79.26	39.07	60.93	0.16	16.72	0	0	0	9.32	24.76	4.98	0	4.02	40.03	0	0	0.16	0	0	0	0	0.16	0.32	0.32	0.16	2.09	3.22	3.05	3.05	0.32	0	0.48	0	0.16	0.16	0.16	0.64	0.48	0.96	0.96
C3-46	C3-46 Mid-1 GABA-2 PMFBP1	C3	PMFBP1	ONECUT3|ONECUT1|PMFBP1|ETV1|VWC2	947	17226	4826.61	0.2863	16.16	83.84	59.13	40.87	0.11	12.25	0	0	0	17	32.1	10.03	0	3.91	24.6	0	0	0.11	0	0	0	0.11	0.32	0.11	0.11	0.21	2.53	2.01	2.64	1.69	0	0	0	0	0	0.11	0	0.32	0.63	0.74	0.74
C3-47	C3-47 Mid-1 GABA-2 SIX6	C3	SIX6	SIX6|GPR101|LHX1|TBL1Y|VEGFC	360	10272.4	3700.28	0.3652	15.56	84.44	55.56	44.44	0	12.22	0	0	0	8.89	13.61	33.06	0	3.33	28.89	0	0	0	0	0	0	0	0	0	0.56	0	1.39	1.67	0.56	1.67	0	0	0.56	0	0	0	0	0.56	0	2.78	2.5
C3-48	C3-48 Mid-1 GABA-3 LHX1	C3	LHX1	PAX6|POU6F2|CDH23|KCNMB2|LHX1	1197	13790.6	4185.36	0.8716	26.15	73.85	33.92	66.08	13.62	7.18	4.93	14.79	0	0.92	11.03	21.97	0.33	3.84	21.39	2.51	2.76	3.59	3.68	1.09	0	0	0.08	0	0.08	0	1.17	1.59	2.26	1.84	0	0	0	0	0	0	0	0	0	0.08	0.08
C3-49	C3-49 Mid-1 GABA-3 ZNF385D	C3	ZNF385D	POU6F2|SPHKAP|NR2F1|ZNF385D|MEIS2	1344	8743.85	3448.27	0.2858	13.69	86.31	69.2	30.8	0	9.82	0	0	0	1.79	17.34	50.07	0	3.87	17.11	0	0	0	0	0	0	0	0.07	0	0	0.07	2.08	1.56	2.38	2.68	0	0	0	0	0.07	0	0	0	0.15	0.15	0.6
C3-50	C3-50 Mid-1 GABA-3 LHX6	C3	LHX6	LHX6|BHLHE22|MOXD1|NTS|PCDH11Y	1152	9366.54	3503.33	0.4077	5.99	94.01	56.6	43.4	1.91	2.86	0.17	0	0.09	2.52	22.92	31.16	0	3.04	35.33	0.17	0.26	0.69	0.78	0	0	0.09	0.09	0	0.09	0	0.43	0.17	0.78	0.61	0	0	0	0	0	0	0	0	0	0.35	0.26
C3-51	C3-51 Mid-1 GABA-3 NR2F1	C3	NR2F1	SCGN|SP8|NR2F1|NFIA|CCK	1225	7785.18	3284.12	0.2266	12.16	87.84	69.47	30.53	0	9.06	0	0	0	2.53	17.06	49.88	0	3.1	18.37	0	0	0	0	0	0	0.49	0.41	0.08	0.24	0.08	1.39	1.88	2.2	1.55	0	0.08	0	0	0	0	0	0	0.16	0.41	0.08
C3-52	C3-52 Mid-1 GABA-3 ECEL1	C3	ECEL1	GPC3|ECEL1|NR2F1|MEIS2|KCNMB2	1679	8448.77	3387.2	0.4543	9.41	90.59	60.51	39.49	0.77	6.13	0	0	0	2.08	15.6	42.82	0	3.28	29.3	0.24	0.12	0.3	0.06	0.06	0	0	0.06	0.3	0.06	0.06	0.95	1.79	1.43	1.37	0	0	0	0.06	0	0	0	0	0	0.06	0
C3-53	C3-53 Mid-1 GABA-3 SFRP1	C3	SFRP1	SFRP1|LHX6|BHLHE22|ST18|PDGFD	914	6647.76	2871.85	0.2908	5.91	94.09	64.88	35.12	0.98	3.5	0	0	0	3.17	13.68	48.03	0	2.41	28.23	0.44	0.11	0.33	0.11	0	0	0	0.11	0	0.11	0.22	0.22	0.66	0.88	1.2	0	0	0	0	0	0	0	0	0	0.11	0
C3-2	C3-2 Astrocytes-2 VAV3	C3	VAV3	VAV3|ANGPTL4|KCND2|EGLN3	21951	4623.82	2144.57	0.1657	71.59	28.41	2.31	97.69	2.4	67.9	13.14	0.56	0.24	0.62	0.89	0.79	0.27	2.62	10.56	0.23	0.38	0.51	0.42	0.57	0.3	0.47	0.89	0.84	1.1	0.58	8.82	11.66	12.99	12.74	0.22	0.24	0.27	0.28	0.21	0.25	0.25	1.88	3.35	5.08	5.77
C3-2	C3-2 Astrocytes-2 VAV3	C3	VAV3	VAV3|ANGPTL4|KCND2|EGLN3	21951	4623.82	2144.57	0.1657	71.59	28.41	2.31	97.69	2.4	67.9	13.14	0.56	0.24	0.62	0.89	0.79	0.27	2.62	10.56	0.23	0.38	0.51	0.42	0.57	0.3	0.47	0.89	0.84	1.1	0.58	8.82	11.66	12.99	12.74	0.22	0.24	0.27	0.28	0.21	0.25	0.25	1.88	3.35	5.08	5.77
C3-3	C3-3 Astrocytes-2 CPAMD8	C3	CPAMD8	CPAMD8|BTBD11|TTN|SLC24A4|GPC6	1841	3285.67	1798.25	0.2993	19.17	80.83	3.64	96.36	48.83	6.63	8.69	3.31	2.55	0.71	2.77	0.16	0.76	5.92	19.66	2.82	10.27	11.9	11.79	7.17	4.89	0.05	0.05	0.27	0	0.05	0.76	1.52	1.79	1.41	0	0	0	0	0	0	0	0.11	0.16	0.16	0.27
C3-3	C3-3 Astrocytes-2 CPAMD8	C3	CPAMD8	CPAMD8|BTBD11|TTN|SLC24A4|GPC6	1841	3285.67	1798.25	0.2993	19.17	80.83	3.64	96.36	48.83	6.63	8.69	3.31	2.55	0.71	2.77	0.16	0.76	5.92	19.66	2.82	10.27	11.9	11.79	7.17	4.89	0.05	0.05	0.27	0	0.05	0.76	1.52	1.79	1.41	0	0	0	0	0	0	0	0.11	0.16	0.16	0.27
C3-4	C3-4 Astrocytes-2 NEFM	C3	NEFM	NEFM|NEFH|SYT1|CNTNAP2|PLP1	1913	3340.6	1866.13	0.9595	25.61	74.39	3.45	96.55	64.66	22.01	3.71	0.26	2.25	1.99	1.2	0.26	0.1	0.99	2.56	35.23	3.92	2.14	3.29	6.27	13.8	0.16	0.05	0	0.05	0.05	1.78	3.55	1.99	5.44	0	0.1	0.26	0	0	0	0.05	0.52	0.94	3.4	3.66
C3-4	C3-4 Astrocytes-2 NEFM	C3	NEFM	NEFM|NEFH|SYT1|CNTNAP2|PLP1	1913	3340.6	1866.13	0.9595	25.61	74.39	3.45	96.55	64.66	22.01	3.71	0.26	2.25	1.99	1.2	0.26	0.1	0.99	2.56	35.23	3.92	2.14	3.29	6.27	13.8	0.16	0.05	0	0.05	0.05	1.78	3.55	1.99	5.44	0	0.1	0.26	0	0	0	0.05	0.52	0.94	3.4	3.66
C3-5	C3-5 Astrocytes-2 TSPAN18	C3	TSPAN18	TSPAN18|LGR6|NPFFR1|SLC14A1|DGKG	4411	3474.09	1846.25	0.2708	49.38	50.62	0.45	99.55	37.91	5.19	10.97	3.24	39.36	0.2	0.18	0.07	0.95	0.63	1.29	0.43	8	10.7	11.24	5.17	2.36	0.02	0.05	0.02	0.07	0	0.63	0.79	1.54	0.95	0	0	0	0.02	0.05	0	0	0.16	0.2	0.43	0.25
C3-5	C3-5 Astrocytes-2 TSPAN18	C3	TSPAN18	TSPAN18|LGR6|NPFFR1|SLC14A1|DGKG	4411	3474.09	1846.25	0.2708	49.38	50.62	0.45	99.55	37.91	5.19	10.97	3.24	39.36	0.2	0.18	0.07	0.95	0.63	1.29	0.43	8	10.7	11.24	5.17	2.36	0.02	0.05	0.02	0.07	0	0.63	0.79	1.54	0.95	0	0	0	0.02	0.05	0	0	0.16	0.2	0.43	0.25
C3-6	C3-6 Astrocytes-2 CHI3L1	C3	CHI3L1	CHI3L1|C11orf96|SERPINA3|HILPDA|SLC39A14	351	5154.99	2377.46	0.16	57.55	42.45	1.71	98.29	6.27	54.42	30.77	1.42	0.85	1.14	0.28	0.28	0.57	0.28	3.7	0.57	1.14	1.14	1.71	0.57	1.14	0.57	0.57	0.85	0.85	0.57	8.55	9.97	9.97	10.26	0	0	1.14	0.28	1.42	0	0.28	1.42	2.85	2.56	2.28
C3-6	C3-6 Astrocytes-2 CHI3L1	C3	CHI3L1	CHI3L1|C11orf96|SERPINA3|HILPDA|SLC39A14	351	5154.99	2377.46	0.16	57.55	42.45	1.71	98.29	6.27	54.42	30.77	1.42	0.85	1.14	0.28	0.28	0.57	0.28	3.7	0.57	1.14	1.14	1.71	0.57	1.14	0.57	0.57	0.85	0.85	0.57	8.55	9.97	9.97	10.26	0	0	1.14	0.28	1.42	0	0.28	1.42	2.85	2.56	2.28
C3-7	C3-7 Astrocytes-2 LAMA2	C3	LAMA2	LAMA2|UNC5D|SULF2|GABBR2|CHI3L1	2151	4474.77	2165.89	0.1975	85.08	14.92	3.91	96.09	0.19	79.92	0.05	0	0.05	1.77	1.86	0.28	0.05	5.07	10.79	0	0.09	0	0.09	0	0	0.65	0.88	1.21	0.98	0.74	12.04	15.71	18.08	21.52	0.09	0	0.09	0.05	0.05	0.05	0	0.98	1.63	2.6	2.56
C3-7	C3-7 Astrocytes-2 LAMA2	C3	LAMA2	LAMA2|UNC5D|SULF2|GABBR2|CHI3L1	2151	4474.77	2165.89	0.1975	85.08	14.92	3.91	96.09	0.19	79.92	0.05	0	0.05	1.77	1.86	0.28	0.05	5.07	10.79	0	0.09	0	0.09	0	0	0.65	0.88	1.21	0.98	0.74	12.04	15.71	18.08	21.52	0.09	0	0.09	0.05	0.05	0.05	0	0.98	1.63	2.6	2.56
C3-8	C3-8 Astrocytes-2 HES5	C3	HES5	HES5|GABBR2|HES4|GLUL|RASL10A	3751	2772.22	1527.52	0.4692	37.51	62.49	23.91	76.09	0.88	31.48	0.13	0.05	0.13	5.73	8.53	9.65	0.03	5.81	37.56	0.13	0.13	0.13	0.24	0.16	0.08	0.13	0.19	0.16	0.24	0.11	4.05	4.83	6.48	6.96	0.03	0.05	0	0	0.05	0.08	0	0.99	1.89	2.48	2.77
C3-8	C3-8 Astrocytes-2 HES5	C3	HES5	HES5|GABBR2|HES4|GLUL|RASL10A	3751	2772.22	1527.52	0.4692	37.51	62.49	23.91	76.09	0.88	31.48	0.13	0.05	0.13	5.73	8.53	9.65	0.03	5.81	37.56	0.13	0.13	0.13	0.24	0.16	0.08	0.13	0.19	0.16	0.24	0.11	4.05	4.83	6.48	6.96	0.03	0.05	0	0	0.05	0.08	0	0.99	1.89	2.48	2.77
C3-9	C3-9 Astrocytes-2 SERPINA3	C3	SERPINA3	SERPINA3|GABBR2|CADPS|EGF|SULF2	413	3862.44	1971.67	0.4322	83.54	16.46	1.94	98.06	0.48	82.32	0.24	0	0	1.21	0.48	0.24	0.24	0.97	13.8	0	0	0.24	0	0.24	0	0.73	0.97	0.48	1.21	0.48	12.59	15.74	21.31	19.37	0	0.24	0	0.24	0	0	0.48	1.21	1.94	2.18	3.15
C3-9	C3-9 Astrocytes-2 SERPINA3	C3	SERPINA3	SERPINA3|GABBR2|CADPS|EGF|SULF2	413	3862.44	1971.67	0.4322	83.54	16.46	1.94	98.06	0.48	82.32	0.24	0	0	1.21	0.48	0.24	0.24	0.97	13.8	0	0	0.24	0	0.24	0	0.73	0.97	0.48	1.21	0.48	12.59	15.74	21.31	19.37	0	0.24	0	0.24	0	0	0.48	1.21	1.94	2.18	3.15
C3-54	C3-54 Mid-1 GABA-4 NTS	C3	NTS	ESR1|FAM9B|NTS|TMEM114|PGR	867	28148.1	6635.07	0.1744	26.18	73.82	68.63	31.37	0	24.45	0	0	0	29.07	36.68	2.88	0	1.73	5.19	0	0	0	0	0	0	0.35	0.35	0.35	0.35	0.12	2.88	4.04	4.61	3.69	0.12	0.12	0.92	0	0	0	0	0.46	1.15	1.73	3.23
C3-55	C3-55 Mid-1 GABA-4 OR8A1	C3	OR8A1	SCGN|OR8A1|NPSR1|RELN|EPHA3	861	27119.8	6400.98	0.2187	13.82	86.18	72.82	27.18	0	12.31	0	0	0	36	35.54	1.28	0	1.51	13.36	0	0	0	0	0	0	0.12	0.46	0.23	0.12	0.12	0.93	2.21	3.02	1.39	0	0.12	0	0.12	0.35	0	0.23	0.35	0.35	1.28	0.93
C3-56	C3-56 Mid-1 GABA-4 HMX3	C3	HMX3	HMCN1|HMX3|RORB|DLX1|THSD7B	1853	14569.1	4625.66	0.1707	16.46	83.54	73.99	26.01	0	14.57	0.11	0	0	19.59	27.36	27.04	0	1.89	9.44	0	0	0	0	0	0	0.05	0	0.16	0.16	0.27	1.24	1.62	2.1	1.83	0	0.16	0.54	0.22	0.11	0.11	0	0.81	0.65	1.83	2.7
C3-57	C3-57 Mid-1 GABA-5 TRPC4	C3	TRPC4	NPSR1|DLK1|HMX3|RORB|DLX1	1249	9024.04	3597.07	0.4618	8.41	91.59	54.76	45.24	0	5.2	0	0	0	3.68	15.85	35.23	0	3.2	36.83	0	0	0	0	0	0	0	0.08	0.16	0.16	0.08	0.8	1.2	1.2	1.2	0	0	0.08	0	0	0	0	0	0	0.08	0.16
C3-58	C3-58 Mid-1 GABA-5 GAL	C3	GAL	MORC1|MBNL3|NTS|ECEL1|RORB	739	16304.3	4759.35	0.2439	12.04	87.96	65.22	34.78	0	4.06	0	0	0	22.46	33.69	9.07	0	7.98	22.73	0	0	0	0	0	0	0	0.27	0.27	0	0	0.27	1.08	0.81	0.41	0	0	0	0	0	0	0	0.14	0.27	0.27	0.27
C3-59	C3-59 Mid-1 GABA-5 DLK1	C3	DLK1	DLK1|PROX1|ARHGAP36|ECEL1|NTS	1602	10776.4	3873.38	0.3869	13.48	86.52	53.43	46.57	0.06	5.81	0	0	0	4.81	19.04	29.59	0	7.68	33.02	0.06	0	0	0	0	0	0.06	0.06	0.06	0.25	0	1.37	1.44	1.56	0.94	0	0	0	0	0	0	0	0	0	0	0.06
C3-60	C3-60 Mid-1 GABA-5 RORB	C3	RORB	RORB|NTS|HMX3|ECEL1|NPSR1	808	14211.6	4401.87	0.1842	12.13	87.87	72.03	27.97	0	9.41	0	0	0	17.95	27.6	26.49	0	2.72	15.84	0	0	0	0	0	0	0	0.12	0	0	0.12	0.74	0.99	2.72	1.86	0.12	0.12	0.12	0	0	0	0	0.25	0.5	0.74	0.99
C3-61	C3-61 Mid-1 GABA-5 FOXD2	C3	FOXD2	FOXD2|PROX1|TMEM176B|ARHGAP36|PENK	916	9365.84	3764.07	0.176	3.93	96.07	87.23	12.77	0	1.97	0	0	0	10.48	43.45	33.3	0	1.97	8.84	0	0	0	0	0	0	0	0	0	0	0.11	0.11	0.33	0.44	0.66	0	0	0	0	0	0	0	0	0	0	0.33
C3-62	C3-62 Mid-1 GABA-6 ADAMTSL1	C3	ADAMTSL1	HMCN1|MYO3B|ADAMTSL1|TLL1|OTP	1550	22321.3	5541.7	0.1136	3.81	96.19	84.32	15.68	0	2.77	0	0	0	28.45	38.71	17.16	0	1.03	11.87	0	0	0	0	0	0	0	0.06	0	0	0.06	0.32	0.19	0.39	0.26	0	0	0.06	0	0	0.13	0	0.13	0.19	0.52	0.45
C3-63	C3-63 Mid-1 GABA-6 TRHDE	C3	TRHDE	SOX6|DLK1|SLC10A4|RORB|ISL1	1047	12110.8	3901.28	0.3315	10.32	89.68	59.41	40.59	0.1	6.88	0	0	0	16.52	13.75	29.13	0	3.44	30.18	0	0	0	0.1	0	0	0.1	0	0.1	0.48	0	0.67	1.43	1.62	2.1	0	0	0	0	0	0	0	0.1	0	0.1	0.19
C3-64	C3-64 Mid-1 GABA-6 SLC10A4	C3	SLC10A4	SLC10A4|DLK1|BHLHE22|OTP|SNTB1	723	14176.4	4488.49	0.0572	1.8	98.2	92.53	7.47	0	0.97	0	0	0	17.7	30.15	44.67	0	0.83	5.67	0	0	0	0	0	0	0	0	0	0	0	0.14	0.28	0	0.28	0	0	0	0	0	0	0	0.14	0.14	0	0
C3-65	C3-65 Mid-1 GABA-6 IL13RA1	C3	IL13RA1	GHRH|DLK1|GHSR|GABRE|SST	1134	21912.7	5578.82	0.0539	2.38	97.62	93.03	6.97	0	1.59	0	0	0	31.92	34.48	26.63	0	0.79	4.59	0	0	0	0	0	0	0	0	0	0.09	0	0	0.26	0.26	0.35	0.09	0	0	0	0	0	0	0	0.18	0.09	0.26
C3-66	C3-66 Mid-1 GABA-7 KCNH8	C3	KCNH8	LEF1|ADAMTS6|PTGER3|RELN|NPSR1	1331	18401.2	4787.34	0.1913	4.66	95.34	74.68	25.32	0.08	1.73	0.08	0	0	6.69	31.78	36.21	0	2.93	20.51	0.08	0	0	0	0	0	0	0	0	0.08	0	0.38	0.45	0.3	0.3	0	0	0	0	0.08	0	0	0	0.08	0	0.08
C3-67	C3-67 Mid-1 GABA-7 TRABD2B	C3	TRABD2B	LEF1|TRABD2B|SOX14|NPSR1|KITLG	432	28010.2	5832.56	0.0609	0	100	96.06	3.94	0	0	0	0	0	6.94	22.69	66.44	0	0	3.94	0	0	0	0	0	0	0	0	0	0	0	0	0	0	0	0	0	0	0	0	0	0	0	0	0	0
C3-68	C3-68 Mid-1 GABA-8	C3	GABA-8	IGF1|NXPH2|P2RY6|SST|KCNMB2	302	29186.5	6937.39	0.1624	29.14	70.86	63.25	36.75	2.65	24.17	4.64	0	2.32	0.33	59.93	2.98	0	2.65	0.33	0.33	0	0	0.33	1.99	0	1.32	0.33	0.33	0.99	0.33	5.63	2.98	5.96	5.96	0	0	0	0	0	0	0	0	0	0.33	0
C3-69	C3-69 Pre-2 GABA-1 TAC3	C3	TAC3	CER1|NXPH2|CTXND1|LHX6|CRABP1	1191	8076.77	3197.31	0.5935	63.22	36.78	35.1	64.9	0.25	45.09	0	2.43	0.08	14.27	17.97	2.85	2.27	13.35	1.43	0	0	0.17	0.08	0	0	0.08	0.34	0.08	0.08	0.08	1.26	1.6	1.51	1.09	1.09	0.34	1.34	0.17	0.59	0.25	0.5	3.69	5.88	9.91	15.2
C3-70	C3-70 Pre-2 GABA-1 IL1RAPL2	C3	IL1RAPL2	CTXND1|HTR3A|IL1RAPL2|MAF|LHX6	960	13958.4	4142.8	0.7312	58.13	41.88	40.73	59.27	0.1	38.02	0	5.94	0	26.98	11.35	2.4	1.67	12.5	1.04	0	0	0	0	0.1	0	0.21	0	0.21	0	0	0.62	1.15	0.83	0.94	0.52	0.73	3.44	0.52	0.62	0.62	0.31	2.6	5	8.75	10.94
C3-71	C3-71 Pre-2 GABA-2 MDFIC	C3	MDFIC	LHX8|LHX6|GBX1|ZEB2|ASIC4	1120	19505.6	5104.7	0.2541	46.25	53.75	53.21	46.79	0	41.25	0	0	0	32.05	20.27	0.89	0.18	4.82	0.54	0	0	0	0	0	0	0.18	0.36	0.54	0.54	0.54	2.32	4.73	4.29	4.55	0.27	0.27	1.96	0.27	0.45	0.45	0.62	1.52	3.93	6.16	7.32
C3-72	C3-72 Pre-2 GABA-2 LHX8	C3	LHX8	LHX8|SCGN|CDH23|PENK|LHX6	1212	21868.4	5833.57	0.1581	28.8	71.2	69.72	30.28	0.08	25.91	0	0	0	30.78	37.38	1.57	0	2.89	1.4	0	0	0.08	0	0	0	0.17	0.58	0.58	0.33	0.25	3.05	4.87	4.46	4.79	0.41	0.08	0	0.17	0	0.17	0.08	0.74	1.07	1.32	2.81
C3-73	C3-73 Pre-2 GABA-3 NXPH2	C3	NXPH2	NPY|LHX6|NXPH2|SOX6|SST	1199	13151.7	4142.94	0.4151	67.56	32.44	31.53	68.47	0	51.29	0	0.58	0	17.18	14.01	0.33	0.25	15.43	0.92	0	0	0	0	0	0	0.08	0.67	0.67	0.33	0.17	1.92	3.25	4.59	4.34	0.5	0.25	2.42	0.67	0.75	0.42	0.75	2.42	4.75	9.26	13.09
C3-74	C3-74 Pre-2 GABA-3 GBX1	C3	GBX1	GBX1|LHX8|SOX6|LHX6|MEGF10	1780	16009.6	4416.39	0.4228	78.43	21.57	20.73	79.27	0	58.26	0	0	0	10	10.51	0.22	0.06	20.11	0.84	0	0	0	0	0	0	0.17	0.34	0.28	0.17	0.11	2.13	3.26	2.53	3.6	0.51	0.73	5.45	0.9	0.96	0.67	0.73	2.36	5.28	11.4	16.69
C3-75	C3-75 Pre-2 CHOL-1 BMPR1B	C3	BMPR1B	SLC5A7|COL6A5|CHAT|LHX8|PRIMA1	313	18557.6	4750.11	0.425	74.76	25.24	24.92	75.08	0.32	55.91	0	0.32	0	16.93	7.99	0	0.32	18.21	0	0	0	0	0	0.32	0	0	0	0	0.64	0	1.6	1.92	1.6	1.92	0.64	0.64	1.6	0.64	0.32	0.32	0.32	2.88	4.47	15.97	20.45
C3-76	C3-76 Pre-2 CHOL-1 MEPE	C3	MEPE	MEPE|NGFR|SLC5A7|SLC18A3|LHX8	737	15189.3	4123.88	0.4079	90.09	9.91	9.77	90.23	0	52.51	0.14	0	0	8.01	1.63	0.14	0	37.58	0	0	0	0	0	0	0	0	0.41	0.27	0.27	0	1.09	2.17	3.8	2.17	1.09	0.27	8.55	0.81	0.54	0.41	0.54	1.63	3.26	8.68	16.55
C3-77	C3-77 Pre-2 GABA-4 FIGN	C3	FIGN	CYP19A1|SOX6|NR2F1|FIGN|PROX1	731	19417.8	5539.15	0.2092	38.03	61.97	61.42	38.58	0	30.51	0	0.27	0	12.18	48.02	1.23	0	7.25	0.55	0	0	0	0	0	0	0	0.68	0.68	0.96	0.27	3.83	5.75	6.16	4.1	0	0.68	0.14	0.27	0	0.14	0.14	0.68	1.09	2.05	2.87
C3-78	C3-78 Pre-2 GABA-4 LHX6	C3	LHX6	NPY|LHX6|SLC7A3|SOX6|NR2F1	1301	15748	4990.02	0.1481	17.14	82.86	77.71	22.29	0	15.3	0.08	0	0	18.6	46.58	12.53	0	1.84	5.07	0	0	0	0	0	0	0.08	0.77	0.54	0.31	0.23	2.46	2.54	3.61	3.46	0	0	0	0	0	0	0.08	0.08	0.08	0.61	0.46
C3-79	C3-79 Pre-2 GABA-4 SATB2	C3	SATB2	SATB2|COL15A1|NR2F1|PNOC|ZIC2	455	16873.4	5038.47	0.2176	29.01	70.99	61.76	38.24	0	23.3	0	0	0	22.42	37.58	1.76	0	5.71	9.23	0	0	0	0	0	0	0.66	0	0.88	0.22	0.22	3.52	6.81	5.05	4.4	0	0	0	0	0	0.22	0.22	0.44	0	0	0.66
C3-80	C3-80 Pre-2 GABA-4 CHST9	C3	CHST9	CYP19A1|SATB2|LHX6|MOXD1|NR2F1	713	19745.3	5671.45	0.1362	20.9	79.1	77.28	22.72	0	18.93	0	0	0	26.93	46.98	3.37	0	1.96	1.82	0	0	0	0	0	0	0.28	0.28	0.42	0.28	0	3.93	3.23	4.91	4.35	0	0	0.14	0	0	0	0	0.14	0.14	0.42	0.42
C3-81	C3-81 Pre-2 GABA-4 POSTN	C3	POSTN	POSTN|SHISA8|NR2F1|AP001636.3|NFIX	131	14402.4	4647.09	0.1807	22.9	77.1	74.05	25.95	0	20.61	0	0	0	15.27	40.46	18.32	0	2.29	3.05	0	0	0	0	0	0	1.53	0.76	0	1.53	0	3.05	1.53	6.11	5.34	0	0	0	0	0	0	0	0	0	0.76	0
C3-10	C3-10 Astrocytes-3 NRXN3	C3	NRXN3	CCDC85A|LRAT|NRXN3|C8orf34|PLCXD3	14029	4312.87	1924.76	0.1462	68.66	31.34	14.13	85.87	5.57	57.17	3.95	0.16	0.68	2.97	10.34	0.81	0.16	10.48	7.7	0.8	0.8	0.84	0.84	1.34	0.95	0.24	0.31	0.51	0.42	0.29	4.85	6.3	7.6	7.63	0.29	0.41	0.65	0.51	0.6	0.34	0.45	2.77	4.68	9.3	9.03
C3-10	C3-10 Astrocytes-3 NRXN3	C3	NRXN3	CCDC85A|LRAT|NRXN3|C8orf34|PLCXD3	14029	4312.87	1924.76	0.1462	68.66	31.34	14.13	85.87	5.57	57.17	3.95	0.16	0.68	2.97	10.34	0.81	0.16	10.48	7.7	0.8	0.8	0.84	0.84	1.34	0.95	0.24	0.31	0.51	0.42	0.29	4.85	6.3	7.6	7.63	0.29	0.41	0.65	0.51	0.6	0.34	0.45	2.77	4.68	9.3	9.03
C3-11	C3-11 Astrocytes-3 PPP1R1A	C3	PPP1R1A	IGFBP5|PPP1R1A|FAU|FXYD6|NUPR1	2745	4118.47	2125.99	0.176	89.8	10.2	1.38	98.62	2.11	86.89	1.68	0.11	0.4	0.22	1.09	0.07	0.07	2.33	5.03	0.15	0.29	0.33	0.36	0.47	0.51	0.73	1.68	1.2	1.46	0.66	14.5	16.94	20.51	22.26	0.15	0.18	0.22	0.22	0.04	0.15	0.18	0.84	1.46	1.6	1.93
C3-11	C3-11 Astrocytes-3 PPP1R1A	C3	PPP1R1A	IGFBP5|PPP1R1A|FAU|FXYD6|NUPR1	2745	4118.47	2125.99	0.176	89.8	10.2	1.38	98.62	2.11	86.89	1.68	0.11	0.4	0.22	1.09	0.07	0.07	2.33	5.03	0.15	0.29	0.33	0.36	0.47	0.51	0.73	1.68	1.2	1.46	0.66	14.5	16.94	20.51	22.26	0.15	0.18	0.22	0.22	0.04	0.15	0.18	0.84	1.46	1.6	1.93
C3-82	C3-82 Post-1 GLU-1 EBF2	C3	EBF2	EBF2|LMX1A|DMRTA2|POSTN|EBF3	1077	21001.5	5903.08	0.1984	0.65	99.35	75.49	24.51	12.72	0	3.44	0	0.37	5.76	69.73	0	0.19	0.09	7.71	2.79	3.25	3.71	2.88	0.09	0	0	0	0	0	0	0	0	0	0	0	0	0	0	0	0	0	0	0	0	0
C3-83	C3-83 Post-1 GLU-1 ZEB2	C3	ZEB2	AP005242.1|VIP|LMX1A|NEUROD6|TTC6	1608	22064.4	5878.2	0.104	0.37	99.63	87.44	12.56	1.87	0	0.12	0	0.19	25.44	61.26	0.75	0.06	0.12	10.2	0.68	0.12	0.5	0.56	0	0	0	0	0	0	0	0	0	0	0	0	0	0	0	0	0	0	0	0	0	0
C3-84	C3-84 Post-1 GLU-1 ZNF676	C3	ZNF676	LMX1A|TTC6|LMX1B|CRNDE|KLHL1	1417	21191.8	5693.56	0.2204	1.48	98.52	69.16	30.84	14.11	0.64	1.48	0	0.35	10.44	56.6	2.12	0	0.49	13.76	2.33	2.26	4.73	4.66	0.14	0	0	0	0	0	0	0	0.21	0.07	0	0	0	0	0	0	0	0	0	0	0.14	0.21
C3-85	C3-85 Post-1 GLU-1 EBF2	C3	EBF2	EBF2|ADH1B|NEUROD6|LMX1A|EBF3	389	14596	4875.98	0.1572	0.26	99.74	77.38	22.62	1.54	0	0	0	0.26	28.02	48.07	1.29	0	0	20.82	0.26	0.26	0.77	0.26	0	0	0	0	0	0	0	0	0	0	0	0	0	0	0	0	0	0	0	0	0	0
C3-86	C3-86 Post-1 GLU-2 CRYBG3	C3	CRYBG3	PITX2|NTNG1|PANCR|SIM1|SLC44A5	304	15455.4	4849.5	0.1379	1.64	98.36	79.61	20.39	0.99	0.99	0.33	0	0.33	13.82	49.67	16.12	0.33	0	17.43	0.33	0	0.33	0.33	0	0	0	0	0	0	0	0	0.33	0.33	0.33	0	0	0	0	0	0	0	0	0	0	0
C3-87	C3-87 Post-1 GLU-2 IL1RAPL2	C3	IL1RAPL2	EBF3|IL1RAPL2|EYA1|EMX2|CTXN3	1993	19747	5232.99	0.053	0.75	99.25	90.07	9.93	0.2	0.55	0	0	0	9.08	44.1	36.88	0	0.2	8.98	0	0.1	0.05	0.05	0	0	0	0	0.05	0	0	0.05	0.1	0.15	0.05	0	0	0	0	0	0	0	0.05	0.05	0.05	0
C3-88	C3-88 Post-1 GLU-2 C1QL2	C3	C1QL2	FEZF2|SIM1|EBF3|ADAMTSL1|NTS	1240	17442.1	4856.88	0.0567	1.05	98.95	91.69	8.31	0	0.32	0	0	0	4.6	33.39	53.71	0	0.73	7.26	0	0	0	0	0	0	0	0	0.08	0	0	0	0.08	0.16	0	0	0	0	0	0	0	0	0	0	0	0
C3-89	C3-89 Post-1 GLU-2 PAX7	C3	PAX7	PAX7|ITGA4|SIM1|ADGRG4|PLCH1	134	16127.5	4900.6	0.3169	1.49	98.51	67.91	32.09	4.48	0.75	0	0	0	1.49	62.69	3.73	0	0.75	26.12	0	0.75	1.49	2.24	0	0	0	0	0	0	0	0	0	0.75	0	0	0	0	0	0	0	0	0	0	0	0
C3-90	C3-90 Post-1 GLU-2 ADGRG4	C3	ADGRG4	TFAP2B|ADGRG4|NTS|OTX2|KCNMB1	1208	22211.3	5111.05	0.1431	0.41	99.59	88	12	0.08	0.08	0	0	0.17	2.24	33.36	52.4	0	0.17	11.51	0.08	0	0	0	0	0	0	0	0	0	0	0	0.08	0	0	0	0	0	0	0	0	0	0	0	0	0
C3-91	C3-91 Post-1 GLU-2 PGM5	C3	PGM5	OTX2|SIM1|EYA1|PGM5|PKHD1L1	273	17268.2	4907.82	0.0077	0	100	98.9	1.1	0	0	0	0	0	11.72	43.96	43.22	0	0	1.1	0	0	0	0	0	0	0	0	0	0	0	0	0	0	0	0	0	0	0	0	0	0	0	0	0	0
C3-92	C3-92 Post-1 GLU-3 AGTR1	C3	AGTR1	LMX1A|CRNDE|IRX3|CARTPT|TTC6	1216	23266.5	5798.55	0.0455	0.49	99.51	92.6	7.4	0	0.33	0	0	0	26.81	51.64	14.14	0	0.16	6.91	0	0	0	0	0	0	0	0	0	0	0	0	0.08	0.16	0	0	0	0	0	0	0	0	0.08	0	0	0
C3-93	C3-93 Post-1 GLU-3 CBLN2	C3	CBLN2	IRX3|LMX1A|CRNDE|CBLN2|LMX1B	501	22685.6	5914.49	0.1312	3.99	96.01	76.05	23.95	0.4	3.99	0	0	0	14.77	54.09	7.19	0	0	19.56	0.2	0	0.2	0	0	0	0	0	0.4	0	0	1	0.8	0.8	1	0	0	0	0	0	0	0	0	0	0	0
C3-94	C3-94 Post-1 GLU-4 THSD7B	C3	THSD7B	EBF2|LMX1A|NTS|CDH23|LMX1B	1127	20766.3	6005.23	0.0817	0.62	99.38	86.87	13.13	2.84	0	0.18	0	0.27	24.05	62.73	0.09	0	0.35	9.49	0.62	0.44	0.62	1.06	0.09	0	0	0	0	0	0	0	0	0	0	0	0	0	0	0	0	0	0	0	0	0
C3-95	C3-95 Post-1 GLU-4 CRNDE	C3	CRNDE	LMX1A|CRNDE|LMX1B|NTS|IRX6	428	22238.6	5885.08	0.1031	0	100	84.81	15.19	2.1	0	0	0	0	21.96	57.24	5.61	0	0	13.08	0	0.7	0.23	1.17	0	0	0	0	0	0	0	0	0	0	0	0	0	0	0	0	0	0	0	0	0	0
C3-96	C3-96 Post-1 GLU-4 NDNF	C3	NDNF	LMX1A|CDH23|COBLL1|NTS|AP001636.3	764	24632.7	6204.54	0.1623	0.13	99.87	20.81	79.19	2.09	0.13	2.62	0	0	0.92	19.9	0	0	0	74.35	0	0.92	0.92	0.26	0	0	0	0	0	0	0	0	0.13	0	0	0	0	0	0	0	0	0	0	0	0	0
C3-97	C3-97 Mid-3 GLU-1 RSPO3	C3	RSPO3	TBR1|RSPO3|SLC16A12|TCF7L2|IL1RAPL2	1109	17036.8	4783.8	0.3091	62.94	37.06	35.26	64.74	0.36	42.47	0	0.18	0.09	12.17	20.56	2.52	0.09	20.11	1.44	0.27	0	0	0.09	0	0	0.27	0.72	0.99	0.9	0.27	5.23	6.13	6.67	7.66	0.18	0.36	1.08	0.36	0.45	0.09	0.09	1.26	1.62	4.06	4.06
C3-98	C3-98 Mid-3 GLU-1 ONECUT3	C3	ONECUT3	ONECUT3|LHX9|AGTR1|EMX2|OPN5	357	19786.4	5383.5	0.2231	35.01	64.99	63.87	36.13	0	34.17	0	0.28	0	44.26	19.61	0	0	0.56	1.12	0	0	0	0	0	0	0	0	0	0.84	0	1.12	2.8	2.24	1.4	0	0.84	0.84	0.28	0.28	0.28	0	2.24	3.08	7	10.92
C3-99	C3-99 Mid-3 GLU-1 DLK1	C3	DLK1	TBR1|EBF2|SAMD3|EPHA3|PLPP4	941	18801.1	5279.03	0.2413	36.56	63.44	56.11	43.89	0	30.39	0.53	0	0.32	13.39	36.24	6.48	0	5.84	6.8	0	0	0	0	0	0	0.53	0.32	1.06	1.06	0.21	5.53	5.31	5.63	5.84	0.11	0.11	0	0.21	0	0.11	0	0.43	0.85	1.7	1.38
C3-100	C3-100 Mid-3 GLU-1 OTP	C3	OTP	ZIC2|POSTN|ZIC1|NWD2|COL12A1	512	19476.8	5582.84	0.1963	28.52	71.48	55.66	44.34	11.91	15.43	1.37	0	2.15	11.72	40.43	3.52	0	10.94	2.54	2.34	2.93	3.12	2.54	0.98	0	0	0.2	0.2	0.59	0	3.12	3.71	3.32	3.12	0	0.2	0	0	0	0	0	0	0.2	0.2	0.59
C3-101	C3-101 Mid-3 GLU-2 CBLN2	C3	CBLN2	TRH|OTP|SIM1|ONECUT1|EBF1	789	19616.5	5389.66	0.1673	17.87	82.13	73.76	26.24	0	12.8	0	0	0	27.12	35.87	10.77	0	5.07	8.37	0	0	0	0	0	0	0.51	0.25	0.13	0.25	0.25	1.77	3.04	3.17	2.28	0	0.13	0	0.13	0	0	0	0.13	0	0.63	0.13
C3-102	C3-102 Mid-3 GLU-2 OTP	C3	OTP	OTP|CARTPT|SST|AGTR1|SIM1	832	11973.8	4185.08	0.2314	11.78	88.22	72.72	27.28	0	9.13	0	0	0	4.33	34.74	33.65	0	2.64	15.5	0	0	0	0	0	0	0	0.12	0.24	0.24	0.12	2.04	1.56	2.28	1.68	0.12	0	0	0.24	0	0	0	0.24	0	0.24	0
C3-103	C3-103 Mid-3 GLU-2 EBF2	C3	EBF2	EBF2|CHRM2|LRP2|EBF1|ONECUT1	475	22559.3	5719.26	0.2812	24.42	75.58	54.11	45.89	0	21.47	0	0	0	14.74	29.89	9.47	0	2.95	21.47	0	0	0	0	0	0	0	0.42	1.68	0.63	0.21	3.37	5.47	4.42	5.05	0	0	0	0	0	0	0	0	0	0.21	0
C3-104	C3-104 Mid-3 GLU-2 ITGA8	C3	ITGA8	EBF1|ITGA8|ZIC2|FBN2|KIAA1755	649	17737	5178.51	0.3632	16.64	83.36	50.54	49.46	0.15	14.18	0	0	0.46	9.71	37.6	3.24	0	2	32.67	0.15	0	0	0	0	0	0	0.15	0.31	0	0	2.62	2.31	2.47	2.31	0	0	0	0	0	0.15	0	0.15	0.92	1.69	1.08
C3-105	C3-105 Mid-3 GLU-2 ONECUT3	C3	ONECUT3	ONECUT3|ONECUT1|PMFBP1|TRH|PRDM8	721	14677.4	4426.5	0.4637	13.45	86.55	44.66	55.34	0	12.07	0	0	0	11.1	21.5	12.07	0	1.39	41.89	0	0	0	0	0	0	0	0.14	0	0.28	0.42	1.94	2.5	1.66	2.77	0	0.14	0	0	0	0	0	0.42	0.83	0.55	0.42
C3-106	C3-106 Mid-3 GLU-3 AVP	C3	AVP	CARTPT|TH|AVP|OTP|OXT	929	11415.8	3917.24	0.3682	7.64	92.36	62.86	37.14	0.97	6.67	0.11	0	0	0.75	17.87	44.24	0	0.97	28.42	0.65	0	0.22	0.11	0	0	0	0.54	0.22	0.11	0.11	1.4	1.08	1.18	2.05	0	0	0	0	0	0	0	0	0	0	0
C3-107	C3-107 Mid-3 GLU-3 SLITRK6	C3	SLITRK6	EBF3|STK32B|CBLN2|OTP|SIM1	1324	20756.8	5622.89	0.1454	2.64	97.36	77.19	22.81	0.98	1.21	0	0	0	12.08	43.88	21.22	0	1.44	19.18	0.23	0.23	0.23	0.3	0	0	0	0	0	0	0.08	0.3	0.15	0.38	0.08	0	0	0	0	0	0	0	0	0.08	0	0.15
C3-108	C3-108 Mid-3 GLU-3 CD36	C3	CD36	OTP|SIM1|KCNH8|TINAG|THSD4	625	20472.9	5436.37	0.092	3.52	96.48	81.12	18.88	0.64	0.64	0	0	0	13.28	50.08	17.76	0	2.88	14.72	0	0	0.48	0.16	0	0	0	0.16	0	0	0	0.32	0	0	0.16	0	0	0	0	0	0	0	0	0	0	0
C3-109	C3-109 Mid-3 GLU-3 METTL11B	C3	METTL11B	METTL11B|ITGA6|EBF3|SST|STK32B	1202	13490.7	4423.15	0.127	3.49	96.51	83.61	16.39	0	1.16	0	0	0	8.4	57.9	17.3	0	2.33	12.9	0	0	0	0	0	0	0	0	0	0.08	0	0.08	0.17	0.42	0.33	0	0	0	0	0	0	0	0	0	0	0.08
C3-110	C3-110 Mid-3 GLU-3 OR10AG1	C3	OR10AG1	OR10AG1|EBF3|METTL11B|ABCA13|STK32B	185	13463.5	4414.49	0.4175	2.7	97.3	52.43	47.57	1.08	0	0	0	0	5.95	40.54	5.95	0	2.7	43.78	0	0.54	0.54	0	0	0	0	0	0	0	0	0	0	0	0	0	0	0	0	0	0	0	0	0	0	0
C3-111	C3-111 Mid-3 GLU-4 MEDAG	C3	MEDAG	TH|MEDAG|SCGN|AVP|GLP1R	687	26628.1	5530.25	0.1472	33.77	66.23	49.64	50.36	0	24.31	0	0	0	40.03	5.97	3.64	0	9.46	16.59	0	0	0	0	0	0	0	0.44	0.58	0.15	0.29	3.64	3.64	4.95	6.55	0	0	0	0	0	0	0	0.44	0.58	1.89	1.16
C3-112	C3-112 Mid-3 GLU-4 OXT	C3	OXT	TH|OXT|SCGN|PTGFR|CPA4	309	20515.6	5112.38	0.3301	17.48	82.52	60.19	39.81	0	17.15	0	0	0	23.95	21.36	14.89	0	0.32	22.33	0	0	0	0	0	0	0	0	0.65	0.32	0.65	2.91	1.94	5.83	3.24	0	0	0	0.32	0	0	0	0.32	0	0.32	0.65
C3-113	C3-113 Mid-3 GLU-5	C3	GLU-5	CRH|CARTPT|AGTR1|PGF|AVP	893	10754.6	3908.71	0.2742	5.15	94.85	81.3	18.7	0	4.82	0	0	0	0.34	38.19	42.78	0	0.34	13.55	0	0	0	0	0	0	0	0	0.22	0	0	0.67	1.23	1.01	1.46	0	0	0	0	0	0	0	0	0	0.11	0.11
C3-114	C3-114 Mid-2 GLU-1 CHST9	C3	CHST9	EOMES|LHX9|PGR|FAM9B|HMX3	1154	18975.4	5443.25	0.1718	16.98	83.02	73.74	26.26	0	14.64	0	0	0	22.62	39.25	11.87	0	2.34	9.27	0	0	0	0	0	0	0.09	0.43	0.26	0.09	0.17	2.25	2.25	3.03	2.34	0.09	0	0.09	0	0	0	0	0.26	0.87	0.87	1.56
C3-115	C3-115 Mid-2 GLU-1 ITGA2	C3	ITGA2	LEF1|ITGA2|RORB|SOX4|HMX3	2025	9227.22	3456.51	0.2071	5.19	94.81	77.48	22.52	0	2.42	0	0	0.05	7.51	24.54	45.43	0	2.72	17.33	0	0	0	0	0	0	0	0.05	0	0.05	0	0.35	0.44	0.74	0.49	0	0.05	0	0	0	0	0	0.05	0.1	0.05	0.05
C3-116	C3-116 Mid-2 GLU-1 SOX14	C3	SOX14	SKOR2|SOX14|FAM9B|PTGER3|QRFPR	673	20785.9	5565.75	0.1793	18.42	81.58	69.39	30.61	0	15.3	0	0	0	25.56	33.58	10.25	0	3.12	12.18	0	0	0	0	0	0	0.15	0.15	0.74	0.15	0.3	1.93	1.93	3.71	3.42	0	0.3	0	0	0.15	0.15	0	0.3	0.45	0.74	0.74
C3-117	C3-117 Mid-2 GLU-1 LHX9	C3	LHX9	NPVF|LHX9|HCRT|RERGL|PIK3C2G	1308	8594.45	3294.08	0.4293	9.48	90.52	55.2	44.8	0.15	7.19	0	0	0	4.82	9.1	41.28	0	2.29	35.17	0.08	0	0	0.08	0	0	0.08	0.23	0.15	0.38	0.15	0.92	1.22	1.53	2.06	0.08	0	0	0	0	0	0.08	0	0.08	0.15	0.08
C3-12	C3-12 Ependymal Ependymocytes	C3	Ependymocytes	CFAP299|DTHD1|CFAP157|ADGB|CFAP73	884	5039.1	2255.96	0.9536	30.09	69.91	27.83	72.17	17.08	25.57	10.75	0.11	0.9	13.12	4.98	9.73	3.17	0.34	14.25	4.19	2.04	3.28	1.92	2.94	2.71	0	0.11	0.11	0.11	0	1.24	2.04	2.83	2.49	0.11	0.23	1.13	0.23	0.34	0.11	0.34	2.15	1.7	4.75	5.54
C3-12	C3-12 Ependymal Ependymocytes	C3	Ependymocytes	CFAP299|DTHD1|CFAP157|ADGB|CFAP73	884	5039.1	2255.96	0.9536	30.09	69.91	27.83	72.17	17.08	25.57	10.75	0.11	0.9	13.12	4.98	9.73	3.17	0.34	14.25	4.19	2.04	3.28	1.92	2.94	2.71	0	0.11	0.11	0.11	0	1.24	2.04	2.83	2.49	0.11	0.23	1.13	0.23	0.34	0.11	0.34	2.15	1.7	4.75	5.54
C3-13	C3-13 Ependymal Tanycytes	C3	Tanycytes	TWIST2|HTR2C|ADGRL2|PTPRT|ADAMTS18	102	5117.19	2126.03	0.1001	44.12	55.88	44.12	55.88	0	39.22	0	0	0	13.73	1.96	28.43	2.94	1.96	11.76	0	0	0	0	0	0	0	0	0	0	0	2.94	5.88	2.94	2.94	0	0	0	0.98	0.98	0.98	0	3.92	4.9	6.86	5.88
C3-13	C3-13 Ependymal Tanycytes	C3	Tanycytes	TWIST2|HTR2C|ADGRL2|PTPRT|ADAMTS18	102	5117.19	2126.03	0.1001	44.12	55.88	44.12	55.88	0	39.22	0	0	0	13.73	1.96	28.43	2.94	1.96	11.76	0	0	0	0	0	0	0	0	0	0	0	2.94	5.88	2.94	2.94	0	0	0	0.98	0.98	0.98	0	3.92	4.9	6.86	5.88
C3-14	C3-14 Ependymal Choroid	C3	Choroid	PRLR|CLIC6|TTR|ABCA4|FOLR1	472	7238.85	2817.66	2.078	1.48	98.52	0.42	99.58	43.01	1.27	55.08	0	0	0	0.42	0	0	0.21	0	1.69	2.12	1.69	2.75	19.28	15.47	0	0	0	0	0	0	0.21	0	0	0	0	0	0	0	0	0	0.21	0.21	0.42	0.21
C3-14	C3-14 Ependymal Choroid	C3	Choroid	PRLR|CLIC6|TTR|ABCA4|FOLR1	472	7238.85	2817.66	2.078	1.48	98.52	0.42	99.58	43.01	1.27	55.08	0	0	0	0.42	0	0	0.21	0	1.69	2.12	1.69	2.75	19.28	15.47	0	0	0	0	0	0	0.21	0	0	0	0	0	0	0	0	0	0.21	0.21	0.42	0.21
C3-118	C3-118 Mid-2 GLU-2 CALB1	C3	CALB1	FEZF1|FAM9B|GPC5|NTNG1|HS3ST4	2557	18931	5006.47	0.2869	13.61	86.39	64.57	35.43	0	10.87	0.08	0	0	22.45	23.66	18.46	0	2.74	21.74	0	0	0	0	0	0	0.04	0.16	0.23	0.2	0.2	0.94	1.21	1.68	1.37	0.08	0.12	0.08	0.08	0	0.2	0.08	0.43	0.63	1.72	1.45
C3-119	C3-119 Mid-2 GLU-2 MEGF10	C3	MEGF10	PRDM13|NR5A1|CDH13|RSPO3|IQGAP2	1394	11799.9	3917.02	0.3268	10.33	89.67	66.36	33.64	0	7.1	0	0	0	19.3	16.93	30.13	0	3.23	23.31	0	0	0	0	0	0	0.14	0.07	0.14	0	0.07	0.79	1.29	0.57	1.43	0	0	0	0.07	0.07	0.07	0	0.14	0.29	0.93	1
C3-120	C3-120 Mid-2 GLU-2 ARHGAP42	C3	ARHGAP42	NR5A1|FEZF1|HS3ST4|ARHGAP42|COL15A1	2141	17769.4	5025.61	0.2562	9.11	90.89	72.91	27.09	0	7.66	0	0	0	15.74	31.43	25.74	0	1.45	17.98	0	0	0	0	0	0	0.05	0	0.23	0.14	0.19	0.56	0.7	1.35	1.26	0.05	0.19	0	0.14	0.05	0	0	0.14	0.65	0.56	1.4
C3-121	C3-121 Mid-2 GLU-2 SLC22A10	C3	SLC22A10	PGR|ADAMTSL1|DNAH11|HS3ST4|FEZF1	1868	20859.8	5094.43	0.2629	8.57	91.43	67.34	32.66	0	6.96	0	0	0	27.03	21.73	18.58	0	1.61	24.09	0	0	0	0	0	0	0	0.05	0.16	0	0	0.96	0.75	1.39	0.54	0.05	0.11	0.05	0	0.11	0.11	0.05	0	0.48	0.86	1.28
C3-122	C3-122 Mid-2 GLU-2 PGR	C3	PGR	PGR|FEZF1|NOTCH2|CGNL1|HS3ST4	1049	20838	5371.86	0.1217	2.86	97.14	85.51	14.49	0	2.57	0	0	0	30.6	32.13	22.78	0	0.29	11.63	0	0	0	0	0	0	0	0	0.1	0	0	0.38	0.29	0.29	0.1	0	0	0.38	0	0	0	0.1	0.1	0.1	0.48	0.29
C3-123	C3-123 Mid-2 GABA-GLU-1 RGS22	C3	RGS22	OTP|SST|NPY|AGTR1|GABRE	1348	17307.2	4789.09	0.1038	4.53	95.47	85.53	14.47	0	2.23	0	0	0	24.18	20.55	40.8	0	2.3	9.94	0	0	0	0	0	0	0.07	0.07	0.07	0.07	0	0.45	0.22	0.15	0.45	0	0	0	0	0	0	0	0.15	0.15	0.22	0.15
C3-124	C3-124 Mid-2 GABA-GLU-1 P2RX2	C3	P2RX2	P2RX2|APBB1IP|ADAMTSL1|LMNTD1|PDE3A	1168	23782.3	5194.51	0.0841	8.48	91.52	82.45	17.55	0	7.36	0	0	0	36.56	12.24	33.65	0	1.11	9.08	0	0	0	0	0	0	0	0.17	0	0.09	0.09	1.28	0.86	1.71	1.03	0	0	0.09	0	0.09	0.09	0	0.09	0.34	0.51	0.94
C3-125	C3-125 Mid-2 GABA-GLU-2 NTS	C3	NTS	NTS|RORB|HMCN1|WIF1|COL14A1	470	6422.05	2850.87	0.4658	9.79	90.21	55.32	44.68	0	5.96	0	0	0	3.19	11.7	40.43	0	3.83	34.89	0	0	0	0	0	0	0	0	0.21	0	0	0.85	0.43	1.06	0.85	0	0	0	0	0	0	0	0	0	1.28	1.28
C3-126	C3-126 Mid-2 GABA-GLU-2 PPP1R17	C3	PPP1R17	PPP1R17|KC877982.1|RORB|NPY|PROX1	2189	9333.38	3492.71	0.234	4.98	95.02	79.49	20.51	0	2.56	0	0	0	3.79	32.21	43.49	0	2.42	15.53	0	0	0	0	0	0	0	0.09	0.09	0.05	0.05	0.59	0.37	0.73	0.5	0	0	0	0	0	0	0	0	0	0.05	0.05
C3-127	C3-127 Mid-2 GLU-3 PDZRN4	C3	PDZRN4	PMCH|OTX1|SLC15A1|LEF1|IGF1	976	16130.3	4823.16	0.2615	10.55	89.45	64.24	35.76	1.13	4.3	0.1	0	0.1	8.3	32.99	22.95	0	6.15	23.98	0.31	0.2	0.31	0.31	0	0	0.1	0	0	0	0.1	0.51	1.43	1.13	0.82	0	0	0	0	0	0	0	0.1	0	0.1	0
C3-128	C3-128 Mid-2 GLU-3 PMCH	C3	PMCH	PMCH|ESM1|CARTPT|CRHBP|CBLN1	150	2286.52	1253.74	3.9552	2.67	97.33	0	100	24	2.67	0	0	0	0	0	0	0	0	73.33	8.67	2	3.33	1.33	2.67	6	0	0	0	0	0	0.67	0	1.33	0	0	0	0	0	0	0	0	0	0	0	0.67
C3-129	C3-129 Mid-2 GABA-GLU-3 POMC	C3	POMC	POMC|WIF1|TBX3|PGR|GABRE	1145	29046.3	6050.61	0.0423	1.4	98.6	95.81	4.19	0	0.44	0	0	0	17.29	15.28	63.23	0	0.96	2.79	0	0	0	0	0	0	0	0	0	0	0	0	0.17	0.09	0.09	0	0	0	0	0	0	0	0	0	0	0.09
C3-130	C3-130 Mid-2 GABA-GLU-3 PDGFD	C3	PDGFD	TBX3|PIK3C2G|RERGL|WIF1|GABRE	1521	21721.3	5084.56	0.0334	1.12	98.88	97.04	2.96	0	0.92	0	0	0	9.27	9.14	78.63	0	0.2	1.84	0	0	0	0	0	0	0	0	0	0.07	0	0	0.26	0.2	0	0	0	0	0	0.07	0	0	0	0	0.13	0.2
C3-131	C3-131 Mid-2 GABA-GLU-3 LEF1	C3	LEF1	LEF1|MUC7|SOX3|IL1RAPL2|TMEM114	894	21032.2	5565.59	0.0541	3.47	96.53	88.48	11.52	0	1.57	0	0	0	12.86	41.72	33.89	0	1.9	8.05	0	0	0	0	0	0	0	0	0	0	0	0.45	0.34	0.11	0.22	0	0	0	0	0.11	0	0	0	0	0.34	0
C3-132	C3-132 Mid-2 GABA-GLU-3 PGR	C3	PGR	SKOR2|PGR|KISS1|TBX3|VGLL3	2048	29947.9	6194.04	0.0125	0.39	99.61	98.68	1.32	0	0.34	0	0	0	7.76	19.92	71	0	0.05	0.93	0	0	0	0	0	0	0	0	0	0	0	0	0.05	0.05	0.05	0	0	0	0	0	0	0	0	0.05	0	0.15
C3-133	C3-133 Mid-2 GLU-4 ANKRD30A	C3	ANKRD30A	LEF1|ONECUT1|ANKRD30A|NPPC|RASSF6	865	21904.8	5395	0.0602	2.2	97.8	89.13	10.87	0	1.97	0	0	0	21.04	32.72	35.38	0	0.23	8.67	0	0	0	0	0	0	0	0.12	0	0	0	0.46	0.35	0.23	0.23	0.12	0	0	0	0	0	0	0	0	0.35	0.12
C3-134	C3-134 Mid-2 GLU-4 WNT7B	C3	WNT7B	LEF1|WNT7B|PIK3C2G|PDGFD|EPHA3	1503	19323.6	4964.2	0.0322	0.86	99.14	95.61	4.39	0.13	0.47	0	0	0	12.44	27.74	55.42	0	0.4	3.39	0.13	0	0	0	0	0	0	0	0	0	0	0	0.07	0.07	0.13	0	0	0	0	0	0	0	0	0.13	0	0.07
C3-135	C3-135 Mid-2 GLU-4 HDC	C3	HDC	PPP1R1C|HDC|TECRL|GMNC|APCDD1	2327	36078.7	6666.67	0.084	1.89	98.11	72.37	27.63	0	1.07	0	0	0	20.89	40.01	11.47	0	0.82	25.74	0	0	0	0	0	0	0	0	0.04	0	0	0.13	0.3	0.26	0.17	0	0	0	0	0	0	0	0	0	0	0.17
C3-136	C3-136 Mid-2 GLU-4 EYA4	C3	EYA4	LEF1|HDC|WIF1|TBX3|SLC18A2	550	28776.1	6126.85	0.033	0.18	99.82	94.36	5.64	0	0.18	0	0	0	22.36	31.82	40.18	0	0	5.45	0	0	0	0	0	0	0	0	0	0	0	0	0	0.18	0	0	0	0	0	0	0	0	0	0	0	0
C3-137	C3-137 Post-2 GLU-1 ADGRL4	C3	ADGRL4	ADGRL4|LTBP1|MYO5B|HTR7|CPNE9	4066	26743.7	5967.05	0.08	0.44	99.56	82.22	17.78	0.1	0.1	0	0	0.25	29.29	44.66	8.26	0	0.1	17.24	0.02	0.02	0.02	0	0.02	0	0	0	0	0.02	0	0	0	0.02	0.02	0	0	0	0	0	0	0	0	0	0.02	0
C3-138	C3-138 Post-2 GLU-1 KIT	C3	KIT	SIM1|FRMPD2|LTBP1|VCAN|KIT	1322	23212.9	5678.49	0.028	0.15	99.85	94.86	5.14	0.08	0	0	0	0	30.03	44.02	20.8	0	0.15	4.92	0	0	0	0.08	0	0	0	0	0	0	0	0	0	0	0	0	0	0	0	0	0	0	0	0	0	0
C3-139	C3-139 Post-2 GLU-1 SALL3	C3	SALL3	FSHR|CFAP299|MYO5B|TNFRSF11B|HAPLN1	12993	36955.5	6988.26	0.0602	0.25	99.75	88.18	11.82	0	0.16	0.01	0	0.04	37.7	36.12	14.35	0	0.05	11.57	0	0	0	0	0	0	0	0	0	0	0	0.02	0.01	0	0	0	0	0.12	0	0.01	0	0	0	0	0	0.02
C3-140	C3-140 Post-2 GLU-2	C3	GLU-2	SIM1|LTBP1|CD36|TEX41|CCBE1	565	22747.8	5946.14	0.0612	0.35	99.65	88.5	11.5	0	0.18	0	0	0	24.07	36.46	27.96	0	0.18	11.15	0	0	0	0	0	0	0	0	0	0	0	0	0	0	0	0	0	0	0	0	0	0	0	0	0.18	0
C3-141	C3-141 Vascular Endothelial	C3	Endothelial	MECOM|CLDN5|VWF|ADGRL4|ABCB1	1534	3749.65	1806.53	1.4526	14.54	85.46	13.75	86.25	31.62	8.54	26.21	0.78	0.98	4.37	8.87	0.52	0.26	3.98	13.89	2.61	2.54	2.09	2.15	9.06	13.17	0	0.13	0.2	0	0.07	0.39	0.59	0.59	0.13	0.52	0.33	0.46	0.13	0.59	0.26	0.39	0.39	0.46	1.3	1.63
C3-141	C3-141 Vascular Endothelial	C3	Endothelial	MECOM|CLDN5|VWF|ADGRL4|ABCB1	1534	3749.65	1806.53	1.4526	14.54	85.46	13.75	86.25	31.62	8.54	26.21	0.78	0.98	4.37	8.87	0.52	0.26	3.98	13.89	2.61	2.54	2.09	2.15	9.06	13.17	0	0.13	0.2	0	0.07	0.39	0.59	0.59	0.13	0.52	0.33	0.46	0.13	0.59	0.26	0.39	0.39	0.46	1.3	1.63
C3-142	C3-142 Vascular Fibroblasts	C3	Fibroblasts	SLC6A20|LHCGR|SLC16A12|FMO2|SRPX2	1020	3709.38	1889.64	0.5095	12.45	87.55	31.37	68.63	29.31	5.49	7.55	0.69	0.49	11.96	16.86	2.55	0.1	5.69	19.31	3.14	2.65	3.82	2.65	8.14	8.92	0.1	0	0	0	0	0.1	0.49	0.78	0.39	0.2	0.1	0.1	0	0	0.1	0	0.39	0.78	1.37	0.59
C3-142	C3-142 Vascular Fibroblasts	C3	Fibroblasts	SLC6A20|LHCGR|SLC16A12|FMO2|SRPX2	1020	3709.38	1889.64	0.5095	12.45	87.55	31.37	68.63	29.31	5.49	7.55	0.69	0.49	11.96	16.86	2.55	0.1	5.69	19.31	3.14	2.65	3.82	2.65	8.14	8.92	0.1	0	0	0	0	0.1	0.49	0.78	0.39	0.2	0.1	0.1	0	0	0.1	0	0.39	0.78	1.37	0.59
C3-143	C3-143 Vascular PTGDR	C3	PTGDR	CD177|GADL1|SFRP2|PTGDR|MEOX2	200	6146.98	2424.53	0.6108	7	93	51	49	37.5	3	4.5	1	1	2	48	1	1	1	0	3	3	3.5	4.5	10	13.5	0	0	0	0	0	0	0	0	0.5	0	0	0	0	0	0	0	1	1.5	0	0
C3-143	C3-143 Vascular PTGDR	C3	PTGDR	CD177|GADL1|SFRP2|PTGDR|MEOX2	200	6146.98	2424.53	0.6108	7	93	51	49	37.5	3	4.5	1	1	2	48	1	1	1	0	3	3	3.5	4.5	10	13.5	0	0	0	0	0	0	0	0	0.5	0	0	0	0	0	0	0	1	1.5	0	0
C3-144	C3-144 Vascular Pericytes	C3	Pericytes	GRM8|LZTS1|PTH1R|SLC30A10|GJC1	633	3334.74	1772.9	0.8973	17.06	82.94	12.8	87.2	43.29	6.16	7.74	1.11	0.79	6.16	5.21	1.42	0	9	19.12	5.21	3.95	5.06	6.32	11.22	11.53	0.16	0	0.16	0.47	0	0.79	0.79	1.11	0.95	0	0	0.16	0	0	0	0	0.63	0.16	0.47	0.32
C3-144	C3-144 Vascular Pericytes	C3	Pericytes	GRM8|LZTS1|PTH1R|SLC30A10|GJC1	633	3334.74	1772.9	0.8973	17.06	82.94	12.8	87.2	43.29	6.16	7.74	1.11	0.79	6.16	5.21	1.42	0	9	19.12	5.21	3.95	5.06	6.32	11.22	11.53	0.16	0	0.16	0.47	0	0.79	0.79	1.11	0.95	0	0	0.16	0	0	0	0	0.63	0.16	0.47	0.32
C3-145	C3-145 Vascular SMCs	C3	SMCs	CNN1|DES|LMOD1|TAGLN|MYOCD	1636	3026.91	1518.06	1.3868	36.12	63.88	7.52	92.48	34.78	6.85	16.44	0	2.26	0.37	7.15	0	0	27.02	5.13	4.71	2.69	3.55	4.03	8.37	11.43	0	0	0	0.06	0	0.18	0.24	0.43	0.55	0.06	0.37	0.61	0.37	0.31	0.18	0.37	0.31	0.49	0.86	1.47
C3-145	C3-145 Vascular SMCs	C3	SMCs	CNN1|DES|LMOD1|TAGLN|MYOCD	1636	3026.91	1518.06	1.3868	36.12	63.88	7.52	92.48	34.78	6.85	16.44	0	2.26	0.37	7.15	0	0	27.02	5.13	4.71	2.69	3.55	4.03	8.37	11.43	0	0	0	0.06	0	0.18	0.24	0.43	0.55	0.06	0.37	0.61	0.37	0.31	0.18	0.37	0.31	0.49	0.86	1.47
C3-146	C3-146 Immune Microglia XACT	C3	XACT	P2RY12|HCG22|AF127936.1|KBTBD12|RASGEF1C	10195	2946.23	1601.15	0.3135	25.5	74.5	25.71	74.29	24.7	9.23	2.25	0.52	2.06	7.99	14.86	2.85	0.12	13.58	21.84	1.61	5.6	5.89	6.77	3.21	1.63	0.07	0.11	0.09	0.12	0.04	0.89	1.08	1.61	1.39	0.08	0.08	0.07	0.11	0.13	0.06	0.07	0.74	1.06	0.87	0.58
C3-146	C3-146 Immune Microglia XACT	C3	XACT	P2RY12|HCG22|AF127936.1|KBTBD12|RASGEF1C	10195	2946.23	1601.15	0.3135	25.5	74.5	25.71	74.29	24.7	9.23	2.25	0.52	2.06	7.99	14.86	2.85	0.12	13.58	21.84	1.61	5.6	5.89	6.77	3.21	1.63	0.07	0.11	0.09	0.12	0.04	0.89	1.08	1.61	1.39	0.08	0.08	0.07	0.11	0.13	0.06	0.07	0.74	1.06	0.87	0.58
C3-147	C3-147 Immune Microglia HAMP	C3	HAMP	HAMP|CERNA2|ERC2|CD163|FCGR3A	1554	3309.03	1871.01	0.4082	23.68	76.32	0.39	99.61	5.15	22.01	68.34	0.19	0.06	0	0.39	0	0.13	1.29	2.45	0.26	0.9	1.67	1.22	0.77	0.32	0.06	0.19	0.32	0.39	0.32	2.12	3.09	3.28	3.09	0.13	0.45	0.06	0.39	0.71	0.32	0.39	2.57	2.45	1.03	0.64
C3-147	C3-147 Immune Microglia HAMP	C3	HAMP	HAMP|CERNA2|ERC2|CD163|FCGR3A	1554	3309.03	1871.01	0.4082	23.68	76.32	0.39	99.61	5.15	22.01	68.34	0.19	0.06	0	0.39	0	0.13	1.29	2.45	0.26	0.9	1.67	1.22	0.77	0.32	0.06	0.19	0.32	0.39	0.32	2.12	3.09	3.28	3.09	0.13	0.45	0.06	0.39	0.71	0.32	0.39	2.57	2.45	1.03	0.64
C3-148	C3-148 Immune Microglia GPNMB	C3	GPNMB	GPNMB|LUCAT1|HMOX1|CD163|NUPR1	2186	2344.85	1440.12	0.6539	74.98	25.02	1.24	98.76	8.37	63.22	2.97	0.18	0.78	0.41	0.78	0.05	0.09	10.7	12.44	0.87	1.05	1.92	1.74	1.97	0.82	0.27	0.32	0.32	0.18	0.23	4.16	5.95	6.95	6.4	1.46	1.65	1.05	2.65	2.29	1.78	2.42	7	8.65	4.99	4.48
C3-148	C3-148 Immune Microglia GPNMB	C3	GPNMB	GPNMB|LUCAT1|HMOX1|CD163|NUPR1	2186	2344.85	1440.12	0.6539	74.98	25.02	1.24	98.76	8.37	63.22	2.97	0.18	0.78	0.41	0.78	0.05	0.09	10.7	12.44	0.87	1.05	1.92	1.74	1.97	0.82	0.27	0.32	0.32	0.18	0.23	4.16	5.95	6.95	6.4	1.46	1.65	1.05	2.65	2.29	1.78	2.42	7	8.65	4.99	4.48
C3-149	C3-149 Immune Microglia ERC2	C3	ERC2	ERC2|FCGR3A|HAMP|TMEM163|FCGR1A	2071	2432.95	1472.16	0.3701	89.23	10.77	1.01	98.99	4.06	87.78	3.38	0.29	0.29	0.58	0.39	0.05	0.05	0.82	2.32	0.43	0.53	0.82	1.35	0.63	0.29	0.68	1.21	1.16	1.3	0.72	11.97	13.42	16.13	14.82	0.53	0.34	0.29	0.68	0.58	0.58	0.77	7.73	8.74	3.19	2.95
C3-149	C3-149 Immune Microglia ERC2	C3	ERC2	ERC2|FCGR3A|HAMP|TMEM163|FCGR1A	2071	2432.95	1472.16	0.3701	89.23	10.77	1.01	98.99	4.06	87.78	3.38	0.29	0.29	0.58	0.39	0.05	0.05	0.82	2.32	0.43	0.53	0.82	1.35	0.63	0.29	0.68	1.21	1.16	1.3	0.72	11.97	13.42	16.13	14.82	0.53	0.34	0.29	0.68	0.58	0.58	0.77	7.73	8.74	3.19	2.95
C3-150	C3-150 Immune Microglia MOBP	C3	MOBP	PEX5L|MOBP|SLC24A2|ST18|TF	2737	2497.85	1497.49	0.8055	52.65	47.35	2.27	97.73	34.67	43.81	1.17	0.04	0.29	1.61	0.58	0.07	0.07	8.44	9.24	22.21	1.35	1.57	1.32	2.27	5.96	0.26	0.15	0.22	0.07	0	0.15	1.24	0.47	1.83	0.11	0.29	2.34	0.07	0.22	0.15	0.15	0.84	0.58	16.33	18.34
C3-150	C3-150 Immune Microglia MOBP	C3	MOBP	PEX5L|MOBP|SLC24A2|ST18|TF	2737	2497.85	1497.49	0.8055	52.65	47.35	2.27	97.73	34.67	43.81	1.17	0.04	0.29	1.61	0.58	0.07	0.07	8.44	9.24	22.21	1.35	1.57	1.32	2.27	5.96	0.26	0.15	0.22	0.07	0	0.15	1.24	0.47	1.83	0.11	0.29	2.34	0.07	0.22	0.15	0.15	0.84	0.58	16.33	18.34
C3-151	C3-151 Immune Microglia SPON1	C3	SPON1	SPON1|GRID2|LRRC4C|CERNA2|NHSL1	2332	2896.65	1574.61	0.3488	49.1	50.9	14.71	85.29	22.13	3.13	4.97	0	0.64	6.73	7.12	0.86	0	45.33	9.09	1.72	5.4	6.22	5.15	2.36	1.29	0.04	0	0.04	0	0	0.6	0.39	0.47	0.3	0.04	0	0	0	0	0	0	0.21	0.51	0.34	0.17
C3-151	C3-151 Immune Microglia SPON1	C3	SPON1	SPON1|GRID2|LRRC4C|CERNA2|NHSL1	2332	2896.65	1574.61	0.3488	49.1	50.9	14.71	85.29	22.13	3.13	4.97	0	0.64	6.73	7.12	0.86	0	45.33	9.09	1.72	5.4	6.22	5.15	2.36	1.29	0.04	0	0.04	0	0	0.6	0.39	0.47	0.3	0.04	0	0	0	0	0	0	0.21	0.51	0.34	0.17
C3-152	C3-152 Immune Microglia SLC2A3	C3	SLC2A3	CERNA2|SLC2A3|SRGN|GPR183|SPP1	981	2325.93	1313.05	0.3733	35.78	64.22	10.3	89.7	7.14	29.36	20.8	0	0.61	2.55	6.93	0.82	0	5.81	25.99	1.12	1.12	0.82	1.63	1.43	1.02	0.1	0.2	0.41	0.2	0	3.87	5.1	5.3	4.79	0.31	0.41	0.31	0.2	0.1	0.41	0.1	1.43	3.06	2.24	0.82
C3-152	C3-152 Immune Microglia SLC2A3	C3	SLC2A3	CERNA2|SLC2A3|SRGN|GPR183|SPP1	981	2325.93	1313.05	0.3733	35.78	64.22	10.3	89.7	7.14	29.36	20.8	0	0.61	2.55	6.93	0.82	0	5.81	25.99	1.12	1.12	0.82	1.63	1.43	1.02	0.1	0.2	0.41	0.2	0	3.87	5.1	5.3	4.79	0.31	0.41	0.31	0.2	0.1	0.41	0.1	1.43	3.06	2.24	0.82
C3-153	C3-153 Immune Microglia STMN2	C3	STMN2	STMN2|SEZ6L2|GABRA1|THY1|ATP1A3	348	2172.64	1427.61	1.3008	44.83	55.17	11.49	88.51	35.92	42.24	1.44	0	0.57	5.46	5.75	0.29	0	2.01	6.32	1.72	1.72	2.87	1.72	11.21	16.67	0	0.29	0	0	0.29	5.46	7.47	6.32	10.06	0	0	0.86	0	0	0	0.29	2.01	3.45	2.87	2.87
C3-153	C3-153 Immune Microglia STMN2	C3	STMN2	STMN2|SEZ6L2|GABRA1|THY1|ATP1A3	348	2172.64	1427.61	1.3008	44.83	55.17	11.49	88.51	35.92	42.24	1.44	0	0.57	5.46	5.75	0.29	0	2.01	6.32	1.72	1.72	2.87	1.72	11.21	16.67	0	0.29	0	0	0.29	5.46	7.47	6.32	10.06	0	0	0.86	0	0	0	0.29	2.01	3.45	2.87	2.87
C3-15	C3-15 Oligo-Precursor-1 NELL1	C3	NELL1	NELL1|FOXG1|GPNMB|LRRC3B|PTPRT	3666	4558.41	2091.55	0.2624	71.99	28.01	26.02	73.98	0.16	40.92	0.03	4.34	0.14	24.85	1.01	0.16	3.19	23.4	1.8	0.03	0.05	0.08	0	0	0	0.19	0.3	0.22	0.25	0.16	2.51	2.67	3.03	3.3	0.79	0.74	0.44	1.28	0.63	0.98	1.39	5.18	6.79	5.02	5.05
C3-15	C3-15 Oligo-Precursor-1 NELL1	C3	NELL1	NELL1|FOXG1|GPNMB|LRRC3B|PTPRT	3666	4558.41	2091.55	0.2624	71.99	28.01	26.02	73.98	0.16	40.92	0.03	4.34	0.14	24.85	1.01	0.16	3.19	23.4	1.8	0.03	0.05	0.08	0	0	0	0.19	0.3	0.22	0.25	0.16	2.51	2.67	3.03	3.3	0.79	0.74	0.44	1.28	0.63	0.98	1.39	5.18	6.79	5.02	5.05
C3-16	C3-16 Oligo-Precursor-1 MROH9	C3	MROH9	BX284613.2|MROH9|VCAN|TNR|KCNMB2	27081	3873.92	1932.57	0.2904	53.64	46.36	8.94	91.06	9.15	42.33	4.32	0.58	3.04	4.14	3.3	1.51	0.38	7.31	23.95	1.62	1.68	1.96	1.85	1.13	0.9	0.34	0.47	0.52	0.55	0.31	5.68	7.28	8.91	8.39	0.08	0.2	0.14	0.21	0.23	0.17	0.18	1.17	2.3	2.66	2.53
C3-16	C3-16 Oligo-Precursor-1 MROH9	C3	MROH9	BX284613.2|MROH9|VCAN|TNR|KCNMB2	27081	3873.92	1932.57	0.2904	53.64	46.36	8.94	91.06	9.15	42.33	4.32	0.58	3.04	4.14	3.3	1.51	0.38	7.31	23.95	1.62	1.68	1.96	1.85	1.13	0.9	0.34	0.47	0.52	0.55	0.31	5.68	7.28	8.91	8.39	0.08	0.2	0.14	0.21	0.23	0.17	0.18	1.17	2.3	2.66	2.53
C3-154	C3-154 Immune Macrophages	C3	Macrophages	MARCO|F13A1|SIGLEC1|CR1|LILRB5	601	3370.88	1717.98	0.4184	11.81	88.19	25.96	74.04	26.12	3	11.81	1.5	1	3.49	20.63	1.83	0.67	5.66	24.29	4.66	4.16	4.16	4.33	5.32	3.49	0.33	0	0	0	0	0.17	0.33	0	0.83	0	0.17	0	0.17	0	0	0	0.5	0.33	0.17	0
C3-154	C3-154 Immune Macrophages	C3	Macrophages	MARCO|F13A1|SIGLEC1|CR1|LILRB5	601	3370.88	1717.98	0.4184	11.81	88.19	25.96	74.04	26.12	3	11.81	1.5	1	3.49	20.63	1.83	0.67	5.66	24.29	4.66	4.16	4.16	4.33	5.32	3.49	0.33	0	0	0	0	0.17	0.33	0	0.83	0	0.17	0	0.17	0	0	0	0.5	0.33	0.17	0
C3-155	C3-155 Immune Myocytes	C3	Myocytes	MYPN|TRDN|MYBPC2|BEST3|ASB5	44	3872.64	1651.68	0.3104	95.45	4.55	2.27	97.73	2.27	65.91	0	0	0	0	0	2.27	29.55	0	0	0	0	0	0	0	2.27	0	0	0	0	0	0	0	0	0	0	0	0	2.27	0	0	0	15.91	15.91	20.45	11.36
C3-155	C3-155 Immune Myocytes	C3	Myocytes	MYPN|TRDN|MYBPC2|BEST3|ASB5	44	3872.64	1651.68	0.3104	95.45	4.55	2.27	97.73	2.27	65.91	0	0	0	0	0	2.27	29.55	0	0	0	0	0	0	0	2.27	0	0	0	0	0	0	0	0	0	0	0	0	2.27	0	0	0	15.91	15.91	20.45	11.36
C3-156	C3-156 Immune Tcells	C3	Tcells	THEMIS|GRAP2|CD2|SKAP1|IL7R	602	2792.76	1553.47	0.7256	4.82	95.18	36.21	63.79	38.7	1	6.48	1	0.5	12.62	21.59	1.99	0.5	1.83	13.79	8.64	6.81	8.14	7.31	3.32	4.49	0	0	0	0	0	0	0.17	0.17	0	0	0	0	0	0	0	0	0.17	0.17	0.17	0.17
C3-156	C3-156 Immune Tcells	C3	Tcells	THEMIS|GRAP2|CD2|SKAP1|IL7R	602	2792.76	1553.47	0.7256	4.82	95.18	36.21	63.79	38.7	1	6.48	1	0.5	12.62	21.59	1.99	0.5	1.83	13.79	8.64	6.81	8.14	7.31	3.32	4.49	0	0	0	0	0	0	0.17	0.17	0	0	0	0	0	0	0	0	0.17	0.17	0.17	0.17
C3-17	C3-17 Oligo-Precursor-2	C3	Precursor-2	ADAM33|GPR17|BMPER|PRICKLE1|SH3RF3	115	8152.68	2663.33	0.3362	44.35	55.65	36.52	63.48	7.83	33.04	6.09	0.87	2.61	14.78	12.17	9.57	3.48	4.35	5.22	3.48	0	0.87	0.87	1.74	0.87	0	0.87	1.74	0	0	0	0.87	1.74	2.61	0	0.87	0	0.87	0.87	0	0.87	0.87	5.22	9.57	6.09
C3-17	C3-17 Oligo-Precursor-2	C3	Precursor-2	ADAM33|GPR17|BMPER|PRICKLE1|SH3RF3	115	8152.68	2663.33	0.3362	44.35	55.65	36.52	63.48	7.83	33.04	6.09	0.87	2.61	14.78	12.17	9.57	3.48	4.35	5.22	3.48	0	0.87	0.87	1.74	0.87	0	0.87	1.74	0	0	0	0.87	1.74	2.61	0	0.87	0	0.87	0.87	0	0.87	0.87	5.22	9.57	6.09
C3-18	C3-18 Oligo-Mature-1 NEDD4L	C3	NEDD4L	RASGRF1|PLEKHG1|SLC5A11|KANK4|ANKRD18A	44215	4119	1904.33	0.2184	44.75	55.25	8.21	91.79	10.44	25.34	9.87	2.45	2.08	1.73	6.13	0.35	0.53	14.35	26.73	1.5	1.57	1.95	1.85	1.97	1.59	0.18	0.28	0.31	0.33	0.2	2.82	3.83	4.27	4.18	0.23	0.24	0.2	0.23	0.28	0.2	0.22	1.33	1.93	2.04	2.04
C3-18	C3-18 Oligo-Mature-1 NEDD4L	C3	NEDD4L	RASGRF1|PLEKHG1|SLC5A11|KANK4|ANKRD18A	44215	4119	1904.33	0.2184	44.75	55.25	8.21	91.79	10.44	25.34	9.87	2.45	2.08	1.73	6.13	0.35	0.53	14.35	26.73	1.5	1.57	1.95	1.85	1.97	1.59	0.18	0.28	0.31	0.33	0.2	2.82	3.83	4.27	4.18	0.23	0.24	0.2	0.23	0.28	0.2	0.22	1.33	1.93	2.04	2.04
C3-19	C3-19 Oligo-Mature-1 ADAMTS12	C3	ADAMTS12	ADAMTS12|TMEM178A|FSTL5|RBFOX1|MBOAT1	19598	4978.13	2156.75	0.1836	40.49	59.51	7.87	92.13	14.84	16.58	3.81	1.05	0.82	1.15	6.24	0.47	0.59	21.46	32.99	2.41	2.42	2.97	2.75	2.35	1.93	0.07	0.2	0.23	0.23	0.12	1.9	2.57	2.79	3.09	0.12	0.14	0.18	0.13	0.14	0.14	0.17	0.73	1.29	1.26	1.08
C3-19	C3-19 Oligo-Mature-1 ADAMTS12	C3	ADAMTS12	ADAMTS12|TMEM178A|FSTL5|RBFOX1|MBOAT1	19598	4978.13	2156.75	0.1836	40.49	59.51	7.87	92.13	14.84	16.58	3.81	1.05	0.82	1.15	6.24	0.47	0.59	21.46	32.99	2.41	2.42	2.97	2.75	2.35	1.93	0.07	0.2	0.23	0.23	0.12	1.9	2.57	2.79	3.09	0.12	0.14	0.18	0.13	0.14	0.14	0.17	0.73	1.29	1.26	1.08
C3-20	C3-20 Oligo-Mature-1 TRPM3	C3	TRPM3	TRPM3	144	2285.96	1315	0.3137	62.5	37.5	0.69	99.31	8.33	35.42	6.94	0.69	2.08	0	0.69	0	0	24.31	21.53	2.08	0.69	0.69	1.39	2.08	1.39	0	0	0	0	0	0	4.86	1.39	6.25	0	0	0	0	0	0	1.39	2.08	4.17	6.94	8.33
C3-20	C3-20 Oligo-Mature-1 TRPM3	C3	TRPM3	TRPM3	144	2285.96	1315	0.3137	62.5	37.5	0.69	99.31	8.33	35.42	6.94	0.69	2.08	0	0.69	0	0	24.31	21.53	2.08	0.69	0.69	1.39	2.08	1.39	0	0	0	0	0	0	4.86	1.39	6.25	0	0	0	0	0	0	1.39	2.08	4.17	6.94	8.33
C3-21	C3-21 Oligo-Mature-2	C3	Mature-2	LAMA2|DYSF|ROR1|PLXDC2|SVEP1	80290	2841.03	1508.2	0.3743	43.4	56.6	7.23	92.77	15.7	28.46	8.69	2.8	0.73	3.61	3.23	0.38	0.79	10.61	24.98	2.6	2.87	3.62	3.42	1.8	1.38	0.13	0.21	0.24	0.26	0.12	2.37	3.13	3.95	3.57	0.26	0.38	0.22	0.38	0.43	0.29	0.32	2.59	3.72	3.07	2.84
C3-21	C3-21 Oligo-Mature-2	C3	Mature-2	LAMA2|DYSF|ROR1|PLXDC2|SVEP1	80290	2841.03	1508.2	0.3743	43.4	56.6	7.23	92.77	15.7	28.46	8.69	2.8	0.73	3.61	3.23	0.38	0.79	10.61	24.98	2.6	2.87	3.62	3.42	1.8	1.38	0.13	0.21	0.24	0.26	0.12	2.37	3.13	3.95	3.57	0.26	0.38	0.22	0.38	0.43	0.29	0.32	2.59	3.72	3.07	2.84
C3-22	C3-22 Pre-1 GABA-8 PRKCH	C3	PRKCH	CCDC88C|SH3RF2|PTPRQ|PRKCH|CA12	1801	16033.9	4458.56	0.7738	78.29	21.71	21.38	78.62	0.06	19.43	0	49.81	0	21.1	0.28	0	7	2.05	0.28	0	0	0	0.06	0	0	0	0	0	0	0	0.06	0	0.22	0	0.22	0.39	1.39	0.28	0.06	0.5	0.39	1.22	2.72	5	7
C3-23	C3-23 Pre-1 GABA-8 DRD1	C3	DRD1	PDYN|DRD1|PPP1R1B|CCDC88C|LAMP5	1129	25671.7	6166.68	0.1514	18.07	81.93	81.93	18.07	0	14.61	0	0.8	0	71.21	10.72	0	1.68	0.97	0	0	0	0	0	0	0	0	0	0	0	0	0	0	0	0.27	0.09	0.35	0.44	0.35	0.44	0.44	0.27	1.86	2.39	3.19	4.52
C3-24	C3-24 Pre-1 GABA-8 SLC1A3	C3	SLC1A3	PLCG2|MME|CA12|SH3RF2|MT2A	16704	8303.62	2996.12	0.4149	95.61	4.39	3.82	96.18	0.02	82.59	0.01	1.44	0.01	3.42	0.34	0.06	0.41	11.16	0.54	0.01	0	0	0	0.01	0.01	0.01	0	0.01	0.01	0.01	0.07	0.11	0.14	0.13	1.2	1.51	14.79	1.8	1.67	1.38	1.35	3.84	7.58	18.94	28.04
C3-25	C3-25 Pre-1 GABA-8 DRD2	C3	DRD2	DRD2|PENK|CCDC88C|ADORA2A|MEIS2	2806	17696.9	4736.02	0.2772	51	49	48.43	51.57	0	23.73	0	0.64	0	44.19	4.24	0	0.18	26.44	0.57	0	0	0	0	0	0	0	0	0	0	0	0	0.04	0.07	0.04	0.46	0.57	0.86	0.53	0.36	0.53	0.61	2.32	4.95	5.7	6.7
C4-274	C4-274 Mid-3 GLU-1 OTP SIM1	C4	SIM1	SIM1|OTP|LHX2|MLIP|ARHGAP36	71	21936.2	6252.77	0.1126	19.72	80.28	76.06	23.94	0	11.27	0	0	0	5.63	66.2	4.23	0	8.45	4.23	0	0	0	0	0	0	0	0	0	0	0	2.82	2.82	1.41	4.23	0	0	0	0	0	0	0	0	0	0	0
C4-275	C4-275 Mid-3 GLU-1 OTP ZIC2	C4	ZIC2	ZIC2|POSTN|ZIC1|SMOC1|NWD2	358	19646.8	5627.55	0.2146	24.02	75.98	54.75	45.25	17.04	13.41	1.96	0	3.07	13.97	36.59	4.19	0	7.54	2.23	3.35	4.19	4.47	3.63	1.4	0	0	0.28	0	0.84	0	2.51	3.35	3.07	3.07	0	0.28	0	0	0	0	0	0	0	0	0
C4-276	C4-276 Mid-3 GLU-1 OTP MEIS1	C4	MEIS1	LHX9|LHX2|MEIS1|NPSR1|SAMD3	83	16639.9	4816.9	0.1888	55.42	44.58	42.17	57.83	0	27.71	0	0	0	7.23	34.94	0	0	27.71	2.41	0	0	0	0	0	0	0	0	1.2	0	0	6.02	6.02	6.02	2.41	0	0	0	0	0	0	0	0	1.2	1.2	3.61
C4-277	C4-277 Mid-3 GLU-2 CBLN2 PTPRC	C4	PTPRC	TRH|ZIC2|OTP|ASCL1|CCKAR	221	13909.5	4627.13	0.2378	14.93	85.07	70.59	29.41	0	10.86	0	0	0	21.72	35.29	13.57	0	4.07	14.48	0	0	0	0	0	0	1.81	0.45	0	0.45	0.9	0.45	1.36	2.71	1.81	0	0	0	0	0	0	0	0	0	0.45	0.45
C4-278	C4-278 Mid-3 GLU-2 CBLN2 EBF1	C4	EBF1	EBF1|ONECUT1|TRH|CBLN1|SIM1	162	24251.6	6172.83	0.1255	15.43	84.57	80.25	19.75	0	11.73	0	0	0	34.57	38.27	7.41	0	3.7	4.32	0	0	0	0	0	0	0	0	0	0	0	1.23	3.7	1.85	3.09	0	0.62	0	0	0	0	0	0.62	0	0.62	0
C4-279	C4-279 Mid-3 GLU-2 CBLN2 ONECUT3	C4	ONECUT3	ONECUT3|TRH|PMFBP1|ZIC2|ONECUT1	87	17275.9	4873.33	0.2235	18.39	81.61	65.52	34.48	0	13.79	0	0	0	40.23	18.39	6.9	0	4.6	16.09	0	0	0	0	0	0	0	1.15	0	0	0	1.15	0	2.3	4.6	0	0	0	1.15	0	0	0	0	0	3.45	0
C4-280	C4-280 Mid-3 GLU-2 CBLN2 SIM2	C4	SIM2	MAB21L2|ONECUT3|SIM2|TRH|ONECUT1	219	21352.7	5585.88	0.1198	21.46	78.54	73.97	26.03	0	11.87	0	0	0	22.37	39.27	12.33	0	9.59	4.57	0	0	0	0	0	0	0	0	0	0.46	0	2.74	2.74	3.65	2.28	0	0	0	0	0	0	0	0	0	0	0
C4-281	C4-281 Mid-3 GLU-2 CBLN2 ADAMTS12	C4	ADAMTS12	EBF1|SIM1|OTP|ADGRG4|ADAMTS12	100	22954.5	5825.61	0.1344	20	80	77	23	0	20	0	0	0	26	41	10	0	0	3	0	0	0	0	0	0	0	0	1	0	0	4	9	6	0	0	0	0	0	0	0	0	0	0	0	0
C4-282	C4-282 Mid-3 GLU-2 OTP EBF1	C4	EBF1	FAM83B|EBF1|OTP|TRH|SIM1	251	11091.9	4025.4	0.3255	13.55	86.45	66.14	33.86	0	9.16	0	0	0	3.19	26.69	36.25	0	4.38	20.32	0	0	0	0	0	0	0	0	0	0.4	0	1.99	1.59	2.79	2.39	0	0	0	0	0	0	0	0	0	0	0
C4-283	C4-283 Mid-3 GLU-2 OTP AGTR1	C4	AGTR1	AGTR1|CARTPT|SST|PRDM8|OTP	206	11547.5	4283.2	0.2624	15.53	84.47	68.45	31.55	0	14.56	0	0	0	1.46	35.92	31.07	0	0.97	16.02	0	0	0	0	0	0	0	0	0.49	0	0.49	2.43	3.4	3.4	1.46	0.49	0	0	0.97	0	0	0	0.97	0	0.49	0
C4-284	C4-284 Mid-3 GLU-2 OTP ADAM2	C4	ADAM2	OTP|ADAM2|ZIC2|ARHGAP36|TRH	300	12036.8	4175.42	0.1634	6	94	80.67	19.33	0	4.33	0	0	0	8	36.33	36.33	0	1.67	13.33	0	0	0	0	0	0	0	0.33	0.33	0.33	0	1.33	0.33	0	1.33	0	0	0	0	0	0	0	0	0	0.33	0
C4-285	C4-285 Mid-3 GLU-2 OTP NXPH2	C4	NXPH2	UCN3|NXPH2|CARTPT|TRH|GHSR	75	15844.6	4488.61	0.1025	18.67	81.33	74.67	25.33	0	13.33	0	0	0	1.33	52	21.33	0	5.33	6.67	0	0	0	0	0	0	0	0	0	0	0	4	1.33	6.67	1.33	0	0	0	0	0	0	0	0	0	0	0
C4-286	C4-286 Mid-3 GLU-2 EBF2 LRP2	C4	LRP2	EBF2|LRP2|ONECUT1|MUC19|CHRM2	320	24426.5	5934.58	0.3288	29.69	70.31	44.06	55.94	0	25.62	0	0	0	16.25	25.94	1.88	0	4.06	26.25	0	0	0	0	0	0	0	0	1.88	0.94	0.31	4.38	6.88	4.69	6.25	0	0	0	0	0	0	0	0	0	0.31	0
C4-287	C4-287 Mid-3 GLU-2 EBF2 EBF1	C4	EBF1	EBF2|EBF1|OTP|SIM1|NWD2	155	18704.4	5274.71	0.1829	13.55	86.45	74.84	25.16	0	12.9	0	0	0	11.61	38.06	25.16	0	0.65	11.61	0	0	0	0	0	0	0	1.29	1.29	0	0	1.29	2.58	3.87	2.58	0	0	0	0	0	0	0	0	0	0	0
C4-288	C4-288 Mid-3 GLU-2 ITGA8 RORB	C4	RORB	ROS1|EBF1|ZIC2|ITGA8|FBN2	514	17948	5253.51	0.3543	14.59	85.41	52.92	47.08	0.19	12.26	0	0	0.39	10.31	39.49	3.11	0	1.95	32.3	0.19	0	0	0	0	0	0	0.19	0.19	0	0	2.53	1.36	1.95	1.75	0	0	0	0	0	0.19	0	0.19	0.97	1.56	1.36
C4-289	C4-289 Mid-3 GLU-2 ITGA8 LRP2	C4	LRP2	ITGA8|CARD11|EBF1|ONECUT1|LRP2	135	16933.7	4892.99	0.3969	24.44	75.56	41.48	58.52	0	21.48	0	0	0.74	7.41	30.37	3.7	0	2.22	34.07	0	0	0	0	0	0	0	0	0.74	0	0	2.96	5.93	4.44	4.44	0	0	0	0	0	0	0	0	0.74	2.22	0
C4-290	C4-290 Mid-3 GLU-2 ONECUT3 CARTPT	C4	CARTPT	ONECUT3|ONECUT1|PMFBP1|TRH|COL27A1	347	12696.7	4072.52	0.5058	13.26	86.74	42.65	57.35	0	11.53	0	0	0	7.49	20.46	14.7	0	1.73	44.09	0	0	0	0	0	0	0	0	0	0.58	0	1.44	2.88	1.44	2.88	0	0.29	0	0	0	0	0	0	0.58	0.58	0.86
C4-291	C4-291 Mid-3 GLU-2 ONECUT3 ZIC2	C4	ZIC2	PMFBP1|OTP|PRDM8|ZIC2|ONECUT3	135	15715.8	4951.15	0.295	7.41	92.59	60	40	0	6.67	0	0	0	21.48	27.41	11.11	0	0.74	32.59	0	0	0	0	0	0	0	0	0	0	0	0	0.74	0.74	1.48	0	0	0	0	0	0	0	2.22	0.74	0.74	0
C4-292	C4-292 Mid-3 GLU-2 ONECUT3 SIM2	C4	SIM2	ONECUT3|ONECUT1|SLC16A12|TRH|ASIC4	239	16966.7	4644.09	0.4978	17.15	82.85	38.91	61.09	0	15.9	0	0	0	10.46	19.67	8.79	0	1.26	43.93	0	0	0	0	0	0	0	0.42	0	0	1.26	3.77	2.93	2.51	3.35	0	0	0	0	0	0	0	0	1.26	0.42	0
C4-293	C4-293 Mid-3 GLU-3 AVP AGRP	C4	AGRP	TH|CARTPT|AGRP|TRH|OTP	209	8917.59	3389.7	0.6174	7.66	92.34	41.63	58.37	0.48	4.78	0	0	0	0.48	9.09	32.06	0	2.87	50.24	0	0	0.48	0	0	0	0	0	0.48	0	0.48	1.91	1.44	0	0.48	0	0	0	0	0	0	0	0	0	0	0
C4-294	C4-294 Mid-3 GLU-3 AVP TEX41	C4	TEX41	TEX41|C1QL4|TH|ONECUT1|PMFBP1	91	20381.7	5313.25	0.4032	2.2	97.8	60.44	39.56	6.59	1.1	1.1	0	0	6.59	28.57	25.27	0	1.1	29.67	4.4	0	1.1	1.1	0	0	0	0	0	0	0	0	0	0	1.1	0	0	0	0	0	0	0	0	0	0	0
C4-295	C4-295 Mid-3 GLU-3 AVP NTS	C4	NTS	NTS|OTP|EBF3|DLK1|CCKAR	184	10532.9	3789.5	0.3602	8.15	91.85	63.04	36.96	0	7.61	0	0	0	0	21.2	41.85	0	0.54	28.8	0	0	0	0	0	0	0	0.54	0.54	0	0	0	1.09	1.09	4.35	0	0	0	0	0	0	0	0	0	0	0
C4-296	C4-296 Mid-3 GLU-3 AVP TFPI2	C4	TFPI2	TFPI2|CARTPT|TH|SCGN|OXT	200	14006	4565.86	0.3574	12.5	87.5	65	35	0	12	0	0	0	0	23	42	0	0.5	22.5	0	0	0	0	0	0	0	0	0	0.5	0	4	1.5	3.5	2.5	0	0	0	0	0	0	0	0	0	0	0
C4-297	C4-297 Mid-3 GLU-3 AVP PGF	C4	PGF	CRH|CARTPT|AVP|PGF|TH	168	8928.69	3456.15	0.1473	6.55	93.45	76.19	23.81	0	6.55	0	0	0	0	11.31	64.88	0	0	17.26	0	0	0	0	0	0	0	2.38	0	0	0	0	0.6	1.19	2.38	0	0	0	0	0	0	0	0	0	0	0
C4-298	C4-298 Mid-3 GLU-3 AVP SLC17A7	C4	SLC17A7	SLC17A7|CPB1|EBF1|OTP|NKX2-2	77	8409.04	3325.79	0.1792	2.6	97.4	88.31	11.69	2.6	2.6	0	0	0	0	22.08	66.23	0	0	6.49	2.6	0	0	0	0	0	0	0	0	0	0	1.3	1.3	0	0	0	0	0	0	0	0	0	0	0	0	0
C4-299	C4-299 Mid-3 GLU-3 SLITRK6 TAFA4	C4	TAFA4	EBF3|DTHD1|CBLN2|TAFA4|STK32B	528	23033.2	5734.92	0.0994	1.52	98.48	89.39	10.61	0	0.38	0	0	0	13.83	35.98	39.58	0	1.14	9.09	0	0	0	0	0	0	0	0	0	0	0	0.19	0	0	0	0	0	0	0	0	0	0	0	0.19	0	0
C4-300	C4-300 Mid-3 GLU-3 SLITRK6 CRH	C4	CRH	CRH|EBF3|PLPP4|OTP|STK32B	282	14783	5071.96	0.2926	4.61	95.39	51.77	48.23	3.9	1.42	0	0	0	0.71	49.29	1.77	0	3.19	39.72	1.06	0.71	1.06	1.06	0	0	0	0	0	0	0.35	0.35	0	0.71	0	0	0	0	0	0	0	0	0	0	0	0
C4-301	C4-301 Mid-3 GLU-3 SLITRK6 NPSR1	C4	NPSR1	NPSR1|DTHD1|STK32B|LYPD6|EBF3	221	24877.3	6314.47	0.1137	3.62	96.38	79.19	20.81	0	2.71	0	0	0	23.98	46.15	9.05	0	0.9	17.19	0	0	0	0	0	0	0	0	0	0	0	0.9	0	0.9	0.45	0	0	0	0	0	0	0	0	0	0	0.45
C4-302	C4-302 Mid-3 GLU-3 SLITRK6 FIGN	C4	FIGN	OR10AG1|EBF3|FIGN|CBLN2|SERPINI2	181	13314.6	4663.32	0.1571	2.76	97.24	70.72	29.28	1.1	1.66	0	0	0	4.97	58.56	7.18	0	1.1	25.41	0	0.55	0	0.55	0	0	0	0	0	0	0	0	1.1	0.55	0	0	0	0	0	0	0	0	0	0	0	0
C4-303	C4-303 Mid-3 GLU-3 SLITRK6 FBN2	C4	FBN2	FBN2|SIM1|OTP|LYPD6|STK32B	112	28963	6668.01	0.036	0.89	99.11	90.18	9.82	0	0.89	0	0	0	20.54	39.29	30.36	0	0	8.93	0	0	0	0	0	0	0	0	0	0	0	0	0	0	0	0	0	0	0	0	0	0	0	0	0	0.89
C4-304	C4-304 Mid-3 GLU-3 CD36 EBF1	C4	EBF1	EBF1|TINAG|CD36|EYA1|GNAT3	270	19794.9	5333.3	0.0792	1.85	98.15	84.07	15.93	0.37	0.37	0	0	0	14.07	52.22	17.78	0	1.48	13.7	0	0	0.37	0	0	0	0	0	0	0	0	0.37	0	0	0	0	0	0	0	0	0	0	0	0	0	0
C4-305	C4-305 Mid-3 GLU-3 CD36 SPTLC3	C4	SPTLC3	TINAG|SPTLC3|SLC16A12|THSD4|SIM1	79	18911.4	5461.24	0.119	2.53	97.47	74.68	25.32	3.8	1.27	0	0	0	5.06	54.43	15.19	0	1.27	18.99	0	0	2.53	1.27	0	0	0	1.27	0	0	0	0	0	0	0	0	0	0	0	0	0	0	0	0	0	0
C4-306	C4-306 Mid-3 GLU-3 CD36 LMCD1	C4	LMCD1	OTP|KCNH8|LMCD1|STK32B|SIM1	276	21583.1	5530.08	0.0968	5.43	94.57	80.07	19.93	0	0.72	0	0	0	14.86	46.74	18.48	0	4.71	14.49	0	0	0	0	0	0	0	0	0	0	0	0.36	0	0	0.36	0	0	0	0	0	0	0	0	0	0	0
C4-307	C4-307 Mid-3 GLU-3 METTL11B CALCR	C4	CALCR	METTL11B|ITGA6|EBF3|DOCK5|STK32B	522	12624.4	4357.61	0.1623	4.6	95.4	80.27	19.73	0	2.3	0	0	0	9.96	57.85	12.45	0	2.3	15.13	0	0	0	0	0	0	0	0	0	0.19	0	0.19	0.38	0.57	0.77	0	0	0	0	0	0	0	0	0	0	0.19
C4-308	C4-308 Mid-3 GLU-3 METTL11B TMEM244	C4	TMEM244	COL1A2|ITGA6|METTL11B|EBF3|SST	348	13451.1	4203	0.0931	4.02	95.98	85.06	14.94	0	0.57	0	0	0	9.77	52.3	22.99	0	3.45	10.92	0	0	0	0	0	0	0	0	0	0	0	0	0	0.57	0	0	0	0	0	0	0	0	0	0	0	0
C4-309	C4-309 Mid-3 GLU-3 METTL11B ADGRG4	C4	ADGRG4	METTL11B|ADGRG4|BHLHE22|SST|HS3ST3A1	332	14894.3	4756.96	0.1072	1.2	98.8	87.35	12.65	0	0	0	0	0	4.52	63.86	18.98	0	1.2	11.45	0	0	0	0	0	0	0	0	0	0	0	0	0	0	0	0	0	0	0	0	0	0	0	0	0	0
C4-310	C4-310 Mid-3 GLU-3 OR10AG1 KCNMB2	C4	KCNMB2	OR10AG1|EBF3|METTL11B|PRSS12|ABCA13	121	15106.8	4745.67	0.3346	1.65	98.35	62.81	37.19	0	0	0	0	0	7.44	47.93	7.44	0	1.65	35.54	0	0	0	0	0	0	0	0	0	0	0	0	0	0	0	0	0	0	0	0	0	0	0	0	0	0
C4-311	C4-311 Mid-3 GLU-3 OR10AG1 DACH1	C4	DACH1	EBF3|NTS|COL1A2|NEUROD6|GRIK1	64	10356.5	3788.36	0.5744	4.69	95.31	32.81	67.19	3.12	0	0	0	0	3.12	26.56	3.12	0	4.69	59.38	0	1.56	1.56	0	0	0	0	0	0	0	0	0	0	0	0	0	0	0	0	0	0	0	0	0	0	0
C4-312	C4-312 Mid-3 GLU-4 MEDAG	C4	MEDAG	TH|MEDAG|SCGN|AVP|GLP1R	687	26628.1	5530.25	0.1472	33.77	66.23	49.64	50.36	0	24.31	0	0	0	40.03	5.97	3.64	0	9.46	16.59	0	0	0	0	0	0	0	0.44	0.58	0.15	0.29	3.64	3.64	4.95	6.55	0	0	0	0	0	0	0	0.44	0.58	1.89	1.16
C4-313	C4-313 Mid-3 GLU-4 OXT	C4	OXT	TH|OXT|SCGN|PTGFR|CPA4	309	20515.6	5112.38	0.3301	17.48	82.52	60.19	39.81	0	17.15	0	0	0	23.95	21.36	14.89	0	0.32	22.33	0	0	0	0	0	0	0	0	0.65	0.32	0.65	2.91	1.94	5.83	3.24	0	0	0	0.32	0	0	0	0.32	0	0.32	0.65
C4-314	C4-314 Mid-3 GLU-5 AGTR1	C4	AGTR1	CRH|AGTR1|CARTPT|PGF|AVP	613	10683.7	3824.3	0.2619	6.2	93.8	80.26	19.74	0	5.87	0	0	0	0.33	35.89	44.05	0	0.33	13.54	0	0	0	0	0	0	0	0	0.33	0	0	0.82	1.63	1.31	1.47	0	0	0	0	0	0	0	0	0	0.16	0.16
C4-315	C4-315 Mid-3 GLU-5 TRH	C4	TRH	G6PC2|TRH|C1orf87|SATB2|BMPR1B	280	10909.7	4093.51	0.3012	2.86	97.14	83.57	16.43	0	2.5	0	0	0	0.36	43.21	40	0	0.36	13.57	0	0	0	0	0	0	0	0	0	0	0	0.36	0.36	0.36	1.43	0	0	0	0	0	0	0	0	0	0	0
C4-316	C4-316 Mid-2 GLU-1 CHST9 NMBR	C4	NMBR	EOMES|FAM9B|SLC16A12|NMBR|STK32B	263	24303.2	6062.78	0.1324	16.73	83.27	77.19	22.81	0	15.21	0	0	0	28.52	41.83	6.84	0	1.52	6.08	0	0	0	0	0	0	0	0.76	0.76	0	0	3.04	3.8	2.66	3.42	0	0	0	0	0	0	0	0	0.38	0	0.38
C4-317	C4-317 Mid-2 GLU-1 CHST9 LHX9	C4	LHX9	EOMES|LHX9|PGR|SLC16A12|CHST9	503	13907.7	4651.61	0.2128	17.5	82.5	70.78	29.22	0	14.91	0	0	0	13.12	38.17	19.48	0	2.58	11.73	0	0	0	0	0	0	0.2	0.6	0.2	0.2	0.4	1.99	1.99	2.39	1.79	0	0	0	0	0	0	0	0.4	1.59	1.19	1.99
C4-318	C4-318 Mid-2 GLU-1 CHST9 CYP19A1	C4	CYP19A1	CYP19A1|FAM9B|PDE11A|HMX3|SLC17A6	328	22691.8	6178.03	0.1622	18.29	81.71	72.56	27.44	0	15.24	0	0	0	30.49	41.16	0.91	0	3.05	9.15	0	0	0	0	0	0	0	0	0	0	0	2.44	1.22	4.57	2.44	0.3	0	0.3	0	0	0	0	0.3	0.3	1.22	2.13
C4-319	C4-319 Mid-2 GLU-1 CHST9 PROX1	C4	PROX1	EOMES|LHX9|LHX2|SLC16A12|NR2F1	60	17788.9	5347.33	0.0533	6.67	93.33	90	10	0	6.67	0	0	0	33.33	26.67	30	0	0	3.33	0	0	0	0	0	0	0	0	0	0	0	0	3.33	1.67	1.67	0	0	0	0	0	0	0	0	0	0	0
C4-320	C4-320 Mid-2 GLU-1 ITGA2 ANKRD30A	C4	ANKRD30A	WIF1|ANKRD30A|SOX3|FAM9B|SOX4	509	8898.29	3380.07	0.1412	4.72	95.28	79.96	20.04	0	2.16	0	0	0	9.04	22.99	47.94	0	2.55	15.32	0	0	0	0	0	0	0	0	0	0	0	0.39	0.39	0.2	0.79	0	0.2	0	0	0	0	0	0	0.2	0	0
C4-321	C4-321 Mid-2 GLU-1 ITGA2 LEF1	C4	LEF1	ITGA2|LEF1|RORB|NTNG1|PCOLCE2	492	8139.52	3078.73	0.27	6.5	93.5	74.19	25.81	0	2.44	0	0	0	4.27	22.56	47.36	0	4.07	19.31	0	0	0	0	0	0	0	0	0	0	0	0.61	0.2	1.02	0.41	0	0	0	0	0	0	0	0.2	0	0	0
C4-322	C4-322 Mid-2 GLU-1 ITGA2 RASSF6	C4	RASSF6	WIF1|RASSF6|LEF1|THSD7B|LRIG3	85	10515.7	3707.2	0.2215	3.53	96.47	68.24	31.76	0	1.18	0	0	0	4.71	21.18	42.35	0	2.35	28.24	0	0	0	0	0	0	0	0	0	0	0	0	1.18	0	0	0	0	0	0	0	0	0	0	0	0	0
C4-323	C4-323 Mid-2 GLU-1 ITGA2 SLC17A8	C4	SLC17A8	SLC17A8|LEF1|RORB|HMX3|SOX4	299	8207.88	3315.17	0.4224	7.02	92.98	63.55	36.45	0	3.68	0	0	0.33	5.69	15.38	42.47	0	3.01	29.43	0	0	0	0	0	0	0	0.33	0	0	0	0.33	1.67	0.67	0.67	0	0	0	0	0	0	0	0	0	0	0
C4-324	C4-324 Mid-2 GLU-1 ITGA2 ONECUT3	C4	ONECUT3	ONECUT3|TEX41|LEF1|SLC5A7|TH	392	11520.5	4120.28	0.148	5.87	94.13	80.61	19.39	0	3.06	0	0	0	9.95	37.24	33.42	0	2.81	13.52	0	0	0	0	0	0	0	0	0	0.26	0	0.26	0	1.28	0.51	0	0	0	0	0	0	0	0	0.26	0.26	0.26
C4-325	C4-325 Mid-2 GLU-1 ITGA2 PRLH	C4	PRLH	PRLH|MBNL3|WIF1|SOX4|PCOLCE2	248	9222.65	3398.15	0.0462	0.81	99.19	93.95	6.05	0	0.81	0	0	0	10.08	23.79	60.08	0	0	5.24	0	0	0	0	0	0	0	0	0	0	0	0	0	0.81	0	0	0	0	0	0	0	0	0	0	0	0
C4-326	C4-326 Mid-2 GLU-1 SOX14 ADCYAP1	C4	ADCYAP1	SKOR2|SOX14|FAM9B|ADCYAP1|SOX3	390	19499.9	5356.06	0.1875	16.92	83.08	71.54	28.46	0	14.36	0	0	0	24.62	32.82	14.1	0	2.56	11.54	0	0	0	0	0	0	0.26	0	0.77	0	0.26	1.03	1.54	3.85	3.85	0	0.26	0	0	0	0	0	0.26	0.51	0.77	1.03
C4-327	C4-327 Mid-2 GLU-1 SOX14 COL4A6	C4	COL4A6	COL4A6|CDKN2A|GNG8|RELN|ADGRD2	97	11269.5	4128.91	0.1498	18.56	81.44	69.07	30.93	0	10.31	0	0	0	21.65	32.99	14.43	0	8.25	12.37	0	0	0	0	0	0	0	0	0	0	0	2.06	1.03	2.06	0	0	1.03	0	0	1.03	1.03	0	0	1.03	1.03	0
C4-328	C4-328 Mid-2 GLU-1 SOX14 CYP19A1	C4	CYP19A1	SKOR2|CYP19A1|FAM9B|QRFPR|PTGER3	186	28445.1	6754.74	0.1773	21.51	78.49	65.05	34.95	0	19.89	0	0	0	29.57	35.48	0	0	1.61	13.44	0	0	0	0	0	0	0	0.54	1.08	0.54	0.54	3.76	3.23	4.3	4.3	0	0	0	0	0	0	0	0.54	0	0.54	0.54
C4-329	C4-329 Mid-2 GLU-1 LHX9 OTP	C4	OTP	LHX9|RERGL|FEZF2|NKX2-2|EDARADD	218	14516.1	4463.41	0.2605	16.97	83.03	60.55	39.45	0.46	9.17	0	0	0	27.52	18.35	14.68	0	7.8	22.02	0	0	0	0.46	0	0	0.46	0.46	0	0.46	0	1.38	0.46	2.75	0.92	0.46	0	0	0	0	0	0.46	0	0.46	0.46	0.46
C4-330	C4-330 Mid-2 GLU-1 LHX9 NPVF	C4	NPVF	NPVF|LHX9|VGLL2|RERGL|PIK3C2G	665	5603.81	2617.74	0.4995	5.11	94.89	56.69	43.31	0	4.36	0	0	0	0	5.71	50.98	0	0.75	38.2	0	0	0	0	0	0	0	0	0	0	0.15	0.45	1.05	0.75	1.8	0	0	0	0	0	0	0	0	0	0.15	0
C4-331	C4-331 Mid-2 GLU-1 LHX9 HCRT	C4	HCRT	HCRT|LHX9|PLCZ1|RERGL|PIK3C2G	425	10236.5	3752.56	0.406	12.47	87.53	50.12	49.88	0.24	10.59	0	0	0	0.71	9.65	39.76	0	1.88	37.18	0.24	0	0	0	0	0	0	0.47	0.47	0.94	0.24	1.41	1.88	2.12	3.06	0	0	0	0	0	0	0	0	0	0	0
C4-332	C4-332 Mid-2 GLU-2 CALB1 RXFP2	C4	RXFP2	FEZF1|SOX14|RXFP2|GPC5|IQGAP2	300	17940.7	4891.87	0.2345	8.33	91.67	74.67	25.33	0	6	0	0	0	31.67	20.67	22.33	0	2.33	17	0	0	0	0	0	0	0	0	0	0	0	0	1	0.33	0	0.33	0	0	0	0	0.67	0	0.33	0.67	1.33	1.33
C4-333	C4-333 Mid-2 GLU-2 CALB1 ONECUT1	C4	ONECUT1	FAM9B|FEZF1|HS3ST4|NTNG1|PTH2R	333	14143.2	4220.11	0.4997	14.11	85.89	46.85	53.15	0	10.21	0.6	0	0	9.01	21.02	16.82	0	3.9	38.44	0	0	0	0	0	0	0	0	0.6	0.6	0	0.9	0.6	1.5	0.9	0	0.3	0.6	0	0	0.3	0	0.6	0.6	1.5	1.2
C4-334	C4-334 Mid-2 GLU-2 CALB1 TINAG	C4	TINAG	TINAG|FAM9B|FEZF1|NTNG1|CHST9	611	19219.6	5046.32	0.2559	18	82	58.76	41.24	0	14.08	0	0	0	23.9	22.59	12.27	0	3.93	23.24	0	0	0	0	0	0	0	0.49	0.33	0.16	0.16	1.47	2.45	2.62	3.11	0	0	0	0	0	0	0.16	0.33	0.82	1.15	0.82
C4-335	C4-335 Mid-2 GLU-2 CALB1 TLL1	C4	TLL1	FEZF1|FAM9B|SOX14|KCNH8|AASS	463	22003	5366.6	0.2338	9.29	90.71	72.79	27.21	0	7.56	0	0	0	28.51	25.05	19.22	0	1.73	17.93	0	0	0	0	0	0	0	0	0	0	0	0.43	0.43	0.65	0.43	0.22	0	0	0	0	0	0.22	0.43	0.22	2.59	1.94
C4-336	C4-336 Mid-2 GLU-2 CALB1 IQGAP2	C4	IQGAP2	FEZF1|IQGAP2|NR5A1|ADAMTSL1|SOX14	262	15659	4505.51	0.2862	10.31	89.69	73.66	26.34	0	6.87	0	0	0	26.34	17.94	29.39	0	3.44	16.03	0	0	0	0	0	0	0	0	0	0	0	0.38	0.38	0.38	0.38	0	0	0	0.38	0	0.76	0	0.38	0.38	1.91	1.53
C4-337	C4-337 Mid-2 GLU-2 CALB1 SATB2	C4	SATB2	FEZF1|RASSF6|PTH2R|RORB|KCNH8	214	18950.5	5172.93	0.3197	16.36	83.64	62.62	37.38	0	14.49	0	0	0	14.49	28.5	19.63	0	1.87	21.03	0	0	0	0	0	0	0	0	0.47	0.93	0	2.34	1.4	1.4	2.8	0	0	0	0	0	0	0	0.47	0.47	1.87	2.34
C4-338	C4-338 Mid-2 GLU-2 CALB1 RASSF6	C4	RASSF6	RASSF6|FEZF1|C1QL2|ANKRD30A|SPHKAP	374	21995	5543.33	0.2378	16.31	83.69	66.31	33.69	0	14.97	0	0	0	18.98	29.68	17.65	0	1.34	17.38	0	0	0	0	0	0	0.27	0.27	0.27	0	1.07	1.07	1.34	3.74	1.07	0	0.53	0	0.27	0	0	0	0.53	1.07	1.87	1.6
C4-339	C4-339 Mid-2 GLU-2 MEGF10 IQGAP2	C4	IQGAP2	PRDM13|NR5A1|IQGAP2|RSPO3|CDH13	529	11387.1	3878.43	0.2883	9.64	90.36	68.24	31.76	0	6.81	0	0	0	20.6	16.82	30.81	0	2.84	22.12	0	0	0	0	0	0	0.19	0.19	0	0	0	1.13	1.89	0.95	1.51	0	0	0	0.19	0.19	0	0	0	0	0.38	0.19
C4-340	C4-340 Mid-2 GLU-2 MEGF10 IGFBP7	C4	IGFBP7	ADGRD2|IGFBP7|RERGL|WIF1|RELN	357	12279	3953.9	0.2571	11.76	88.24	75.07	24.93	0	7	0	0	0	19.05	15.13	40.9	0	4.76	13.17	0	0	0	0	0	0	0.28	0	0	0	0	0.56	1.12	0.56	0	0	0	0	0	0	0	0	0.56	0.84	1.4	1.68
C4-341	C4-341 Mid-2 GLU-2 MEGF10 MDFIC	C4	MDFIC	PRDM13|NR5A1|ITGA8|CDH13|RSPO3	413	12369.1	4030.35	0.3561	9.93	90.07	60.29	39.71	0	7.51	0	0	0	21.55	19.37	19.37	0	2.42	29.78	0	0	0	0	0	0	0	0	0.24	0	0.24	0.73	0.48	0.24	2.66	0	0	0	0	0	0.24	0	0	0.24	1.21	1.21
C4-342	C4-342 Mid-2 GLU-2 MEGF10 NR5A2	C4	NR5A2	NR5A2|SOX14|PRSS12|THSD7B|COL12A1	95	9824.19	3500.61	0.6756	10.53	89.47	49.47	50.53	0	7.37	0	0	0	3.16	13.68	32.63	0	3.16	40	0	0	0	0	0	0	0	0	1.05	0	0	0	2.11	0	1.05	0	0	0	0	0	0	0	0	0	1.05	2.11
C4-343	C4-343 Mid-2 GLU-2 ARHGAP42 ADAMTSL1	C4	ADAMTSL1	FEZF1|SATB2|HS3ST4|DGKK|ADAMTSL1	816	18908	5177.18	0.2422	11.64	88.36	70.34	29.66	0	9.44	0	0	0	15.69	32.35	22.3	0	2.21	18.01	0	0	0	0	0	0	0	0	0.12	0.25	0.25	0.86	0.74	1.72	2.21	0	0.12	0	0.12	0.12	0	0	0.25	0.49	0.74	1.47
C4-344	C4-344 Mid-2 GLU-2 ARHGAP42 QRFPR	C4	QRFPR	FEZF1|HS3ST4|DGKK|NR5A1|SLC22A10	275	18769.8	5092.08	0.2159	5.45	94.55	77.09	22.91	0	4	0	0	0	18.55	33.45	25.09	0	1.45	17.45	0	0	0	0	0	0	0	0	0.36	0	0.36	0.36	0.73	0	0.73	0	0	0	0	0	0	0	0	0.36	0.73	0.36
C4-345	C4-345 Mid-2 GLU-2 ARHGAP42 COL15A1	C4	COL15A1	NR5A1|COL15A1|FEZF1|CCBE1|ARHGAP42	939	16692.3	4926.05	0.2762	7.77	92.23	74.33	25.67	0	7.35	0	0	0	13.63	31.74	28.97	0	0.43	17.89	0	0	0	0	0	0	0.11	0	0.32	0.11	0	0.43	0.53	1.49	0.64	0.11	0.21	0	0.21	0	0	0	0.11	0.85	0.43	1.81
C4-346	C4-346 Mid-2 GLU-2 ARHGAP42 SHISAL2B	C4	SHISAL2B	NR5A1|IQGAP2|SNTB1|CDH13|FAT4	111	16032.9	4588.92	0.2899	10.81	89.19	69.37	30.63	0	6.31	0	0	0	27.03	17.12	25.23	0	4.5	19.82	0	0	0	0	0	0	0	0	0	0	0.9	0	1.8	0.9	0.9	0	0.9	0	0	0	0	0	0	0.9	0	0
C4-347	C4-347 Mid-2 GLU-2 SLC22A10 GSTA1	C4	GSTA1	GSTA1|PGR|ADAMTSL1|DNAH11|HS3ST4	1145	20567.8	5038.3	0.2666	9.43	90.57	67.16	32.84	0	7.6	0	0	0	26.46	22.53	18.17	0	1.83	23.41	0	0	0	0	0	0	0	0.09	0.17	0	0	1.14	0.79	1.22	0.61	0	0.17	0.09	0	0.09	0.09	0	0	0.52	1.14	1.48
C4-348	C4-348 Mid-2 GLU-2 SLC22A10 WDR64	C4	WDR64	SLC22A10|CCBE1|FEZF1|HS3ST4|PRLR	256	19591.5	4983.75	0.3277	8.2	91.8	58.98	41.02	0	5.86	0	0	0	26.56	18.75	13.67	0	2.34	32.81	0	0	0	0	0	0	0	0	0.39	0	0	1.17	0.39	1.95	0.39	0	0	0	0	0	0.39	0.39	0	0	0	0.78
C4-349	C4-349 Mid-2 GLU-2 SLC22A10 CCBE1	C4	CCBE1	SLC22A10|PGR|DNAH11|ADAMTSL1|C1QL2	206	20496.3	5152.14	0.3008	13.59	86.41	61.17	38.83	0	12.14	0	0	0	20.87	19.9	20.39	0	1.46	25.24	0	0	0	0	0	0	0	0	0	0	0	0.97	1.94	2.91	0.97	0.49	0	0	0	0.49	0	0	0	0.97	1.46	1.94
C4-350	C4-350 Mid-2 GLU-2 SLC22A10 PGR	C4	PGR	PGR|ADAMTSL1|DNAH11|ESR1|SST	261	23671.9	5403.69	0.1537	1.15	98.85	81.23	18.77	0	1.15	0	0	0	34.87	22.61	23.75	0	0	17.62	0	0	0	0	0	0	0	0	0	0	0	0	0	0.38	0	0	0	0	0	0	0	0	0	0.38	0	0.38
C4-351	C4-351 Mid-2 GLU-2 PGR SATB2	C4	SATB2	PGR|SATB2|CGNL1|FEZF1|CBLN1	237	22801.5	5624.41	0.1161	2.11	97.89	90.3	9.7	0	1.69	0	0	0	37.55	29.11	23.63	0	0.42	7.59	0	0	0	0	0	0	0	0	0	0	0	0	0	0	0	0	0	0	0	0	0	0	0.42	0	0.84	0.42
C4-352	C4-352 Mid-2 GLU-2 PGR ONECUT1	C4	ONECUT1	PGR|FEZF1|NOTCH2|CGNL1|C1QL2	498	18654.7	5030.8	0.1457	3.82	96.18	79.72	20.28	0	3.41	0	0	0	24.9	32.33	22.49	0	0.4	16.47	0	0	0	0	0	0	0	0	0	0	0	0.8	0.2	0.6	0	0	0	0.8	0	0	0	0.2	0	0	0.6	0.2
C4-353	C4-353 Mid-2 GLU-2 PGR DCN	C4	DCN	PGR|FEZF1|DCN|NOTCH2|MAPK15	149	22293	5567.32	0.1032	0.67	99.33	90.6	9.4	0	0.67	0	0	0	30.87	30.87	28.86	0	0	8.72	0	0	0	0	0	0	0	0	0	0	0	0	0.67	0	0	0	0	0	0	0	0	0	0	0	0	0
C4-354	C4-354 Mid-2 GLU-2 PGR PENK	C4	PENK	PGR|FEZF1|HS3ST4|ADAMTSL1|WDR49	165	23293.6	5861.96	0.0742	3.03	96.97	91.52	8.48	0	3.03	0	0	0	37.58	36.97	16.97	0	0	5.45	0	0	0	0	0	0	0	0	0.61	0	0	0	0.61	0	0.61	0	0	0	0	0	0	0	0	0.61	0	0.61
C4-355	C4-355 Mid-2 GABA-GLU-1 RGS22 AGRP	C4	AGRP	AGRP|AGTR1|NPY|GABRE|OTP	373	22759.8	5277.61	0.0515	1.07	98.93	95.17	4.83	0	0	0	0	0	24.4	9.38	61.39	0	1.07	3.75	0	0	0	0	0	0	0	0	0	0	0	0	0	0	0	0	0	0	0	0	0	0	0	0	0	0
C4-356	C4-356 Mid-2 GABA-GLU-1 RGS22 GPC3	C4	GPC3	SST|GPC3|OTP|SPHKAP|SLC10A4	217	15938.4	4837.78	0.1039	6.45	93.55	82.95	17.05	0	2.3	0	0	0	26.73	31.34	24.88	0	4.15	10.6	0	0	0	0	0	0	0	0	0	0	0	0.46	0	0	0.92	0	0	0	0	0	0	0	0	0.46	0.46	0
C4-357	C4-357 Mid-2 GABA-GLU-1 RGS22 NPY	C4	NPY	NPY|SST|OTP|NR5A2|PIEZO2	198	17638.5	5086.22	0.1816	8.59	91.41	72.73	27.27	0	5.56	0	0	0	29.29	27.78	15.66	0	3.03	18.69	0	0	0	0	0	0	0	0	0	0.51	0	1.52	1.52	0.51	1.01	0	0	0	0	0	0	0	0	0	0.51	0
C4-358	C4-358 Mid-2 GABA-GLU-1 RGS22 POU6F2	C4	POU6F2	OTP|POU6F2|COL12A1|NR5A2|PDZRN3	227	18219.7	4891.48	0.2156	10.13	89.87	68.28	31.72	0	5.29	0	0	0	28.19	21.59	18.5	0	4.85	21.59	0	0	0	0	0	0	0.44	0.44	0.44	0	0	0.88	0	0.44	0.44	0	0	0	0	0	0	0	0.44	0.44	0.44	0.88
C4-359	C4-359 Mid-2 GABA-GLU-1 RGS22 NDNF	C4	NDNF	VGLL3|NDNF|GABRE|SST|OTP	333	11272.7	3963.69	0.0399	0.9	99.1	95.8	4.2	0	0.6	0	0	0	16.52	21.02	58.26	0	0.3	3.3	0	0	0	0	0	0	0	0	0	0	0	0	0	0	0.3	0	0	0	0	0	0	0	0.3	0	0	0
C4-360	C4-360 Mid-2 GABA-GLU-1 P2RX2 RND3	C4	RND3	P2RX2|APBB1IP|ADAMTSL1|LMNTD1|PDE3A	883	24514.8	5181.67	0.0965	10.53	89.47	78.71	21.29	0	9.51	0	0	0	36.35	7.36	34.99	0	1.02	10.76	0	0	0	0	0	0	0	0.23	0	0.11	0.11	1.7	1.13	2.27	1.25	0	0	0.11	0	0.11	0.11	0	0.11	0.34	0.68	1.25
C4-361	C4-361 Mid-2 GABA-GLU-1 P2RX2 SNTG2	C4	SNTG2	P2RX2|OTP|SERPINE2|SLC10A4|SST	285	21513	5234.29	0.0459	2.11	97.89	94.04	5.96	0	0.7	0	0	0	37.19	27.37	29.47	0	1.4	3.86	0	0	0	0	0	0	0	0	0	0	0	0	0	0	0.35	0	0	0	0	0	0	0	0	0.35	0	0
C4-362	C4-362 Mid-2 GABA-GLU-2 NTS	C4	NTS	NTS|RORB|HMCN1|WIF1|COL14A1	470	6422.05	2850.87	0.4658	9.79	90.21	55.32	44.68	0	5.96	0	0	0	3.19	11.7	40.43	0	3.83	34.89	0	0	0	0	0	0	0	0	0.21	0	0	0.85	0.43	1.06	0.85	0	0	0	0	0	0	0	0	0	1.28	1.28
C4-363	C4-363 Mid-2 GABA-GLU-2 PPP1R17 ADGRG6	C4	ADGRG6	ADGRG6|PPP1R17|NPY|RORB|ADAMTS6	300	7759.34	3254.65	0.2862	12.67	87.33	72	28	0	5	0	0	0	2.67	31.67	37.67	0	7.67	15.33	0	0	0	0	0	0	0	0.33	0	0	0	1.33	0.67	2	0.67	0	0	0	0	0	0	0	0	0	0	0
C4-364	C4-364 Mid-2 GABA-GLU-2 PPP1R17 TAFA4	C4	TAFA4	KC877982.1|PPP1R17|PROX1|RORB|NR2E1	429	8415.52	3580.41	0.2521	3.5	96.5	76.92	23.08	0	1.4	0	0	0	3.03	39.63	34.27	0	2.1	19.58	0	0	0	0	0	0	0	0	0	0.23	0	0	0.7	0.47	0	0	0	0	0	0	0	0	0	0	0	0
C4-365	C4-365 Mid-2 GABA-GLU-2 PPP1R17 LMO1	C4	LMO1	PPP1R17|RORB|LMO1|PRDM13|CCBE1	270	6255.68	2786.48	0.5344	4.81	95.19	64.44	35.56	0	3.7	0	0	0	2.59	14.81	47.04	0	1.11	30.74	0	0	0	0	0	0	0	0	0.37	0	0	0.37	0.37	1.48	1.11	0	0	0	0	0	0	0	0	0	0	0
C4-366	C4-366 Mid-2 GABA-GLU-2 PPP1R17 CCBE1	C4	CCBE1	PPP1R17|CCBE1|RERGL|RORB|PROX1	526	11840.2	3798.42	0.1325	3.8	96.2	87.26	12.74	0	1.9	0	0	0	3.99	27.38	55.89	0	1.9	8.94	0	0	0	0	0	0	0	0	0.19	0	0	0.76	0.19	0	0.76	0	0	0	0	0	0	0	0	0	0	0
C4-367	C4-367 Mid-2 GABA-GLU-2 PPP1R17 NPY	C4	NPY	PPP1R17|NPY|GRP|KC877982.1|RORB	584	9947.84	3550.72	0.1481	2.74	97.26	86.13	13.87	0	1.88	0	0	0	5.48	37.33	43.32	0	0.86	11.13	0	0	0	0	0	0	0	0.17	0	0	0	0.68	0	0.51	0.34	0	0	0	0	0	0	0	0	0	0.17	0
C4-368	C4-368 Mid-2 GABA-GLU-2 PPP1R17 SFRP1	C4	SFRP1	KC877982.1|LGSN|PPP1R17|SFRP1|PROX1	80	9577.12	3865.28	0.222	8.75	91.25	72.5	27.5	0	5	0	0	0	2.5	47.5	22.5	0	3.75	18.75	0	0	0	0	0	0	0	0	0	0	1.25	0	1.25	1.25	0	0	0	0	0	0	0	0	0	0	0	1.25
C4-369	C4-369 Mid-2 GLU-3 PDZRN4 MLIP	C4	MLIP	LEF1|WLS|PDZRN4|MLIP|ZIC1	255	13311.2	4488.09	0.2616	16.47	83.53	56.08	43.92	0.78	5.49	0.39	0	0	10.2	38.82	7.06	0	10.98	26.27	0	0	0.39	0.39	0	0	0	0	0	0	0	1.57	1.57	1.96	0.39	0	0	0	0	0	0	0	0	0	0	0
C4-370	C4-370 Mid-2 GLU-3 PDZRN4 PMCH	C4	PMCH	PMCH|OTX1|IGF1|OSBPL3|SLC15A1	353	18341.9	5315.88	0.3409	12.46	87.54	51.56	48.44	2.55	5.1	0	0	0	2.27	39.66	9.63	0	7.37	33.43	0.85	0.57	0.57	0.57	0	0	0	0	0	0	0	0	2.27	1.42	1.13	0	0	0	0	0	0	0	0	0	0.28	0
C4-371	C4-371 Mid-2 GLU-3 PDZRN4 SULF1	C4	SULF1	PMCH|OTX1|SLC15A1|LEF1|CRHBP	368	15962.2	4582.7	0.1852	4.62	95.38	82.07	17.93	0	2.72	0	0	0.27	12.77	22.55	46.74	0	1.63	13.32	0	0	0	0	0	0	0.27	0	0	0	0.27	0.27	0.54	0.27	0.82	0	0	0	0	0	0	0	0.27	0	0	0
C4-372	C4-372 Mid-2 GLU-3 PMCH	C4	PMCH	PMCH|ESM1|CARTPT|CRHBP|CBLN1	150	2286.52	1253.74	3.9552	2.67	97.33	0	100	24	2.67	0	0	0	0	0	0	0	0	73.33	8.67	2	3.33	1.33	2.67	6	0	0	0	0	0	0.67	0	1.33	0	0	0	0	0	0	0	0	0	0	0	0.67
C4-373	C4-373 Mid-2 GABA-GLU-3 POMC PRDM12	C4	PRDM12	POMC|WIF1|GABRE|TBX3|CYSLTR2	417	25744.5	6038.2	0.0932	3.36	96.64	90.17	9.83	0	0.96	0	0	0	43.17	20.38	26.62	0	2.4	6.47	0	0	0	0	0	0	0	0	0	0	0	0	0.48	0	0.24	0	0	0	0	0	0	0	0	0	0	0.24
C4-374	C4-374 Mid-2 GABA-GLU-3 POMC CALCR	C4	CALCR	POMC|WIF1|PGR|TBX3|GABRE	371	25678.3	5384.39	0.0194	0.54	99.46	98.38	1.62	0	0.27	0	0	0	2.43	6.2	89.76	0	0.27	1.08	0	0	0	0	0	0	0	0	0	0	0	0	0	0.27	0	0	0	0	0	0	0	0	0	0	0	0
C4-375	C4-375 Mid-2 GABA-GLU-3 POMC ANKRD30A	C4	ANKRD30A	SOX3|PGR|POMC|TBX3|SFRP2	357	36403	6757.45	0.0067	0	100	99.72	0.28	0	0	0	0	0	2.52	18.77	78.43	0	0	0.28	0	0	0	0	0	0	0	0	0	0	0	0	0	0	0	0	0	0	0	0	0	0	0	0	0	0
C4-376	C4-376 Mid-2 GABA-GLU-3 PDGFD PGR	C4	PGR	PGR|GABRE|VGLL3|CYSLTR2|TBX3	334	28017.5	5521.01	0.0148	1.2	98.8	98.8	1.2	0	0.9	0	0	0	13.47	5.69	79.64	0	0.3	0	0	0	0	0	0	0	0	0	0	0	0	0	0.6	0.3	0	0	0	0	0	0	0	0	0	0	0	0
C4-377	C4-377 Mid-2 GABA-GLU-3 PDGFD ALDH1A1	C4	ALDH1A1	GABRE|VGLL3|TBX3|NDNF|WIF1	419	21584.5	4982.09	0.0525	2.15	97.85	93.79	6.21	0	1.91	0	0	0	5.49	6.21	82.1	0	0.24	4.06	0	0	0	0	0	0	0	0	0	0.24	0	0	0.24	0.48	0	0	0	0	0	0.24	0	0	0	0	0.24	0.48
C4-378	C4-378 Mid-2 GABA-GLU-3 PDGFD CALCRL	C4	CALCRL	PIK3C2G|RERGL|TBX3|PLCZ1|VGLL3	134	20131.8	5072.22	0.0203	1.49	98.51	98.51	1.49	0	0.75	0	0	0	8.21	16.42	73.88	0	0.75	0	0	0	0	0	0	0	0	0	0	0	0	0	0.75	0	0	0	0	0	0	0	0	0	0	0	0	0
C4-379	C4-379 Mid-2 GABA-GLU-3 PDGFD HMCN1	C4	HMCN1	BRS3|HMCN1|PIK3C2G|RERGL|TBX3	192	23220	5654.36	0.0387	0	100	98.44	1.56	0	0	0	0	0	13.54	14.06	70.83	0	0	1.56	0	0	0	0	0	0	0	0	0	0	0	0	0	0	0	0	0	0	0	0	0	0	0	0	0	0
C4-380	C4-380 Mid-2 GABA-GLU-3 PDGFD WIF1	C4	WIF1	WIF1|PIK3C2G|RERGL|TBX3|FOLR1	442	16924.2	4608.13	0.0311	0.45	99.55	97.74	2.26	0	0.45	0	0	0	8.14	10.18	79.41	0	0	1.81	0	0	0	0	0	0	0	0	0	0	0	0	0	0	0	0	0	0	0	0	0	0	0	0	0.23	0.23
C4-381	C4-381 Mid-2 GABA-GLU-3 LEF1 NTS	C4	NTS	LEF1|NTS|SP5|GPC3|TCF7L2	359	17976.8	5296.14	0.0963	6.13	93.87	79.39	20.61	0	2.23	0	0	0	17.55	44.29	17.55	0	3.9	14.48	0	0	0	0	0	0	0	0	0	0	0	0.28	0.84	0	0.56	0	0	0	0	0	0	0	0	0	0.56	0
C4-382	C4-382 Mid-2 GABA-GLU-3 LEF1 IL1RAPL2	C4	IL1RAPL2	LEF1|IL1RAPL2|CCN3|ANKRD30A|GPC3	218	21900.1	5699.84	0.0524	3.67	96.33	88.53	11.47	0	2.29	0	0	0	18.35	44.5	25.69	0	1.38	7.8	0	0	0	0	0	0	0	0	0	0	0	1.38	0	0	0	0	0	0	0	0.46	0	0	0	0	0.46	0
C4-383	C4-383 Mid-2 GABA-GLU-3 LEF1 MUC7	C4	MUC7	MUC7|PRR27|OPRPN|FDCSP|SMR3B	317	23895.4	5778.41	0.0075	0.32	99.68	98.74	1.26	0	0.32	0	0	0	3.79	36.91	58.04	0	0	0.95	0	0	0	0	0	0	0	0	0	0	0	0	0	0.32	0	0	0	0	0	0	0	0	0	0	0	0
C4-384	C4-384 Mid-2 GABA-GLU-3 PGR ANKRD30A	C4	ANKRD30A	ANKRD30A|PLCH1|TRPC6|POU6F2|PRLR	119	25796.4	5841.68	0.0757	2.52	97.48	91.6	8.4	0	1.68	0	0	0	25.21	29.41	36.97	0	0.84	5.88	0	0	0	0	0	0	0	0	0	0	0	0	0	0	0	0	0	0	0	0	0	0	0	0	0	1.68
C4-385	C4-385 Mid-2 GABA-GLU-3 PGR DNAH11	C4	DNAH11	SKOR2|KISS1|DNAH11|VGLL3|PGR	212	22615.4	5258.88	0.0079	0	100	99.53	0.47	0	0	0	0	0	8.96	15.09	75.47	0	0	0.47	0	0	0	0	0	0	0	0	0	0	0	0	0	0	0	0	0	0	0	0	0	0	0	0	0	0
C4-386	C4-386 Mid-2 GABA-GLU-3 PGR MECOM	C4	MECOM	PKHD1L1|RFX6|MECOM|PGR|TBX3	226	22270.8	5377	0.0165	0.44	99.56	97.35	2.65	0	0.44	0	0	0	23.89	23.45	50	0	0	2.21	0	0	0	0	0	0	0	0	0	0	0	0	0	0	0.44	0	0	0	0	0	0	0	0	0	0	0
C4-387	C4-387 Mid-2 GABA-GLU-3 PGR TRPC6	C4	TRPC6	PGR|TBX3|NR5A2|ESR1|TRPC6	443	33721.2	6824.14	0.0091	0.45	99.55	98.42	1.58	0	0.45	0	0	0	6.09	17.16	75.17	0	0	1.13	0	0	0	0	0	0	0	0	0	0	0	0	0	0.23	0	0	0	0	0	0	0	0	0	0.23	0	0
C4-388	C4-388 Mid-2 GABA-GLU-3 PGR CALCR	C4	CALCR	PGR|NR5A2|LHX4|TBX3|NMU	143	46205.3	7712.41	0.0054	1.4	98.6	98.6	1.4	0	1.4	0	0	0	0.7	11.89	86.01	0	0	0	0	0	0	0	0	0	0	0	0	0	0	0	0.7	0	0	0	0	0	0	0	0	0	0	0	0	0.7
C4-389	C4-389 Mid-2 GABA-GLU-3 PGR TGFBR2	C4	TGFBR2	CERNA2|SKOR2|UGT2B7|IGFBP3|TGFBR2	302	33033.6	6487.23	0.0104	0	100	99.67	0.33	0	0	0	0	0	3.31	23.84	72.52	0	0	0.33	0	0	0	0	0	0	0	0	0	0	0	0	0	0	0	0	0	0	0	0	0	0	0	0	0	0
C4-390	C4-390 Mid-2 GABA-GLU-3 PGR TAC1	C4	TAC1	KISS1|NR5A2|SKOR2|PGR|COL22A1	245	27989.7	5909.06	0.0056	0	100	100	0	0	0	0	0	0	2.86	28.16	68.98	0	0	0	0	0	0	0	0	0	0	0	0	0	0	0	0	0	0	0	0	0	0	0	0	0	0	0	0	0
C4-391	C4-391 Mid-2 GABA-GLU-3 PGR TAC3	C4	TAC3	KISS1|SKOR2|UGT2B7|EMP2|PGR	358	28090.4	5942.21	0.0054	0	100	100	0	0	0	0	0	0	3.07	15.08	81.84	0	0	0	0	0	0	0	0	0	0	0	0	0	0	0	0	0	0	0	0	0	0	0	0	0	0	0	0	0
C4-392	C4-392 Mid-2 GLU-4 ANKRD30A MBNL3	C4	MBNL3	RASSF6|ONECUT1|MBNL3|NPPC|ANKRD30A	297	18002.7	4647.27	0.0735	2.36	97.64	91.58	8.42	0	2.02	0	0	0	15.49	26.94	49.16	0	0.34	6.06	0	0	0	0	0	0	0	0	0	0	0	0	0.34	0.67	0.34	0	0	0	0	0	0	0	0	0	0.34	0.34
C4-393	C4-393 Mid-2 GLU-4 ANKRD30A ADAMTSL3	C4	ADAMTSL3	LEF1|ANKRD30A|SLC5A7|QPCT|COL12A1	383	24388.8	5795.49	0.0459	1.31	98.69	89.56	10.44	0	1.04	0	0	0	20.1	34.99	34.46	0	0.26	9.14	0	0	0	0	0	0	0	0.26	0	0	0	0	0	0	0	0.26	0	0	0	0	0	0	0	0	0.52	0
C4-394	C4-394 Mid-2 GLU-4 ANKRD30A CASR	C4	CASR	CASR|LEF1|ONECUT1|BMP4|ITIH5	185	23026.7	5766.3	0.0681	3.78	96.22	84.32	15.68	0	3.78	0	0	0	31.89	37.3	15.14	0	0	11.89	0	0	0	0	0	0	0	0	0	0	0	2.16	1.08	0	0.54	0	0	0	0	0	0	0	0	0	0	0
C4-395	C4-395 Mid-2 GLU-4 WNT7B MCTP2	C4	MCTP2	WNT7B|MCTP2|SLC18A2|WIF1|LPAR1	389	19852.5	5211.4	0.028	0.77	99.23	94.34	5.66	0	0.26	0	0	0	20.05	37.53	36.76	0	0.51	4.88	0	0	0	0	0	0	0	0	0	0	0	0	0	0	0	0	0	0	0	0	0	0	0	0.26	0	0
C4-396	C4-396 Mid-2 GLU-4 WNT7B PRRX1	C4	PRRX1	LEF1|WIF1|RSPO3|TRABD2B|HDC	111	23915.3	5478.75	0.0357	0.9	99.1	95.5	4.5	0.9	0	0	0	0	6.31	11.71	77.48	0	0.9	2.7	0.9	0	0	0	0	0	0	0	0	0	0	0	0	0	0	0	0	0	0	0	0	0	0	0	0	0
C4-397	C4-397 Mid-2 GLU-4 WNT7B GNB4	C4	GNB4	LEF1|PIK3C2G|EPHA3|WNT7B|PDGFD	179	19806.9	5105.23	0.0369	2.23	97.77	94.41	5.59	0	1.68	0	0	0	10.06	22.35	62.01	0	0.56	3.35	0	0	0	0	0	0	0	0	0	0	0	0	0.56	0	0	0	0	0	0	0	0	0	0	0.56	0	0.56
C4-398	C4-398 Mid-2 GLU-4 WNT7B HMCN1	C4	HMCN1	PIK3C2G|RERGL|RSPO3|LEF1|HMCN1	222	17538.1	4673.78	0.0289	1.8	98.2	95.5	4.5	0	1.35	0	0	0	9.01	23.87	62.61	0	0.45	2.7	0	0	0	0	0	0	0	0	0	0	0	0	0	0.45	0.9	0	0	0	0	0	0	0	0	0	0	0
C4-399	C4-399 Mid-2 GLU-4 WNT7B DCN	C4	DCN	DCN|BMPR1B|LEF1|NPPC|IL18R1	341	15575.5	4341.31	0.0353	0.29	99.71	96.77	3.23	0	0	0	0	0	12.9	32.26	51.61	0	0.29	2.93	0	0	0	0	0	0	0	0	0	0	0	0	0	0	0	0	0	0	0	0	0	0	0	0	0	0
C4-400	C4-400 Mid-2 GLU-4 WNT7B NPY	C4	NPY	LEF1|RSPO3|LPAR1|NPY|PIK3C2G	136	20228.1	4962.74	0.0558	0	100	94.12	5.88	0.74	0	0	0	0	5.88	25.74	62.5	0	0	5.15	0.74	0	0	0	0	0	0	0	0	0	0	0	0	0	0	0	0	0	0	0	0	0	0	0	0	0
C4-401	C4-401 Mid-2 GLU-4 WNT7B TBX3	C4	TBX3	LEF1|TBX3|PIK3C2G|WIF1|RERGL	125	25319.7	5752.7	0.007	0	100	100	0	0	0	0	0	0	9.6	16	74.4	0	0	0	0	0	0	0	0	0	0	0	0	0	0	0	0	0	0	0	0	0	0	0	0	0	0	0	0	0
C4-402	C4-402 Mid-2 GLU-4 HDC TECRL	C4	TECRL	TECRL|PPP1R1C|GMNC|HDC|SLC26A4	1789	36251.3	6683.51	0.091	2.29	97.71	68.98	31.02	0	1.23	0	0	0	22.47	39.24	7.27	0	1.06	28.73	0	0	0	0	0	0	0	0	0.06	0	0	0.17	0.39	0.28	0.22	0	0	0	0	0	0	0	0	0	0	0.11
C4-403	C4-403 Mid-2 GLU-4 HDC GPR101	C4	GPR101	HDC|SLC18A2|SLC35D3|LEF1|PPP1R1C	338	31649.3	6235.93	0.0661	0.59	99.41	81.07	18.93	0	0.59	0	0	0	13.02	43.2	24.85	0	0	18.34	0	0	0	0	0	0	0	0	0	0	0	0	0	0	0	0	0	0	0	0	0	0	0	0	0	0.59
C4-404	C4-404 Mid-2 GLU-4 HDC PDK4	C4	PDK4	PPP1R1C|HDC|SLC18A2|LEF1|RSPO2	200	42020.4	7244.04	0.0513	0.5	99.5	88	12	0	0.5	0	0	0	20	41.5	26.5	0	0	11.5	0	0	0	0	0	0	0	0	0	0	0	0	0	0.5	0	0	0	0	0	0	0	0	0	0	0	0
C4-405	C4-405 Mid-2 GLU-4 EYA4 HDC	C4	HDC	HDC|LEF1|WIF1|TBX3|EYA4	291	28755.6	6083.66	0.0251	0	100	92.1	7.9	0	0	0	0	0	27.49	32.65	31.96	0	0	7.9	0	0	0	0	0	0	0	0	0	0	0	0	0	0	0	0	0	0	0	0	0	0	0	0	0	0
C4-406	C4-406 Mid-2 GLU-4 EYA4 NPNT	C4	NPNT	WIF1|LEF1|TBX3|VEGFC|HDC	259	28799.1	6175.37	0.0418	0.39	99.61	96.91	3.09	0	0.39	0	0	0	16.6	30.89	49.42	0	0	2.7	0	0	0	0	0	0	0	0	0	0	0	0	0	0.39	0	0	0	0	0	0	0	0	0	0	0	0
C4-407	C4-407 Post-2 GLU-1 ADGRL4 IGF2BP2	C4	IGF2BP2	ADGRL4|LTBP1|MYO5B|SCTR|HTR7	3646	25875.9	5815.86	0.0865	0.47	99.53	80.55	19.45	0.11	0.11	0	0	0.25	27.37	44.32	8.86	0	0.11	18.87	0.03	0.03	0.03	0	0.03	0	0	0	0	0.03	0	0	0	0.03	0.03	0	0	0	0	0	0	0	0	0	0.03	0
C4-408	C4-408 Post-2 GLU-1 ADGRL4 IL1RAPL2	C4	IL1RAPL2	ADGRL4|CFAP299|MYO5B|LTBP1|PAPPA	420	34277	7279.46	0.0232	0.24	99.76	96.67	3.33	0	0	0	0	0.24	45.95	47.62	3.1	0	0	3.1	0	0	0	0	0	0	0	0	0	0	0	0	0	0	0	0	0	0	0	0	0	0	0	0	0	0
C4-409	C4-409 Post-2 GLU-1 KIT MCTP2	C4	MCTP2	SIM1|LTBP1|VCAN|FRMPD2|KIT	990	25006.9	5831.92	0.0355	0.2	99.8	93.33	6.67	0.1	0	0	0	0	25.76	46.36	21.21	0	0.2	6.36	0	0	0	0.1	0	0	0	0	0	0	0	0	0	0	0	0	0	0	0	0	0	0	0	0	0	0
C4-410	C4-410 Post-2 GLU-1 KIT LAMA1	C4	LAMA1	SIM1|CCDC68|FRMPD2|OTX2|MYO1B	332	17863.3	5220.97	0.0057	0	100	99.4	0.6	0	0	0	0	0	42.77	37.05	19.58	0	0	0.6	0	0	0	0	0	0	0	0	0	0	0	0	0	0	0	0	0	0	0	0	0	0	0	0	0	0
C4-411	C4-411 Post-2 GLU-1 SALL3 PVALB	C4	PVALB	FSHR|CFAP299|MYO5B|TNFRSF11B|HAPLN1	12736	37300.9	7015.96	0.0606	0.25	99.75	88.06	11.94	0	0.16	0.01	0	0.04	37.62	35.88	14.56	0	0.05	11.68	0	0	0	0	0	0	0	0	0	0	0	0.02	0.01	0	0	0	0	0.12	0	0.01	0	0	0	0	0	0.02
C4-412	C4-412 Post-2 GLU-1 SALL3 TAC3	C4	TAC3	LTBP1|FSHR|SIM1|ISM1|VCAN	193	20286	5608.19	0.0239	0	100	95.85	4.15	0	0	0	0	0	36.27	53.89	5.7	0	0	4.15	0	0	0	0	0	0	0	0	0	0	0	0	0	0	0	0	0	0	0	0	0	0	0	0	0	0
C4-413	C4-413 Post-2 GLU-1 SALL3 DMRTA2	C4	DMRTA2	NPSR1|DMRTA2|KIT|FGL2|ONECUT2	64	18486.1	5638.31	0.0911	0	100	89.06	10.94	0	0	0	0	0	59.38	29.69	0	0	0	10.94	0	0	0	0	0	0	0	0	0	0	0	0	0	0	0	0	0	0	0	0	0	0	0	0	0	0
C4-414	C4-414 Post-2 GLU-2 TAC3	C4	TAC3	SIM1|CD36|LTBP1|TEX41|CCBE1	473	21946.5	5759.29	0.0631	0.42	99.58	88.37	11.63	0	0.21	0	0	0	23.47	31.5	33.4	0	0.21	11.21	0	0	0	0	0	0	0	0	0	0	0	0	0	0	0	0	0	0	0	0	0	0	0	0	0.21	0
C4-415	C4-415 Post-2 GLU-2 BTNL9	C4	BTNL9	CHRNA2|CLNK|PMFBP1|BTNL9|ITGA8	92	26867.5	6906.77	0.0517	0	100	89.13	10.87	0	0	0	0	0	27.17	61.96	0	0	0	10.87	0	0	0	0	0	0	0	0	0	0	0	0	0	0	0	0	0	0	0	0	0	0	0	0	0	0
C4-1	C4-1 Pre-1 GABA-8 PRKCH EYA1	C4	EYA1	SH3RF2|CCDC88C|PTPRQ|CA12|PRKCH	1174	14965.4	4357.1	0.7423	88.25	11.75	11.33	88.67	0.09	15.25	0	63.63	0	10.99	0.34	0	7.07	2.3	0.34	0	0	0	0.09	0	0	0	0	0	0	0	0	0	0.26	0	0.34	0.17	1.87	0.26	0.09	0.34	0.09	0.94	2.47	3.58	4.86
C4-2	C4-2 Pre-1 GABA-8 PRKCH PDYN	C4	PDYN	PDYN|EBF1|SH3RF2|MEIS2|PDE1C	160	17415.1	4467.52	0.4294	68.75	31.25	31.25	68.75	0	58.13	0	4.38	0	30.63	0.62	0	5	1.25	0	0	0	0	0	0	0	0	0	0	0	0	0	0	0	0	0	2.5	1.25	0.62	0	1.25	1.25	3.12	5	14.37	28.75
C4-3	C4-3 Pre-1 GABA-8 PRKCH EYA2	C4	EYA2	DRD2|CCDC88C|MEIS2|PRKCH|RBM20	254	8131.65	2949.62	1.7205	93.7	6.3	5.91	94.09	0	20.47	0	56.3	0	5.91	0	0	13.78	3.15	0.39	0	0	0	0	0	0	0	0	0	0	0	0.39	0	0.39	0	0	0	0	0	0	0	0	1.57	3.15	7.48	7.48
C4-4	C4-4 Pre-1 GABA-8 PRKCH PTPRQ	C4	PTPRQ	PTPRQ|PDYN|DRD1|PPP1R1B|CCDC88C	213	30308.8	6810.43	0.0772	12.21	87.79	87.79	12.21	0	12.21	0	0	0	87.79	0	0	0	0	0	0	0	0	0	0	0	0	0	0	0	0	0	0	0	0	0	0.47	0.47	0.47	0	1.41	1.88	0.94	1.88	2.82	1.88
C4-5	C4-5 Pre-1 GABA-8 DRD1 OPN4	C4	OPN4	PDYN|DRD1|PPP1R1B|PTPRQ|OPN4	895	27310.6	6387.01	0.1382	16.65	83.35	83.35	16.65	0	13.18	0	1.01	0	76.09	7.26	0	1.56	0.89	0	0	0	0	0	0	0	0	0	0	0	0	0	0	0	0.22	0	0.45	0.34	0.22	0.56	0.45	0.22	1.9	2.35	2.35	4.13
C4-6	C4-6 Pre-1 GABA-8 DRD1 TACR3	C4	TACR3	TMEM215|DRD1|NELL1|ARHGAP10|MEIS2	234	19403.3	5323.94	0.2021	23.5	76.5	76.5	23.5	0	20.09	0	0	0	52.56	23.93	0	2.14	1.28	0	0	0	0	0	0	0	0	0	0	0	0	0	0	0	0.43	0.43	0	0.85	0.85	0	0.43	0.43	1.71	2.56	6.41	5.98
C4-7	C4-7 Pre-1 GABA-8 SLC1A3 AQP4	C4	AQP4	PLCG2|DDO|MT2A|MME|CA12	14996	7820.98	2896.14	0.4154	97.23	2.77	2.48	97.52	0.03	87.7	0.01	1.55	0.01	2.1	0.31	0.07	0.45	7.52	0.25	0.01	0	0	0	0.01	0.01	0	0	0.01	0.01	0.01	0.07	0.11	0.16	0.12	1.27	1.59	16.29	1.87	1.81	1.47	1.43	3.91	7.72	19.84	30
C4-8	C4-8 Pre-1 GABA-8 SLC1A3 CALCRL	C4	CALCRL	MME|SLC38A11|TESPA1|LOXHD1|ABHD12B	508	9412.9	3382.09	0.4541	89.57	10.43	1.77	98.23	0	14.96	0	0	0	1.57	0.2	0	0.39	74.21	8.66	0	0	0	0	0	0	0	0	0	0	0	0	0	0	0	0.2	0.39	0	0.79	0.2	0.39	0.39	1.18	2.17	4.13	5.12
C4-9	C4-9 Pre-1 GABA-8 SLC1A3 DCDC2C	C4	DCDC2C	DCDC2C|SLC38A11|TARID|PRKCH|PDZD2	460	9260.97	3403.11	0.5786	96.3	3.7	2.61	97.39	0	41.3	0	1.3	0	1.52	1.09	0	0	53.7	1.09	0	0	0	0	0	0	0	0	0	0	0	0	0.43	0	0.22	0.87	1.09	3.04	0.43	0.65	0.22	0.65	3.26	7.83	10.43	12.17
C4-10	C4-10 Pre-1 GABA-8 SLC1A3 PTPRQ	C4	PTPRQ	PTPRQ|CA12|PRKCH|MEIS2|RELN	364	9118.1	3140.04	0.3713	99.45	0.55	0.55	99.45	0	89.56	0	0.27	0	0.55	0	0	0	9.62	0	0	0	0	0	0	0	0.27	0	0	0	0	0	0.27	0	0.55	0.82	1.37	3.57	3.3	0.82	1.37	0.82	8.24	13.46	29.95	24.73
C4-11	C4-11 Pre-1 GABA-8 SLC1A3 HGF	C4	HGF	HGF|CXCL14|DRD1|SLC25A48|PDYN	116	21074.1	5524.6	0.2023	24.14	75.86	73.28	26.72	0	13.79	0	0	0	73.28	0	0	0	10.34	2.59	0	0	0	0	0	0	0	0	0	0	0	0	0	0	0	0.86	0	0	0	0	0.86	0.86	0.86	2.59	3.45	4.31
C4-12	C4-12 Pre-1 GABA-8 SLC1A3 PDYN	C4	PDYN	SH3RF2|PDYN|C6orf141|AP003121.1|AP001993.1	260	25441.6	5958.71	0.1764	38.85	61.15	60.77	39.23	0	13.85	0	0	0	59.62	1.15	0	0	25	0.38	0	0	0	0	0	0	0	0	0	0	0	0.38	0	0	0.38	0.38	0.38	0.38	0.38	0.38	0.38	1.15	0.77	3.46	2.31	3.08
C4-13	C4-13 Pre-1 GABA-8 DRD2 EYA2	C4	EYA2	DRD2|MCHR2|CCDC88C|MEIS2|PENK	2409	16372.8	4490	0.3088	56.83	43.17	42.51	57.49	0	25.24	0	0.75	0	37.57	4.94	0	0.21	30.64	0.66	0	0	0	0	0	0	0	0	0	0	0	0	0.04	0.08	0.04	0.54	0.62	1	0.5	0.42	0.58	0.62	2.37	5.35	6.02	7.06
C4-14	C4-14 Pre-1 GABA-8 DRD2 P2RY1	C4	P2RY1	P2RY1|PENK|ADORA2A|GPR6|PPP1R1B	397	25731.8	6228.91	0.0859	15.62	84.38	84.38	15.62	0	14.61	0	0	0	84.38	0	0	0	1.01	0	0	0	0	0	0	0	0	0	0	0	0	0	0	0	0	0	0.25	0	0.76	0	0.25	0.5	2.02	2.52	3.78	4.53
C4-15	C4-15 Pre-1 GABA-1 SEMA3C CXCL14	C4	CXCL14	CXCL13|CXCL14|SLC25A48|FOXP2|HGF	1421	5513.49	2296.51	0.7552	83.04	16.96	14.14	85.86	0	63.9	0	0.42	0	10.77	3.17	0.21	0.49	18.23	2.81	0	0	0	0	0	0	0	0	0.07	0	0	0.21	0.21	0.35	0.42	0.35	0.7	2.74	0.56	1.2	0.56	0.7	2.96	8.52	19.07	25.26
C4-16	C4-16 Pre-1 GABA-1 SEMA3C ITGA8	C4	ITGA8	ABI3BP|VIP|ITGA8|CXCL14|IGFBP4	390	11151	3850.1	0.5344	53.08	46.92	44.87	55.13	0	14.1	0	3.85	0	40.51	4.36	0	12.56	22.56	2.05	0	0	0	0	0	0	0	0.26	0	0	0	0	0	0	0	0	1.03	0.51	0.26	0	0.26	0.51	1.54	2.82	3.59	3.33
C4-17	C4-17 Pre-1 GABA-1 SEMA3C PTPN14	C4	PTPN14	CFH|PTPN14|LGR6|VIP|PROK2	314	9266.18	3304.96	0.5759	63.69	36.31	35.03	64.97	0	4.78	0	13.06	0	24.52	10.51	0	35.03	10.83	1.27	0	0	0	0	0	0	0	0	0	0	0	0	0	0	0	0	0.32	0	0.32	0.32	0	0.32	1.27	1.91	0	0.32
C4-18	C4-18 Pre-1 GABA-1 SEMA3C CAV1	C4	CAV1	CAV1|PROK2|CXCL14|COL4A1|NPNT	432	9289.24	3058.2	0.4462	62.27	37.73	31.71	68.29	0	9.49	0	0.46	0	29.86	1.85	0	4.17	48.15	6.02	0	0	0	0	0	0	0	0.23	0	0	0	0	0	0.23	0.23	0	0.46	0	0.23	0	0	0.23	1.39	1.16	2.31	3.01
C4-19	C4-19 Pre-1 GABA-1 SEMA3C SEMA3E	C4	SEMA3E	CXCL13|CXCL14|SLC25A48|NMBR|FOXP2	323	11746	4105.28	0.5014	45.82	54.18	53.87	46.13	0	8.98	0	1.55	0	52.63	1.24	0	6.81	28.48	0.31	0	0	0	0	0	0	0	0	0	0	0	0.31	0	0	0.31	0.31	0.93	0	0	0.62	0	0.62	2.17	0.93	0.93	1.86
C4-20	C4-20 Pre-1 GABA-1 SEMA3C PDYN	C4	PDYN	CXCL14|PDYN|DRD1|IGFBP4|COL4A1	216	16928.2	4957.38	0.2682	32.41	67.59	67.13	32.87	0	15.74	0	0.93	0	53.7	13.43	0	9.72	6.02	0.46	0	0	0	0	0	0	0	0	0	0	0	0	0	0	0	0	0	0	0	0.93	0	0.46	1.85	4.63	3.7	4.17
C4-21	C4-21 Pre-1 GABA-1 SEMA3C TAC3	C4	TAC3	LGR6|VIP|IGFBP4|SEMA3C|NMBR	231	10808.7	3940.43	0.3432	37.23	62.77	61.9	38.1	0	7.79	0	3.46	0	55.84	6.06	0	21.21	4.76	0.87	0	0	0	0	0	0	0	0	0	0	0	0	0	0	0	0	0	0	0	0	0	0	1.73	2.6	1.73	1.73
C4-22	C4-22 Pre-1 GABA-1 SEMA3C GNG7	C4	GNG7	SLC25A48|RARB|FOXP2|NTN1|GNG7	148	5084.7	2322.06	1.5245	96.62	3.38	2.7	97.3	0	16.89	0	25	0	2.7	0	0	52.03	2.7	0.68	0	0	0	0	0	0	0	0	0	0	0	0	0	0	0	0	0	1.35	0	0	0.68	0	0.68	1.35	8.11	4.73
C4-23	C4-23 Pre-1 GABA-1 SEMA3C HGF	C4	HGF	CXCL13|HGF|CXCL14|SLC25A48|FAM160A1	268	14852.9	4474.5	0.423	47.01	52.99	52.61	47.39	0	22.39	0	0.37	0	51.49	1.12	0	0.75	23.51	0.37	0	0	0	0	0	0	0	0	0	0	0	0	0	0	0	1.87	0.75	0.75	0.75	0.37	0.37	0	5.22	4.1	5.22	2.99
C4-24	C4-24 Pre-1 GABA-1 SEMA3C CFH	C4	CFH	CFH|PTPN14|CXCL14|CXCL13|VIP	493	2882.8	1562.48	0.6921	69.98	30.02	3.25	96.75	0	36.31	0	0	0	1.62	1.62	0	0	33.67	26.77	0	0	0	0	0	0	0	0	0	0	0	0	0	0.2	0	0.41	0.41	0.41	0	0	0	0	1.42	5.68	14	13.79
C4-25	C4-25 Pre-1 GABA-1 SEMA3C COL15A1	C4	COL15A1	COL15A1|MEIS2|HMCN1|PLCH1|PDGFD	147	16510.3	4651.83	0.2841	45.58	54.42	54.42	45.58	0	38.1	0	0	0	51.7	2.72	0	0	7.48	0	0	0	0	0	0	0	0	0.68	0	0	0	0.68	0.68	3.4	1.36	0.68	0	0.68	0.68	1.36	1.36	0	1.36	4.76	12.93	7.48
C4-26	C4-26 Pre-1 GABA-1 PRKCH RXFP2	C4	RXFP2	RXFP2|FAM160A1|MME|PPP1R1B|PMEPA1	3003	9294.22	3258.15	0.7123	82.18	17.82	17.58	82.42	0.03	53.11	0	8.23	0	15.88	1.7	0	1.67	19.18	0.2	0	0	0	0	0.03	0	0.03	0.03	0	0	0.03	0	0.1	0.2	0.07	0.6	0.77	2.33	0.83	1.13	0.7	1.07	3.56	7.06	15.88	18.71
C4-27	C4-27 Pre-1 GABA-1 PRKCH DCDC2C	C4	DCDC2C	DCDC2C|FAM160A1|SGCG|GNG7|PDE1C	120	7045.48	2717.69	2.5331	90	10	10	90	0	26.67	0	45.83	0	5.83	4.17	0	14.17	3.33	0	0	0	0	0	0	0	0	0	0	0	0	0	0	0	0	0	1.67	0	0	0	0	0.83	4.17	7.5	9.17	3.33
C4-28	C4-28 Pre-1 GABA-1 PRKCH EBF1	C4	EBF1	EBF1|FAM160A1|PPP1R1B|U95743.1|AJ239322.1	469	19787.8	5292.86	0.1654	25.37	74.63	74.63	25.37	0	24.31	0	0	0	74.41	0.21	0	0.43	0.64	0	0	0	0	0	0	0	0	0	0	0	0	0	0.21	0.21	0.21	0.21	0.64	0.43	0.43	0.43	0.21	0.64	2.35	4.05	7.46	6.82
C4-29	C4-29 Pre-1 GABA-1 PRKCH PWWP3B	C4	PWWP3B	SLC22A10|SCML4|EBF1|MPPED1|TMEM215	175	24208	6256.85	0.1172	19.43	80.57	80.57	19.43	0	16.57	0	0	0	10.29	70.29	0	0	2.86	0	0	0	0	0	0	0	0	0.57	0	0	0	1.71	0.57	1.71	0.57	0	0	4	0	0	0.57	0	0	1.71	2.86	2.29
C4-30	C4-30 Pre-1 GABA-1 KCNH8 PTPRQ	C4	PTPRQ	TMEM215|FST|U95743.1|DCDC2C|FAM160A1	397	21065.8	5565.08	0.1132	14.11	85.89	85.89	14.11	0	11.84	0	0	0	77.58	8.31	0	1.01	1.26	0	0	0	0	0	0	0	0	0	0	0	0	0.25	0.76	0.76	0.25	0.25	0	0	0.5	0	0.25	0.76	1.01	2.52	2.52	2.02
C4-31	C4-31 Pre-1 GABA-1 KCNH8 SLC17A8	C4	SLC17A8	FIGN|MEIS2|TMEM215|SLC17A8|FOXP2	320	14643.2	4263.83	0.357	57.19	42.81	42.81	57.19	0	54.69	0	0.31	0	27.5	15.31	0	0.62	1.56	0	0	0	0	0	0	0	0	0	0	0	0	1.56	0.94	0.62	0.62	0.31	0.31	2.81	0.31	0.94	0.62	0.62	4.38	7.19	13.75	19.69
C4-32	C4-32 Pre-1 GABA-1 KCNH8 DCDC2C	C4	DCDC2C	DCDC2C|SGCG|FST|FAM160A1|DRD1	139	15685.2	4725.91	0.3461	50.36	49.64	49.64	50.36	0	41.73	0	0	0	12.23	37.41	0	0	8.63	0	0	0	0	0	0	0	0	0.72	0	0.72	0	0	0.72	0	0	0.72	2.88	2.88	1.44	2.16	0.72	1.44	2.88	5.76	7.91	10.79
C4-33	C4-33 Pre-1 GABA-2 EYA2 CXCL14	C4	CXCL14	RXFP1|EYA2|FOXP2|SEMA5B|MEIS2	3850	8877.91	3159.62	0.5307	76.05	23.95	23.04	76.96	0	52.23	0	1.58	0	20.49	2.52	0.03	2.39	19.84	0.91	0	0	0	0	0	0	0	0	0	0.05	0	0.21	0.23	0.39	0.31	0.62	0.83	4.31	0.83	0.78	0.62	1.04	2.73	5.43	14.1	19.74
C4-34	C4-34 Pre-1 GABA-2 EYA2 MCOLN3	C4	MCOLN3	MCOLN3|EYA2|SEMA5B|FOXP2|RXFP1	295	13328.6	4324.02	0.2984	38.64	61.36	61.02	38.98	0	27.12	0	0	0	37.29	23.73	0	1.69	9.83	0.34	0	0	0	0	0	0	0	0	0	0.34	0	0.34	0.34	0.34	0.34	1.02	0.34	1.02	0.68	0.68	0.68	1.02	2.03	4.75	7.46	5.76
C4-35	C4-35 Pre-1 GABA-2 EYA2 RXFP1	C4	RXFP1	RXFP1|EYA2|NPFFR2|SEMA5B|LMNTD1	355	16640.5	4441.63	0.45	52.39	47.61	46.76	53.24	0	10.7	0	1.41	0	44.23	2.54	0	2.54	37.75	0.85	0	0	0	0	0	0	0.28	0	0	0	0	0	0	0	0	0	0.28	0	0.28	0.28	0.28	0.28	0.56	2.54	3.1	2.82
C4-36	C4-36 Pre-1 GABA-2 EYA2 CAV1	C4	CAV1	EYA2|NPFFR2|SHISA8|FOXP2|MEIS2	191	12376.6	3613.2	0.4872	66.49	33.51	30.89	69.11	0	35.6	0	0	0	29.84	1.05	0	1.05	29.84	2.62	0	0	0	0	0	0	0	0	0.52	0	0	0.52	1.57	0	0.52	1.05	1.05	2.62	1.57	0	1.05	0.52	2.62	2.62	9.42	9.95
C4-37	C4-37 Pre-1 GABA-2 EYA2 SNTB1	C4	SNTB1	RXFP1|EYA2|FAM160A1|FOXP2|SEMA5B	272	16189.9	5014.69	0.1594	20.59	79.41	79.04	20.96	0	12.5	0	0	0	70.22	8.82	0	1.47	6.62	0.37	0	0	0	0	0	0	0	0	0	0	0	0.74	0	0	0	0.37	0	0	0.74	1.84	0	0.74	1.84	4.04	1.47	0.74
C4-38	C4-38 Pre-1 GABA-2 EYA2 EPHA3	C4	EPHA3	EYA2|MEIS1|NPFFR2|MEIS2|FOXP2	284	12887.3	4249.99	0.2905	49.65	50.35	50.35	49.65	0	43.66	0	0.35	0	12.32	38.03	0	0.7	4.93	0	0	0	0	0	0	0	0	0	0.7	0	0.7	2.11	3.87	3.17	5.63	1.76	0.35	2.11	0.35	0.7	0.7	2.11	0.35	5.28	6.69	7.04
C4-39	C4-39 Pre-1 GABA-2 EYA2 PDYN	C4	PDYN	RXFP1|EYA2|PDYN|CAPSL|SEMA5B	230	24856.2	6292.5	0.078	10	90	89.57	10.43	0	4.35	0	0	0	80.87	8.7	0	0	5.65	0.43	0	0	0	0	0	0	0	0	0	0	0	0	0	0	0	0	0.43	0	0	0.43	0.43	0.43	0.43	0	0.87	1.3
C4-40	C4-40 Pre-1 GABA-2 SLC22A10 NDST4	C4	NDST4	RXFP1|SEMA5B|FOXP2|SLC22A10|MEIS2	818	13302.1	3931.5	1.4945	60.76	39.24	39.12	60.88	0	22.49	0	26.89	0	38.26	0.86	0	5.13	6.23	0.12	0	0	0	0	0	0	0	0	0	0	0	0	0	0	0.12	0.12	0.24	0.98	0.61	0.86	0.86	0.73	1.71	2.32	6.48	7.46
C4-41	C4-41 Pre-1 GABA-2 SLC22A10 LOXHD1	C4	LOXHD1	RXFP1|LOXHD1|FOXP2|C6orf141|SEMA5B	583	7326.16	2735.06	0.5415	91.42	8.58	8.58	91.42	0	80.45	0	0	0	4.97	3.6	0	0.17	10.81	0	0	0	0	0	0	0	0	0.17	0	0	0	0.34	0.34	0.34	0.17	1.03	1.37	5.49	1.37	0.86	1.72	1.37	4.97	9.43	21.1	30.36
C4-42	C4-42 Pre-1 GABA-2 CXCL14 CALCRL	C4	CALCRL	RXFP1|CXCL14|SEMA5B|FOXP2|NPFFR2	3407	12700.2	3671.86	0.5365	72.64	27.36	27.15	72.85	0.03	43.44	0	2.64	0	23.95	3.2	0	3.49	23.07	0.18	0	0	0	0	0	0.03	0	0.09	0	0.03	0.03	0.32	0.26	0.5	0.41	0.53	0.5	2.91	0.85	0.56	0.82	0.91	2.67	5.22	11.51	15.32
C4-43	C4-43 Pre-1 GABA-2 CXCL14 FAM160A1	C4	FAM160A1	RXFP1|FAM160A1|SEMA5B|CXCL14|NPFFR2	308	16991.5	4910.06	0.2254	43.18	56.82	56.49	43.51	0	35.39	0	0	0	25.97	30.52	0	0.32	7.47	0.32	0	0	0	0	0	0	0	0	0.97	0.65	0	2.6	2.6	4.87	3.25	0	1.62	0.32	0.65	1.3	0.97	0.32	1.3	4.22	4.87	4.87
C4-44	C4-44 Pre-1 GABA-3 PRDM16 SLC24A4	C4	SLC24A4	PRDM16|FREM2|PRDM16-DT|CLIC4|TRPC4	1913	10221.6	3524.16	0.5551	81.91	18.09	16.62	83.38	0.26	79.67	0.89	0.1	0	8.83	7.16	0.63	0.78	1.36	0.31	0	0.05	0	0.05	0.16	0	0	0	0	0.05	0	0.52	0.52	0.73	0.78	1.1	1.46	7.27	0.99	1.52	1.2	1.36	4.39	9.15	20.54	28.07
C4-45	C4-45 Pre-1 GABA-3 PRDM16 LHX8	C4	LHX8	PRDM16|MOXD1|LHX8|CDH23|FREM2	173	23317.2	5881.39	0.2616	31.21	68.79	68.79	31.21	0	29.48	0	0	0	47.4	20.81	0.58	0.58	1.16	0	0	0	0	0	0	0	0	0	0	0	0.58	0.58	1.16	0.58	0	1.16	0.58	0	0.58	0.58	0.58	0.58	2.89	4.62	7.51	7.51
C4-46	C4-46 Pre-1 GABA-3 PAX6 SCGN	C4	SCGN	PAX6|SCGN|ZIC2|CMTM8|SP8	136	8744.76	3166.99	0.5643	77.94	22.06	20.59	79.41	0	70.59	0	0	0	12.5	5.88	2.21	3.68	3.68	1.47	0	0	0	0	0	0	0	0	0	0	0	0	0	0	0.74	1.47	0.74	9.56	0.74	2.21	1.47	1.47	5.88	8.09	16.91	21.32
C4-47	C4-47 Pre-1 GABA-3 PAX6 SPHKAP	C4	SPHKAP	FREM2|EYA4|CASR|MOXD1|PAX6	349	12451.3	3964.57	0.431	74.5	25.5	16.62	83.38	2.29	66.48	6.3	0	0	12.03	4.01	0.57	0	8.02	0.29	0.57	0.29	0.29	0.57	0.57	0	0	0.29	0.29	0	0	1.43	0.57	0.86	2.58	0.86	1.72	2.29	0.86	1.72	0.86	0.57	3.44	5.44	21.2	21.49
C4-48	C4-48 Pre-1 GABA-3 CRH BNC2	C4	BNC2	BNC2|EBF1|RELN|CRH|SEMA3C	265	10858.4	3635.49	0.3991	92.08	7.92	7.92	92.08	0	47.55	0	0	0	6.42	1.51	0	0.38	44.15	0	0	0	0	0	0	0	0.38	0.38	0.38	0	0	3.02	3.02	5.66	3.4	0.38	0.75	5.66	0	1.13	0.75	0.75	0.75	3.77	6.04	11.32
C4-49	C4-49 Pre-1 GABA-3 CRH SCGN	C4	SCGN	SCGN|OR8A1|POU6F2|DLK1|ZIC1	122	19638	5507.27	0.241	45.08	54.92	54.1	45.9	0	36.89	0	0	0	36.07	18.03	0	0	8.2	0.82	0	0	0	0	0	0	0	0	0	1.64	0	3.28	1.64	3.28	4.1	0.82	1.64	0	0	1.64	0.82	0	1.64	4.92	4.92	6.56
C4-50	C4-50 Pre-1 GABA-3 CRH VIPR2	C4	VIPR2	EBF1|VIPR2|MEIS2|MPPED1|PNOC	121	17831.3	4968.01	0.3038	48.76	51.24	51.24	48.76	0	41.32	0	0	0	20.66	30.58	0	0	7.44	0	0	0	0	0	0	0	0	0	0	0	0	0.83	2.48	3.31	1.65	0	0	0.83	0	1.65	0	0	4.13	3.31	9.09	14.05
C4-51	C4-51 Pre-1 GABA-3 CRH PDYN	C4	PDYN	CRH|PDYN|TNC|ADRA1B|PTN	200	20015.3	5216.24	0.2608	46	54	54	46	0	35.5	0	0	0	14	40	0	0	10.5	0	0	0	0	0	0	0	0	0	0	0.5	0.5	0.5	1.5	2.5	2	0.5	0.5	5.5	0.5	0	0	0	1	3	7.5	9.5
C4-52	C4-52 Pre-1 GABA-3 TBL1Y SOX6	C4	SOX6	PRDM16|PRDM16-DT|ZIC2|ZIC1|TBL1Y	189	18971.8	5298.3	0.2794	35.98	64.02	64.02	35.98	0	34.92	0	0	0	35.98	28.04	0	0	1.06	0	0	0	0	0	0	0	0	0	0.53	0	0	2.12	1.06	1.06	1.06	0.53	0	0.53	0.53	0	2.12	0.53	2.12	7.41	8.47	6.88
C4-53	C4-53 Pre-1 GABA-3 TBL1Y CRH	C4	CRH	PRDM16|PRDM16-DT|ZIC2|PAPSS2|OTX2	230	21414.2	5928.83	0.1891	30.43	69.57	69.13	30.87	0	30.43	0	0	0	22.17	44.78	2.17	0	0	0.43	0	0	0	0	0	0	0	0.87	0.87	0.43	0.43	2.61	6.09	4.35	3.91	0.43	0	0.43	0	0	0.43	0.43	1.3	1.74	3.48	2.61
C4-54	C4-54 Pre-1 GABA-4 TTN	C4	TTN	LOXHD1|ATP10A|DRD2|SLC22A10|MEIS2	559	15011.5	3959.51	0.6086	79.07	20.93	20.93	79.07	0	58.14	0	10.91	0	19.14	1.79	0	1.79	8.23	0	0	0	0	0	0	0	0	0	0	0	0	0.36	0.54	0.54	0.89	0.72	0.89	13.06	1.61	0.72	2.15	1.43	3.58	2.5	13.24	15.92
C4-55	C4-55 Pre-1 GABA-4 PENK	C4	PENK	LOXHD1|PENK|DRD2|MEIS2|DCDC2C	135	8856.94	3047.54	0.509	97.78	2.22	2.22	97.78	0	67.41	0	0.74	0	2.22	0	0	0	29.63	0	0	0	0	0	0	0	0	0	0	0	0	0	0	0.74	0	1.48	0.74	6.67	3.7	0.74	0.74	2.22	2.96	9.63	17.78	20
C4-56	C4-56 Pre-1 GABA-5 FAP	C4	FAP	FRMD7|TRDN|FAP|ZEB2|ROR1	527	7596.37	2707.81	0.508	55.98	44.02	40.8	59.2	0	10.06	0	3.42	0	37.76	3.04	0	4.93	37.57	3.23	0	0	0	0	0	0	0	0	0	0	0	0	0.38	0.19	0.38	0	0	0	0	0	0	0	0.76	0.76	3.42	4.17
C4-57	C4-57 Pre-1 GABA-5 EBF1	C4	EBF1	ZEB2|MEIS2|MDGA1|TSHZ1|EYA2	239	5809.79	2271.17	0.4463	71.13	28.87	19.67	80.33	0.84	12.97	0.42	2.51	0	18.83	0.84	0	6.69	48.95	7.95	0.42	0	0.42	0	0	0	0	0	0	0	0	0.42	0.84	0	0.42	0.42	0	0.42	0	0	0.42	0.42	1.26	1.26	2.09	5.02
C4-58	C4-58 Pre-1 GABA-6	C4	GABA-6	PLEKHH2|NPY|C1QL1|PENK|MEIS2	280	13415.3	4082.31	0.5291	66.43	33.57	33.21	66.79	0	45.71	0	0.71	0	20.71	12.5	0	0.36	19.64	0.36	0	0	0	0	0	0	0.36	0	0	0	0	1.43	1.07	1.43	0	0	0.36	3.93	0	1.43	1.07	0.71	5.71	4.64	12.14	11.43
C4-59	C4-59 Pre-1 GABA-7 DCDC2C SMOC2	C4	SMOC2	DCDC2C|TMEM215|SLC22A10|DIO3OS|P2RY1	390	12460.4	3882.53	0.4462	51.28	48.72	48.72	51.28	0	48.21	0	1.28	0	29.23	19.49	0	1.03	0.77	0	0	0	0	0	0	0	0	0	0	0	0	0	0	1.54	0.26	0.77	1.03	1.28	1.54	2.82	0.51	1.28	4.62	5.9	13.59	13.08
C4-60	C4-60 Pre-1 GABA-7 DCDC2C TENT5A	C4	TENT5A	SLC22A10|DCDC2C|PENK|TMEM215|MEIS2	387	14665.4	4387.25	0.4615	50.9	49.1	49.1	50.9	0	48.84	0	0.78	0	15.5	33.59	0	0	1.29	0	0	0	0	0	0	0	0.26	0.26	0	0.26	0	1.03	1.03	0.78	1.55	0.26	0.78	1.29	0.52	0.52	0.26	0.78	3.88	5.17	14.21	16.02
C4-61	C4-61 Pre-1 GABA-7 FREM2	C4	FREM2	FREM2|EMILIN2|IQGAP2|MLIP|CCN2	150	18702.2	5404.17	0.1414	19.33	80.67	80.67	19.33	0	19.33	0	0	0	4	76.67	0	0	0	0	0	0	0	0	0	0	0	0.67	0	0	0	0	1.33	0	0.67	0.67	0	0	1.33	0	0	0	0	2.67	6.67	5.33
C4-62	C4-62 Mid-1 GABA-1 SHISAL2B	C4	SHISAL2B	SATB2|SIX6|PRDM8|LHX1|NFIA	506	10249.2	3697.25	0.2105	12.06	87.94	74.51	25.49	0	4.55	0	0	0	15.61	18.58	40.32	0.2	7.31	13.44	0	0	0	0	0	0	0	1.19	0	0	0	0	0.59	0.4	0.4	0	0	0	0.2	0	0	0	0.4	0.2	0.4	0.79
C4-63	C4-63 Mid-1 GABA-1 BRS3	C4	BRS3	SATB2|BRS3|SLC6A3|TH|PTGFR	378	9533.24	3323.89	0.4455	21.96	78.04	43.92	56.08	0	19.58	0	0	0	6.08	7.67	30.16	0	2.38	34.13	0	0	0	0	0	0	0	0.79	0	0.53	0.26	0.79	2.12	3.17	2.38	0.53	0.53	0.53	0	0	0.53	0	2.12	1.32	1.59	2.38
C4-64	C4-64 Mid-1 GABA-1 NR5A2	C4	NR5A2	SLC6A3|NR5A2|DLK1|MC3R|ITIH5	104	9845.18	3688.4	0.4582	5.77	94.23	60.58	39.42	0	2.88	0	0	0	7.69	11.54	41.35	0	2.88	33.65	0	0	0	0	0	0	0.96	0	0	0	0	0	0	0	0	0	0	0	0	0	0	0	0	0	1.92	0
C4-65	C4-65 Mid-1 GABA-1 HGF	C4	HGF	SATB2|SIX6|APOL4|HGF|NOX4	234	8949.41	3377.57	0.2201	15.38	84.62	64.53	35.47	0	11.11	0	0	0	13.25	20.94	30.34	0	4.27	20.09	0	0	0	0	0	0	0	0	0.85	0.43	0.43	0.85	1.28	0.85	0.85	0	0.43	0	0	0	0	0	0.43	0.85	1.71	2.14
C4-66	C4-66 Mid-1 GABA-2 LGR5 NMS	C4	NMS	NMS|COL4A6|VIPR2|COL4A5|RORB	195	15795	4851.35	0.1756	15.38	84.62	76.92	23.08	0	8.21	0	0	0	43.08	29.74	4.1	0.51	6.67	7.69	0	0	0	0	0	0	0.51	0	0	0	0	0	0	0.51	0	0	0	2.56	0	0	0	0.51	0	0.51	2.05	1.54
C4-67	C4-67 Mid-1 GABA-2 LGR5 NTS	C4	NTS	VIPR2|COL4A6|VIP|NTS|ONECUT3	206	14985.5	4608.13	0.2382	10.19	89.81	74.27	25.73	0	0.97	0	0	0	51.94	18.93	3.4	0	9.22	15.53	0	0	0	0	0	0	0	0	0	0	0	0	0	0	0	0	0	0	0	0	0	0	0.49	0	0	0.49
C4-68	C4-68 Mid-1 GABA-2 LGR5 LGALS3	C4	LGALS3	VIP|SEMA3D|COL4A6|LGR5|ARSJ	252	12354.7	4051.87	0.2681	11.11	88.89	60.71	39.29	0	3.57	0	0	0	24.21	27.38	9.13	0	7.54	28.17	0	0	0	0	0	0	0	0.4	0	0	0	0.4	0	0	0	0	0	0	0.79	0	0	0	0.4	0.4	0.79	0.4
C4-69	C4-69 Mid-1 GABA-2 LGR5 MKX	C4	MKX	C1QL2|COL12A1|LRP4|FBN2|LRP2	454	13283.3	4098.06	0.3543	13.88	86.12	57.71	42.29	0	9.69	0	0	0	2.64	29.52	25.55	0	4.19	28.41	0	0	0	0	0	0	0.22	0.22	0.44	0	0.44	1.32	1.1	2.64	1.32	0	0.22	0	0	0	0	0	0.44	0	0.44	0.88
C4-70	C4-70 Mid-1 GABA-2 LGR5 SEMA3D	C4	SEMA3D	SEMA3D|LGR5|LHX1|ITGA8|RORB	438	11035.1	3808.41	0.3235	13.47	86.53	49.77	50.23	0	7.76	0	0	0	17.12	16.67	15.98	0	5.71	36.76	0	0	0	0	0	0	0	0	0	0	0.23	0.46	1.14	0.46	1.14	0	0	0	0	0.68	0.46	0	0.23	0.68	0.68	1.6
C4-71	C4-71 Mid-1 GABA-2 CLMP TAC3	C4	TAC3	KLHL14|ZIC2|PNOC|SLC22A10|FAM9B	222	24610.3	6154.06	0.1359	20.27	79.73	76.58	23.42	0	18.47	0	0	0	45.5	26.58	4.5	0	1.8	3.15	0	0	0	0	0	0	0.45	0.45	0	0	0	3.15	3.15	4.95	4.95	0	0	0	0	0	0	0	0.45	0	0.45	0.45
C4-72	C4-72 Mid-1 GABA-2 CLMP NFIX	C4	NFIX	TP73|ONECUT3|ZIC2|PRDM16|ONECUT1	326	14707.5	4704.59	0.2597	12.27	87.73	62.58	37.42	0	6.75	0	0	0	30.67	28.83	3.07	0	5.52	25.15	0	0	0	0	0	0	0	0	0	0	0	0.31	0.92	0.31	0.92	0	0.31	0	0	0	0	0	0.92	0.61	1.23	1.23
C4-73	C4-73 Mid-1 GABA-2 CLMP ONECUT1	C4	ONECUT1	ONECUT1|ONECUT3|ZIC2|ZIC1|ZIC5	268	16797.1	5121.67	0.2198	12.69	87.31	71.64	28.36	0	8.21	0	0	0	32.09	35.82	3.73	0	4.48	15.67	0	0	0	0	0	0	0	0.37	0	0	0	0.75	1.49	1.12	0.75	0.75	0	0	0	0.37	0	0.37	0	0.37	1.12	0.75
C4-74	C4-74 Mid-1 GABA-2 CLMP ADAMTSL1	C4	ADAMTSL1	DLK1|NWD2|FBN2|OR8A1|ANKRD30A	236	17294.2	5305.77	0.2388	30.93	69.07	58.47	41.53	0	26.69	0	0	0	17.8	33.9	6.78	0	4.24	10.59	0	0	0	0	0	0	0	0	0.85	0.42	0	5.08	5.08	5.93	6.78	0	0	0	0	0	0	0	0	0	1.69	0.85
C4-75	C4-75 Mid-1 GABA-2 CLMP SCGN	C4	SCGN	SCGN|ZIC2|ZIC5|CLMP|ONECUT1	151	14357.1	4578.94	0.3125	15.89	84.11	67.55	32.45	0	9.93	0	0	0	23.84	41.06	2.65	0	5.96	16.56	0	0	0	0	0	0	0.66	0	0.66	0	0	1.32	0.66	1.32	1.32	0	0	0	0	0	0	0	0.66	1.32	1.32	0.66
C4-76	C4-76 Mid-1 GABA-2 CLMP MBNL3	C4	MBNL3	ARHGAP36|SP9|Z96074.1|ECEL1|DLK1	144	27428.2	6805.26	0.1491	22.22	77.78	77.08	22.92	0	20.83	0	0	0	31.25	42.36	3.47	0	1.39	0.69	0	0	0	0	0	0	0	2.08	0	0	0.69	2.78	4.17	6.94	4.17	0	0	0	0	0	0	0	0	0	0	0
C4-77	C4-77 Mid-1 GABA-2 ERFL DISC1FP1	C4	DISC1FP1	ONECUT3|ONECUT1|ERFL|POU6F2|PMFBP1	452	10174.7	3666.5	0.3502	9.07	90.93	59.73	40.27	0	5.31	0	0	0	5.09	19.25	35.4	0	3.76	31.19	0	0	0	0	0	0	0	0	0	0	0	0.66	0.66	1.33	1.33	0	0.22	0	0	0	0	0	0.22	0.22	0.44	0.22
C4-78	C4-78 Mid-1 GABA-2 ERFL COL8A1	C4	COL8A1	ONECUT3|COL8A1|ONECUT1|AP003100.2|PMFBP1	116	11559.3	3716.79	0.3238	10.34	89.66	56.03	43.97	0	6.9	0	0	0	15.52	15.52	25	0	3.45	33.62	0	0	0	0	0	0	0	0.86	0	0	0	0.86	0	1.72	0	0	0	0	0	0	0	0	0	1.72	0.86	0.86
C4-79	C4-79 Mid-1 GABA-2 ERFL TEX41	C4	TEX41	TEX41|ONECUT1|POU6F2|ITGA8|ERFL	65	13277.5	4004.89	0.2818	18.46	81.54	52.31	47.69	0	10.77	0	0	0	9.23	23.08	20	0	7.69	29.23	0	0	0	0	0	0	0	0	0	0	0	3.08	1.54	1.54	0	0	0	0	0	0	0	0	0	1.54	1.54	1.54
C4-80	C4-80 Mid-1 GABA-2 ERFL TH	C4	TH	TH|POU6F2|ONECUT1|GHRH|SLC18A2	140	6082.91	2749.73	0.2666	3.57	96.43	70	30	0.71	3.57	0	0	0	0	7.14	62.86	0	0	25.71	0	0	0.71	0	0	0	0	0	0	0	0	0	2.14	0.71	0.71	0	0	0	0	0	0	0	0	0	0	0
C4-81	C4-81 Mid-1 GABA-2 FAM9B ADAMTSL1	C4	ADAMTSL1	ZIC2|FAM9B|ADAMTS17|ADAMTSL1|NR2F1	458	11539.4	3968.19	0.5228	21.62	78.38	33.41	66.59	0.22	17.69	0	0	0	9.17	20.31	3.93	0	3.93	44.76	0	0	0.22	0	0	0	0	0.22	0.22	0.22	0.22	2.4	3.49	2.84	3.06	0.44	0	0.66	0	0	0.22	0	0.87	0.66	0.87	1.31
C4-82	C4-82 Mid-1 GABA-2 FAM9B ONECUT1	C4	ONECUT1	ONECUT1|POU6F2|TEX41|THSD7B|PTPRK	164	15081.1	4886.93	0.3399	18.29	81.71	54.88	45.12	0	14.02	0	0	0	9.76	37.2	7.93	0	4.27	26.83	0	0	0	0	0	0	0	0	0.61	0.61	0	1.22	2.44	3.66	3.05	0	0	0	0	0.61	0	0.61	0	0	1.22	0
C4-83	C4-83 Mid-1 GABA-2 PMFBP1 CHST9	C4	CHST9	ONECUT3|ONECUT1|PMFBP1|ETV1|FREM3	289	19667.3	5195.51	0.2342	17.65	82.35	63.32	36.68	0	14.88	0	0	0	21.45	31.49	10.38	0	2.77	19.03	0	0	0	0	0	0	0	0.35	0	0	0.69	4.5	1.73	3.11	2.08	0	0	0	0	0	0	0	0	1.04	0.35	1.04
C4-84	C4-84 Mid-1 GABA-2 PMFBP1 PDE11A	C4	PDE11A	ONECUT1|ONECUT3|PMFBP1|PDE11A|GFRA1	248	18549.1	4980.85	0.2294	14.11	85.89	61.69	38.31	0	8.47	0	0	0	14.92	39.92	6.85	0	5.65	24.19	0	0	0	0	0	0	0	0	0	0	0	1.61	2.82	2.82	0.81	0	0	0	0	0	0	0	0	0	0	0.4
C4-85	C4-85 Mid-1 GABA-2 PMFBP1 FAM9B	C4	FAM9B	ONECUT3|ONECUT1|PMFBP1|ETV1|SV2B	324	11373.6	3935.26	0.3994	12.96	87.04	52.16	47.84	0.31	8.95	0	0	0	12.04	25.62	14.51	0	4.01	34.57	0	0	0.31	0	0	0	0	0.31	0	0	0	1.85	0.62	0.62	0.62	0	0	0	0	0	0.31	0	0.93	0.93	1.85	0.93
C4-86	C4-86 Mid-1 GABA-2 PMFBP1 ARHGAP36	C4	ARHGAP36	ONECUT3|PMFBP1|ONECUT1|CHST9|ARHGAP36	86	27254.6	6500.26	0.1988	29.07	70.93	63.95	36.05	0	26.74	0	0	0	26.74	36.05	1.16	0	2.33	6.98	0	0	0	0	0	0	1.16	1.16	1.16	1.16	0	1.16	5.81	8.14	6.98	0	0	0	0	0	0	0	0	0	0	0
C4-87	C4-87 Mid-1 GABA-2 SIX6	C4	SIX6	SIX6|GPR101|LHX1|TBL1Y|VEGFC	360	10272.4	3700.28	0.3652	15.56	84.44	55.56	44.44	0	12.22	0	0	0	8.89	13.61	33.06	0	3.33	28.89	0	0	0	0	0	0	0	0	0	0.56	0	1.39	1.67	0.56	1.67	0	0	0.56	0	0	0	0	0.56	0	2.78	2.5
C4-88	C4-88 Mid-1 GABA-3 LHX1 PDZRN4	C4	PDZRN4	TFAP2B|GATA3|PAX7|PAX6|ZEB2	467	10002.5	3513.61	1.619	46.9	53.1	22.48	77.52	13.28	5.35	2.36	37.9	0	0.64	7.92	13.92	0.86	2.78	14.99	2.78	2.78	4.93	2.57	0.21	0	0	0	0	0.21	0	0.64	0.86	2.14	1.07	0	0	0	0	0	0	0	0	0	0.21	0.21
C4-89	C4-89 Mid-1 GABA-3 LHX1 CDH23	C4	CDH23	CDH23|PAX6|ONECUT1|POU6F2|CHRM2	296	26732	6211.87	0.5442	5.74	94.26	19.93	80.07	33.11	1.69	15.2	0	0	1.01	14.53	4.39	0	4.05	26.01	5.74	6.76	6.76	10.47	3.38	0	0	0	0	0	0	0.34	0.34	0	1.01	0	0	0	0	0	0	0	0	0	0	0
C4-90	C4-90 Mid-1 GABA-3 LHX1 STK32B	C4	STK32B	POU6F2|STK32B|ONECUT1|LHX1|PDE11A	196	8985.59	3477.88	0.3722	16.84	83.16	36.22	63.78	0.51	7.14	0.51	0	0	2.04	10.71	23.47	0	9.69	45.92	0	0	0	0	0.51	0	0	0.51	0	0	0	1.02	2.04	2.55	1.02	0	0	0	0	0	0	0	0	0	0	0
C4-91	C4-91 Mid-1 GABA-3 LHX1 PTGFR	C4	PTGFR	PTGFR|LHX1|ARX|THSD7B|ENOX2	78	6423.77	3001.04	0.1638	5.13	94.87	84.62	15.38	0	2.56	1.28	0	0	1.28	7.69	75.64	0	2.56	8.97	0	0	0	0	0	0	0	0	0	0	0	0	0	2.56	0	0	0	0	0	0	0	0	0	0	0	0
C4-92	C4-92 Mid-1 GABA-3 LHX1 PAX6	C4	PAX6	PAX6|CYP26A1|CDH23|POU6F2|KCNMB2	160	10383.1	3840.98	0.2522	25	75	65.62	34.38	1.25	25	0.62	0	0	0	15.62	50	0	0	7.5	0	0	0	0.62	0.62	0	0	0	0	0	0	5	6.25	6.25	7.5	0	0	0	0	0	0	0	0	0	0	0
C4-93	C4-93 Mid-1 GABA-3 ZNF385D ZIC2	C4	ZIC2	ZIC2|NR2F1|PTPRK|SPHKAP|NPFFR2	407	8726.02	3528.2	0.4374	16.71	83.29	54.79	45.21	0	11.3	0	0	0	4.91	26.29	23.59	0	5.41	28.5	0	0	0	0	0	0	0	0	0	0	0	1.47	1.47	1.97	3.44	0	0	0	0	0.25	0	0	0	0.25	0.49	1.97
C4-94	C4-94 Mid-1 GABA-3 ZNF385D GAL	C4	GAL	SPHKAP|NR2F1|POU6F2|PRDM12|MEIS2	328	10039.1	3665.39	0.2433	11.59	88.41	74.7	25.3	0	7.32	0	0	0	0.3	18.29	56.1	0	4.27	13.72	0	0	0	0	0	0	0	0	0	0	0	1.83	1.52	2.44	1.52	0	0	0	0	0	0	0	0	0	0	0
C4-95	C4-95 Mid-1 GABA-3 ZNF385D POU6F2	C4	POU6F2	POU6F2|ONECUT1|ABCB5|SST|SEMA3D	63	11264.1	4112.3	0.1838	14.29	85.71	71.43	28.57	0	12.7	0	0	0	0	20.63	50.79	0	1.59	14.29	0	0	0	0	0	0	0	0	0	0	0	6.35	0	1.59	3.17	0	0	0	0	0	0	0	0	1.59	0	0
C4-96	C4-96 Mid-1 GABA-3 ZNF385D SOX6	C4	SOX6	POU6F2|SOX6|PNOC|GRP|SST	261	9561.85	3568.48	0.295	20.31	79.69	67.05	32.95	0	16.86	0	0	0	0.77	13.41	52.87	0	3.45	12.64	0	0	0	0	0	0	0	0.38	0	0	0.38	3.45	2.68	4.6	5.36	0	0	0	0	0	0	0	0	0	0	0
C4-97	C4-97 Mid-1 GABA-3 ZNF385D ONECUT1	C4	ONECUT1	POU6F2|ONECUT1|MEIS2|PNOC|HMCN1	158	5642.54	2714.89	0.138	8.23	91.77	81.65	18.35	0	4.43	0	0	0	0	8.23	73.42	0	3.8	10.13	0	0	0	0	0	0	0	0	0	0	0	0.63	1.9	1.9	0	0	0	0	0	0	0	0	0	0	0	0
C4-98	C4-98 Mid-1 GABA-3 ZNF385D NPSR1	C4	NPSR1	NPSR1|GHRH|POU6F2|PTH2R|MEIS2	127	6382.77	2967.35	0.1252	2.36	97.64	88.98	11.02	0	2.36	0	0	0	0.79	3.94	84.25	0	0	8.66	0	0	0	0	0	0	0	0	0	0	0	1.57	0	0	0.79	0	0	0	0	0	0	0	0	0	0	0
C4-99	C4-99 Mid-1 GABA-3 LHX6 TEX41	C4	TEX41	TEX41|NTS|LHX8|PNOC|ONECUT1	148	7453.92	3195.61	0.2814	9.46	90.54	69.59	30.41	0	6.76	0	0	0	2.03	11.49	56.08	0	2.7	20.95	0	0	0	0	0	0	0.68	0	0	0	0	0	0.68	2.03	1.35	0	0	0	0	0	0	0	0	0	1.35	0.68
C4-100	C4-100 Mid-1 GABA-3 LHX6 BHLHE22	C4	BHLHE22	BHLHE22|LHX6|NKX2-2|GRM8|PCDH11Y	318	5741.46	2662.6	0.2848	6.6	93.4	67.3	32.7	2.2	4.4	0	0	0	0	10.06	57.23	0	2.2	23.9	0	0.31	1.26	0.63	0	0	0	0	0	0.31	0	0.94	0.31	0.63	1.57	0	0	0	0	0	0	0	0	0	0.31	0.31
C4-101	C4-101 Mid-1 GABA-3 LHX6 PROX1	C4	PROX1	BHLHE22|LHX6|PROX1|C5orf64|MEGF10	218	15677	4810.22	0.2368	5.96	94.04	65.14	34.86	0.46	2.75	0.92	0	0.46	8.26	46.79	10.09	0	2.75	27.52	0	0	0	0.46	0	0	0	0.46	0	0	0	0.92	0	1.38	0	0	0	0	0	0	0	0	0	0	0	0
C4-102	C4-102 Mid-1 GABA-3 LHX6 LHX1	C4	LHX1	LHX1|LHX6|MOXD1|IL18R1|PCDH11Y	247	7849.87	3226.57	0.8205	2.83	97.17	31.98	68.02	2.43	0.81	0	0	0	0.81	13.77	17.41	0	2.02	62.75	0.4	0	0.81	1.21	0	0	0	0	0	0	0	0	0	0.4	0	0	0	0	0	0	0	0	0	0	0.4	0
C4-103	C4-103 Mid-1 GABA-3 LHX6 FIGN	C4	FIGN	FIGN|MOXD1|NPSR1|LHX6|PDZRN4	221	11333.8	3939.31	0.3763	6.33	93.67	51.58	48.42	3.62	0.45	0	0	0	2.71	35.75	13.12	0	5.88	38.46	0.45	0.9	0.9	1.36	0	0	0	0	0	0	0	0	0	0	0	0	0	0	0	0	0	0	0	0	0	0.45
C4-104	C4-104 Mid-1 GABA-3 NR2F1 RORB	C4	RORB	SP8|NR2F1|RORB|NFIA|NFIX	351	8569.88	3381.13	0.2519	12.25	87.75	70.37	29.63	0	8.55	0	0	0	5.13	23.08	42.17	0	3.7	17.38	0	0	0	0	0	0	0.57	0.57	0	0.57	0	0.85	1.42	1.14	1.71	0	0	0	0	0	0	0	0	0.57	1.14	0
C4-105	C4-105 Mid-1 GABA-3 NR2F1 CCK	C4	CCK	SCGN|CCK|SP8|SFRP1|NFIA	491	7294.41	3195.11	0.2057	13.65	86.35	68.23	31.77	0	10.39	0	0	0	2.44	17.11	48.68	0	3.26	18.13	0	0	0	0	0	0	0.61	0.61	0.2	0	0.2	2.24	3.05	2.44	0.81	0	0.2	0	0	0	0	0	0	0	0	0
C4-106	C4-106 Mid-1 GABA-3 NR2F1 NDST4	C4	NDST4	SCGN|NR2F1|ARHGAP36|TRHDE|DIRAS3	383	7695.2	3309.32	0.2301	10.18	89.82	70.23	29.77	0	7.83	0	0	0	0.26	11.49	58.49	0	2.35	19.58	0	0	0	0	0	0	0.26	0	0	0.26	0	0.78	0.78	2.87	2.35	0	0	0	0	0	0	0	0	0	0.26	0.26
C4-107	C4-107 Mid-1 GABA-3 ECEL1 POU6F2	C4	POU6F2	GPC3|POU6F2|ZEB2|ZNF385D|ECEL1	287	7762.14	3145.78	0.477	3.48	96.52	69.69	30.31	0.35	1.74	0	0	0	1.05	14.98	53.66	0	1.74	26.48	0	0	0	0	0.35	0	0	0.35	0	0	0	0	1.05	0.35	0	0	0	0	0	0	0	0	0	0	0	0
C4-108	C4-108 Mid-1 GABA-3 ECEL1 FIGN	C4	FIGN	FIGN|ECEL1|SST|NR2F1|KCNMB2	350	10059.7	3766.68	0.3399	19.71	80.29	54.57	45.43	0.86	10	0	0	0	6.29	16	32.29	0	9.71	24.86	0	0.29	0.29	0.29	0	0	0	0	0.86	0	0	0.86	3.14	2.86	2.29	0	0	0	0	0	0	0	0	0	0	0
C4-109	C4-109 Mid-1 GABA-3 ECEL1 ST18	C4	ST18	ECEL1|NR2F1|ARHGAP36|GABRQ|ST18	275	9325.31	3674.11	0.4252	9.45	90.55	60.73	39.27	0	8	0	0	0	1.45	13.45	45.82	0	1.45	29.82	0	0	0	0	0	0	0	0	0.36	0.36	0.36	2.55	1.82	1.45	0.73	0	0	0	0.36	0	0	0	0	0	0	0
C4-110	C4-110 Mid-1 GABA-3 ECEL1 GPC3	C4	GPC3	GPC3|MEIS2|SST|ECEL1|ZEB2	322	6263.21	2844.04	0.4883	7.76	92.24	61.49	38.51	0	5.59	0	0	0	0.31	10.25	50.93	0	2.17	30.75	0	0	0	0	0	0	0	0	0.31	0	0	0.62	1.55	0.93	1.86	0	0	0	0	0	0	0	0	0	0.31	0
C4-111	C4-111 Mid-1 GABA-3 ECEL1 ABI3BP	C4	ABI3BP	DLK1|NR2F1|ST18|GABRQ|KCNMB2	144	12011.7	4001.69	0.2973	15.28	84.72	59.72	40.28	6.25	11.81	0	0	0	3.47	20.14	36.11	0	3.47	18.75	2.78	0.69	2.78	0	0	0	0	0	0	0	0	2.08	2.78	2.08	4.86	0	0	0	0	0	0	0	0	0	0	0
C4-112	C4-112 Mid-1 GABA-3 ECEL1 NDST4	C4	NDST4	GPC3|MEIS2|ECEL1|NR2F1|TRHDE	301	7062.98	3201.09	0.6312	1.99	98.01	57.81	42.19	0	1.99	0	0	0	0	21.26	36.54	0	0	40.2	0	0	0	0	0	0	0	0	0	0	0	0.33	0.66	1	0	0	0	0	0	0	0	0	0	0	0	0
C4-113	C4-113 Mid-1 GABA-3 SFRP1 TAFA4	C4	TAFA4	SFRP1|ST18|LHX6|PDGFD|NKX2-2	204	5594.85	2610.55	0.2224	6.86	93.14	75	25	0.98	3.92	0	0	0	1.47	9.8	63.73	0	2.94	17.16	0.49	0	0.49	0	0	0	0	0	0	0	0	0	0	0.49	2.94	0	0	0	0	0	0	0	0	0	0.49	0
C4-114	C4-114 Mid-1 GABA-3 SFRP1 RELN	C4	RELN	SFRP1|LHX6|EGFL6|ST18|ADAMTS20	177	8154.18	3289.98	0.3072	14.69	85.31	62.71	37.29	1.69	6.21	0	0	0	12.99	18.64	31.07	0	8.47	20.9	1.69	0	0	0	0	0	0	0	0	0	0	0.56	1.69	2.82	1.13	0	0	0	0	0	0	0	0	0	0	0
C4-115	C4-115 Mid-1 GABA-3 SFRP1 THSD7B	C4	THSD7B	SFRP1|BHLHE22|LHX6|ABI3BP|ST18	533	6550.49	2833	0.3115	2.63	97.37	61.73	38.27	0.75	2.44	0	0	0	0.56	13.51	47.65	0	0.19	34.9	0	0.19	0.38	0.19	0	0	0	0.19	0	0.19	0.38	0.19	0.56	0.38	0.56	0	0	0	0	0	0	0	0	0	0	0
C4-116	C4-116 Mid-1 GABA-4 NTS CALCR	C4	CALCR	NTS|ESR1|FAM9B|NDST4|PGR	265	26028.4	6321.46	0.2121	35.85	64.15	58.49	41.51	0	32.08	0	0	0	28.3	30.19	0	0	3.77	5.66	0	0	0	0	0	0	0.38	0	0.38	0	0	2.64	5.28	6.42	5.28	0.38	0	1.51	0	0	0	0	0.75	1.51	2.26	5.28
C4-117	C4-117 Mid-1 GABA-4 NTS SATB2	C4	SATB2	SATB2|PNOC|STK32B|GRIK1|FAM9B	223	28235.5	6432.44	0.205	38.57	61.43	60.54	39.46	0	36.32	0	0	0	24.22	36.32	0	0	2.24	0.9	0	0	0	0	0	0	0.9	1.35	0.45	1.35	0	4.04	4.93	4.93	4.48	0	0.45	1.79	0	0	0	0	0.9	2.24	3.59	4.93
C4-118	C4-118 Mid-1 GABA-4 NTS ABCG2	C4	ABCG2	TMEM114|ESR1|FAM9B|PGR|STK32B	232	33560.2	7422.69	0.1545	10.34	89.66	79.74	20.26	0	10.34	0	0	0	35.34	42.67	1.72	0	0	9.91	0	0	0	0	0	0	0	0	0	0	0.43	1.72	3.02	1.72	2.16	0	0	0	0	0	0	0	0	0.43	0.43	0.43
C4-119	C4-119 Mid-1 GABA-4 NTS BRS3	C4	BRS3	STC2|TMEM114|EYA2|BRS3|NTS	147	23295.2	6264.73	0.0915	14.97	85.03	81.63	18.37	0	14.97	0	0	0	27.89	39.46	14.29	0	0	3.4	0	0	0	0	0	0	0	0	0.68	0	0	3.4	2.04	5.44	2.04	0	0	0	0	0	0	0	0	0	0	1.36
C4-120	C4-120 Mid-1 GABA-4 OR8A1 SCGN	C4	SCGN	SCGN|NPSR1|OR8A1|EPHA3|RELN	372	28811.1	6480.49	0.2046	11.29	88.71	75	25	0	10.48	0	0	0	37.9	36.56	0.54	0	0.81	13.71	0	0	0	0	0	0	0	0.81	0	0	0	0.54	1.34	2.69	1.61	0	0.27	0	0	0.54	0	0.27	0	0.54	1.08	0.81
C4-121	C4-121 Mid-1 GABA-4 OR8A1 SNTB1	C4	SNTB1	NPSR1|SNTB1|RELN|C1QL3|DLK1	202	24914.2	6167.66	0.3179	15.84	84.16	64.36	35.64	0	14.85	0	0	0	27.72	32.18	4.46	0	0.99	19.8	0	0	0	0	0	0	0	0	0.5	0	0.5	1.49	3.96	3.47	0.99	0	0	0	0	0	0	0	0.5	0.5	1.98	0.99
C4-122	C4-122 Mid-1 GABA-4 OR8A1 POU6F2	C4	POU6F2	TRPM6|CYSLTR2|TMEM114|OR8A1|POU6F2	287	26479.9	6462.15	0.1673	15.68	84.32	75.96	24.04	0	12.89	0	0	0	39.37	36.59	0	0	2.79	8.36	0	0	0	0	0	0	0.35	0.35	0.35	0.35	0	1.05	2.09	3.14	1.39	0	0	0	0.35	0.35	0	0.35	0.7	0	1.05	1.05
C4-123	C4-123 Mid-1 GABA-4 HMX3 KISS1	C4	KISS1	PGR|ESR1|KISS1|ROR2|FAM9B	271	12225.9	4128.54	0.1558	14.39	85.61	71.59	28.41	0	12.18	0	0	0	10.33	26.57	34.69	0	2.21	14.02	0	0	0	0	0	0	0	0	0	0	0	2.21	2.21	2.58	0.74	0	0	0	0	0	0.37	0	0.37	1.48	0.74	1.48
C4-124	C4-124 Mid-1 GABA-4 HMX3 ADAMTS6	C4	ADAMTS6	HMX3|ZIC1|STK32A|ANO1|DLX1	295	15872.5	4975.28	0.2353	34.58	65.42	60	40	0	30.17	0.68	0	0	39.66	18.64	1.69	0	4.41	4.75	0	0	0	0	0	0	0	0	0	0	0.34	1.02	1.69	1.69	2.37	0	0.34	0.68	0.68	0.68	0.34	0	3.05	2.03	7.8	7.46
C4-125	C4-125 Mid-1 GABA-4 HMX3 GPC3	C4	GPC3	FAM9B|GPC3|PDE11A|ESR1|NR2F1	228	19253.3	5291.08	0.2083	21.05	78.95	63.6	36.4	0	19.74	0	0	0	10.96	35.96	16.67	0	1.32	15.35	0	0	0	0	0	0	0.44	0	0.44	0	0.44	3.95	3.07	5.26	4.39	0	0	1.32	0.44	0	0	0	0	0	0	0
C4-126	C4-126 Mid-1 GABA-4 HMX3 COL4A4	C4	COL4A4	COL4A4|HMX3|THSD7B|RELN|COL4A3	242	15713.7	4686.98	0.3284	14.46	85.54	56.61	43.39	0	11.98	0	0	0	33.06	13.64	9.92	0	2.48	28.93	0	0	0	0	0	0	0	0	0.41	0	0	0	0.41	0.41	1.24	0	0	1.65	0.41	0	0	0	1.65	0.83	0.41	4.55
C4-127	C4-127 Mid-1 GABA-4 HMX3 HMCN1	C4	HMCN1	HMCN1|HMX3|NTS|PTGER3|ZIC1	271	13356.3	4533.04	0.1185	19.19	80.81	78.97	21.03	0	17.34	0	0	0	12.92	40.96	25.09	0	1.85	1.85	0	0	0	0	0	0	0	0	0.37	0	1.11	0.74	2.21	1.85	3.69	0	0.37	0.37	0	0	0	0	0	0	2.21	4.43
C4-128	C4-128 Mid-1 GABA-4 HMX3 HMCN1	C4	HMCN1	HMCN1|EGFLAM|RORB|HMX3|NR2F1	443	11657.7	4114.03	0.0857	4.51	95.49	92.78	7.22	0	4.06	0	0	0	10.84	25.51	56.43	0	0.45	2.71	0	0	0	0	0	0	0	0	0	0.68	0	0.45	0.68	1.35	0.23	0	0	0	0	0	0	0	0.23	0	0.23	0.23
C4-129	C4-129 Mid-1 GABA-4 HMX3 CYSLTR2	C4	CYSLTR2	HMX3|RORB|PLS3|COL4A6|TMEM114	103	19656.3	5759.45	0.0742	8.74	91.26	90.29	9.71	0	8.74	0	0	0	29.13	39.81	21.36	0	0	0.97	0	0	0	0	0	0	0	0	0	0	0	0.97	1.94	2.91	0.97	0	0.97	0	0	0	0	0	0	0	0.97	0
C4-130	C4-130 Mid-1 GABA-5 TRPC4 NPSR1	C4	NPSR1	NPSR1|HMX3|HMX2|CDH12|DLX1	306	10121.6	3787.24	0.3731	10.13	89.87	61.11	38.89	0	5.88	0	0	0	7.19	15.69	38.24	0	4.25	28.76	0	0	0	0	0	0	0	0	0	0.65	0	1.63	1.31	0.65	1.31	0	0	0	0	0	0	0	0	0	0	0.33
C4-131	C4-131 Mid-1 GABA-5 TRPC4 SLC38A11	C4	SLC38A11	SLC38A11|NPSR1|PDZRN4|RORB|LEF1	184	6275.75	2838.99	0.8169	7.07	92.93	36.41	63.59	0	6.52	0	0	0	1.63	4.89	29.89	0	0.54	56.52	0	0	0	0	0	0	0	0	0.54	0	0	1.09	2.17	2.17	0.54	0	0	0	0	0	0	0	0	0	0	0
C4-132	C4-132 Mid-1 GABA-5 TRPC4 TAC3	C4	TAC3	RORB|FAM9B|HMX3|MDK|THSD7B	186	6226.67	2896.1	0.3275	5.91	94.09	60.22	39.78	0	3.23	0	0	0	4.84	10.75	44.62	0	2.69	33.87	0	0	0	0	0	0	0	0	0	0	0	0	0.54	0.54	1.08	0	0	0.54	0	0	0	0	0	0	0.54	0
C4-133	C4-133 Mid-1 GABA-5 TRPC4 NTS	C4	NTS	NTS|KC877982.1|ARHGAP36|SHOX2|BHLHE22	279	8911.8	3838.53	0.4052	11.11	88.89	59.5	40.5	0	5.38	0	0	0	0.72	23.66	35.13	0	5.73	29.39	0	0	0	0	0	0	0	0.36	0	0	0	0.72	0.72	1.79	1.79	0	0	0	0	0	0	0	0	0	0	0
C4-134	C4-134 Mid-1 GABA-5 TRPC4 LEF1	C4	LEF1	LEF1|NPSR1|THSD7B|FAM9B|SULF1	294	11478	4087.94	0.4708	6.46	93.54	51.7	48.3	0	4.76	0	0	0	3.4	18.71	29.59	0	1.7	41.84	0	0	0	0	0	0	0	0	0.34	0	0.34	0.34	1.36	1.02	1.02	0	0	0	0	0	0	0	0	0	0	0.34
C4-135	C4-135 Mid-1 GABA-5 GAL ACVR1C	C4	ACVR1C	MORC1|MBNL3|SRPX2|POTEE|ECEL1	418	10110.5	3895.71	0.3916	17.46	82.54	44.74	55.26	0	4.55	0	0	0	2.15	37.56	5.02	0	12.92	37.8	0	0	0	0	0	0	0	0.24	0.24	0	0	0.24	0.48	1.2	0.72	0	0	0	0	0	0	0	0.24	0.48	0.48	0.24
C4-136	C4-136 Mid-1 GABA-5 GAL PGR	C4	PGR	MBNL3|NTS|PGR|DLK1|MLIP	321	24369.8	5883.97	0.0515	4.98	95.02	91.9	8.1	0	3.43	0	0	0	48.91	28.66	14.33	0	1.56	3.12	0	0	0	0	0	0	0	0.31	0.31	0	0	0.31	1.87	0.31	0	0	0	0	0	0	0	0	0	0	0	0.31
C4-137	C4-137 Mid-1 GABA-5 DLK1 FIGN	C4	FIGN	NTS|EBF1|FIGN|DLK1|NPAS1	253	10978.2	3836.17	0.3683	19.76	80.24	47.83	52.17	0	10.28	0	0	0	1.58	18.97	27.27	0	9.49	32.41	0	0	0	0	0	0	0	0	0	1.19	0	2.37	2.77	2.77	1.19	0	0	0	0	0	0	0	0	0	0	0
C4-138	C4-138 Mid-1 GABA-5 DLK1 GAL	C4	GAL	DLK1|ARHGAP36|PROX1|IGSF1|ECEL1	429	10496.7	3755.45	0.5294	4.2	95.8	50.35	49.65	0	2.33	0	0	0	3.5	13.75	33.1	0	1.86	45.45	0	0	0	0	0	0	0	0	0	0	0	0.7	0.47	0.23	0.7	0	0	0	0	0	0	0	0	0	0	0.23
C4-139	C4-139 Mid-1 GABA-5 DLK1 SOX6	C4	SOX6	SOX6|NPR3|RELN|DLK1|NFIX	401	9768.42	3751.68	0.2133	13.47	86.53	69.33	30.67	0.25	6.48	0	0	0	9.48	24.69	35.16	0	6.98	16.96	0.25	0	0	0	0	0	0.25	0	0.25	0.25	0	2	1.5	1.5	0.75	0	0	0	0	0	0	0	0	0	0	0
C4-140	C4-140 Mid-1 GABA-5 DLK1 EBF1	C4	EBF1	DLK1|EBF1|RELN|PROX1|RORB	131	6739.75	3202.62	0.3082	12.21	87.79	50.38	49.62	0	8.4	0	0	0	0.76	13.74	35.88	0	3.82	37.4	0	0	0	0	0	0	0	0	0	0	0	1.53	1.53	3.82	1.53	0	0	0	0	0	0	0	0	0	0	0
C4-141	C4-141 Mid-1 GABA-5 DLK1 SEMA3C	C4	SEMA3C	DLK1|SEMA3C|PROX1|ARHGAP36|SDK1	388	13358.6	4380.28	0.4473	20.1	79.9	45.1	54.9	0	5.15	0	0	0	4.9	20.88	19.33	0	14.95	34.79	0	0	0	0	0	0	0	0.26	0	0	0	0.77	1.55	1.55	1.03	0	0	0	0	0	0	0	0	0	0	0
C4-142	C4-142 Mid-1 GABA-5 RORB VGF	C4	VGF	NPSR1|RORB|NTS|C11orf96|TMEM114	200	16771	4657.61	0.2184	19	81	55.5	44.5	0	13.5	0	0	0	19.5	26	10	0	5.5	25.5	0	0	0	0	0	0	0	0	0	0	0	0.5	1.5	4	2.5	0.5	0	0	0	0	0	0	0	1.5	1	2
C4-143	C4-143 Mid-1 GABA-5 RORB GAL	C4	GAL	ART5|RORB|HMX3|NTS|ECEL1	292	9167.7	3611.97	0.1938	7.19	92.81	71.58	28.42	0	5.48	0	0	0	8.22	28.77	34.59	0	1.71	21.23	0	0	0	0	0	0	0	0	0	0	0	0	0.34	1.03	1.03	0	0.34	0	0	0	0	0	0	0.34	1.03	1.37
C4-144	C4-144 Mid-1 GABA-5 RORB GLI3	C4	GLI3	GLI3|TPTE|HMX3|NPSR1|RELN	148	24042.2	6331.5	0.2007	22.3	77.7	75.68	24.32	0	20.95	0	0	0	34.46	39.19	2.03	0	1.35	2.03	0	0	0	0	0	0	0	0.68	0	0	0.68	3.38	2.7	7.43	4.73	0	0	0	0	0	0	0	1.35	0	0	0
C4-145	C4-145 Mid-1 GABA-5 RORB CGNL1	C4	CGNL1	NTS|PENK|RORB|GABRE|CGNL1	168	11271.3	3770.44	0.1121	3.57	96.43	89.29	10.71	0	1.19	0	0	0	18.45	17.26	53.57	0	2.38	7.14	0	0	0	0	0	0	0	0	0	0	0	0	0	0	0	0	0	0.6	0	0	0	0	0	0	0.6	0
C4-146	C4-146 Mid-1 GABA-5 FOXD2 ROR1	C4	ROR1	TMEM176B|FOXD2|PENK|HLA-B|SOCS1	463	10343.3	3937.92	0.1519	4.1	95.9	89.63	10.37	0	2.59	0	0	0	15.33	38.01	36.29	0	1.51	6.26	0	0	0	0	0	0	0	0	0	0	0.22	0.22	0	0.65	0.86	0	0	0	0	0	0	0	0	0	0	0.65
C4-147	C4-147 Mid-1 GABA-5 FOXD2 NPW	C4	NPW	EBF1|FOXD2|NPW|TIE1|PROX1	217	7169.27	3099.37	0.2688	4.15	95.85	82.03	17.97	0	0.92	0	0	0	0	43.32	38.71	0	3.23	13.82	0	0	0	0	0	0	0	0	0	0	0	0	0	0.46	0.46	0	0	0	0	0	0	0	0	0	0	0
C4-148	C4-148 Mid-1 GABA-5 FOXD2 GABRE	C4	GABRE	FOXD2|ARHGAP36|TRH|PROX1|TCF7L1	236	9467.95	4034.19	0.138	3.39	96.61	87.29	12.71	0	1.69	0	0	0	10.59	54.24	22.46	0	1.69	9.32	0	0	0	0	0	0	0	0	0	0	0	0	1.27	0	0.42	0	0	0	0	0	0	0	0	0	0	0
C4-149	C4-149 Mid-1 GABA-6 ADAMTSL1 MDFIC	C4	MDFIC	MDFIC|GPC3|PDZRN4|PROX1|OTP	296	33422.6	6497.56	0.0936	4.05	95.95	88.85	11.15	0	1.69	0	0	0	52.7	25.34	10.81	0	2.36	7.09	0	0	0	0	0	0	0	0	0	0	0	0.68	0	0.34	0.34	0	0	0	0	0	0	0	0	0	0.34	0
C4-150	C4-150 Mid-1 GABA-6 ADAMTSL1 HMCN1	C4	HMCN1	HMCN1|MYO3B|ADAMTSL1|TLL1|OTP	1254	19700.9	5316.07	0.1184	3.75	96.25	83.25	16.75	0	3.03	0	0	0	22.73	41.87	18.66	0	0.72	13	0	0	0	0	0	0	0	0.08	0	0	0.08	0.24	0.24	0.4	0.24	0	0	0.08	0	0	0.16	0	0.16	0.24	0.56	0.56
C4-151	C4-151 Mid-1 GABA-6 TRHDE RELN	C4	RELN	SLC10A4|ITGA2|SOX6|RORB|RELN	316	12189.7	3992.26	0.2876	6.65	93.35	63.92	36.08	0	3.8	0	0	0	10.76	22.47	30.7	0	2.85	29.43	0	0	0	0	0	0	0	0	0.32	0.32	0	0	0.95	0.95	0.95	0	0	0	0	0	0	0	0	0	0	0.32
C4-152	C4-152 Mid-1 GABA-6 TRHDE CALCR	C4	CALCR	SOX6|DLK1|ADAMTS20|POU3F1|TMEM26	361	18059.5	4933.66	0.2433	17.17	82.83	62.05	37.95	0	11.08	0	0	0	34.35	15.79	11.91	0	6.09	20.78	0	0	0	0	0	0	0	0	0	0.83	0	1.39	2.49	2.49	3.32	0	0	0	0	0	0	0	0.28	0	0	0.28
C4-153	C4-153 Mid-1 GABA-6 TRHDE TAC3	C4	TAC3	SOX6|DLK1|RORB|CDH20|ITGA2	272	6346.19	2829.92	0.433	8.46	91.54	55.51	44.49	0.37	6.62	0	0	0	4.78	5.51	45.22	0	1.84	35.66	0	0	0	0.37	0	0	0.37	0	0	0.37	0	0.74	0.74	1.84	2.21	0	0	0	0	0	0	0	0	0	0.37	0
C4-154	C4-154 Mid-1 GABA-6 TRHDE LEF1	C4	LEF1	LEF1|RORB|CDH20|PDZRN4|ECEL1	98	5943.1	2778.57	0.5165	2.04	97.96	45.92	54.08	0	2.04	0	0	0	2.04	1.02	42.86	0	0	52.04	0	0	0	0	0	0	0	0	0	0	0	0	1.02	0	1.02	0	0	0	0	0	0	0	0	0	0	0
C4-155	C4-155 Mid-1 GABA-6 SLC10A4 NOX4	C4	NOX4	SLC10A4|SIX6|RELN|SNTG2|OTP	80	12390.8	4177.46	0.0202	2.5	97.5	97.5	2.5	0	0	0	0	0	20	28.75	48.75	0	2.5	0	0	0	0	0	0	0	0	0	0	0	0	0	0	0	0	0	0	0	0	0	0	0	0	0	0	0
C4-156	C4-156 Mid-1 GABA-6 SLC10A4 BHLHE22	C4	BHLHE22	BHLHE22|SNTB1|SLC10A4|OTP|DLK1	504	15325.8	4695.26	0.0709	2.18	97.82	90.67	9.33	0	1.39	0	0	0	19.25	31.35	40.08	0	0.79	7.14	0	0	0	0	0	0	0	0	0	0	0	0.2	0.4	0	0.4	0	0	0	0	0	0	0	0.2	0.2	0	0
C4-157	C4-157 Mid-1 GABA-6 SLC10A4 CHST9	C4	CHST9	DLK1|SLC10A4|SST|CHST9|OTP	139	11036.3	3917.76	0.0289	0	100	96.4	3.6	0	0	0	0	0	10.79	26.62	58.99	0	0	3.6	0	0	0	0	0	0	0	0	0	0	0	0	0	0	0	0	0	0	0	0	0	0	0	0	0	0
C4-158	C4-158 Mid-1 GABA-6 IL13RA1 SST	C4	SST	SST|DLK1|SIX6|GLP1R|OTP	536	19467.2	5375.12	0.0575	2.61	97.39	92.35	7.65	0	1.87	0	0	0	18.66	42.35	31.34	0	0.75	5.04	0	0	0	0	0	0	0	0	0	0	0	0	0.19	0.19	0.56	0	0	0	0	0	0	0	0	0.19	0.19	0.56
C4-159	C4-159 Mid-1 GABA-6 IL13RA1 PDZRN4	C4	PDZRN4	RORB|SIX6|OTP|MCAM|GHRH	135	20760.7	5605.56	0.0447	4.44	95.56	88.15	11.85	0	2.22	0	0	0	37.78	32.59	17.78	0	2.22	7.41	0	0	0	0	0	0	0	0	0	0	0	0	0.74	1.48	0	0	0	0	0	0	0	0	0	0	0	0
C4-160	C4-160 Mid-1 GABA-6 IL13RA1 GHRH	C4	GHRH	GHRH|GSX1|LUM|TMEM155|GABRE	276	23477.5	5641.37	0.0277	0.72	99.28	98.55	1.45	0	0.36	0	0	0	51.09	15.94	31.52	0	0.36	0.72	0	0	0	0	0	0	0	0	0	0	0	0	0	0	0	0	0	0	0	0	0	0	0	0.36	0	0
C4-161	C4-161 Mid-1 GABA-6 IL13RA1 GHRH	C4	GHRH	GHRH|ADGRF4|GHSR|ITGA4|DLK1	187	27444.4	6051.07	0.0888	2.67	97.33	90.37	9.63	0	2.14	0	0	0	37.43	40.64	12.3	0	0.53	6.95	0	0	0	0	0	0	0	0	0	0.53	0	0	0.53	0	0.53	0.53	0	0	0	0	0	0	0	0	0	0
C4-162	C4-162 Mid-1 GABA-7 KCNH8 GAL	C4	GAL	LEF1|RORB|PTGER3|ADAMTS6|RELN	491	24841.7	5495.68	0.1346	3.26	96.74	86.35	13.65	0	0.81	0	0	0	6.72	36.66	42.97	0	2.44	10.39	0	0	0	0	0	0	0	0	0	0	0	0	0.2	0	0.41	0	0	0	0	0.2	0	0	0	0	0	0
C4-163	C4-163 Mid-1 GABA-7 KCNH8 MORC1	C4	MORC1	LEF1|MORC1|CCBE1|CASR|CCKAR	170	10422.1	4051.61	0.2415	8.82	91.18	61.76	38.24	0	2.94	0	0	0	2.35	41.18	18.24	0	5.88	29.41	0	0	0	0	0	0	0	0	0	0.59	0	1.18	0.59	0.59	0	0	0	0	0	0	0	0	0	0	0	0
C4-164	C4-164 Mid-1 GABA-7 KCNH8 PCDH11Y	C4	PCDH11Y	LEF1|SP5|GPR101|RELN|FAM9B	454	10229.8	3875.82	0.3011	6.39	93.61	58.59	41.41	0.22	2.86	0.22	0	0	1.98	26.43	30.18	0	3.52	34.58	0.22	0	0	0	0	0	0	0	0	0	0	0.66	0.88	0.66	0.44	0	0	0	0	0	0	0	0	0.22	0	0
C4-165	C4-165 Mid-1 GABA-7 KCNH8 NPSR1	C4	NPSR1	NPSR1|ROR2|WIF1|LEF1|ADAMTS6	216	27215.6	5672.1	0.0499	0.93	99.07	92.13	7.87	0	0.46	0	0	0	19.91	24.54	47.69	0	0.46	6.94	0	0	0	0	0	0	0	0	0	0	0	0	0	0	0	0	0	0	0	0	0	0	0	0	0	0.46
C4-166	C4-166 Mid-1 GABA-7 TRABD2B	C4	TRABD2B	LEF1|TRABD2B|SOX14|NPSR1|KITLG	432	28010.2	5832.56	0.0609	0	100	96.06	3.94	0	0	0	0	0	6.94	22.69	66.44	0	0	3.94	0	0	0	0	0	0	0	0	0	0	0	0	0	0	0	0	0	0	0	0	0	0	0	0	0	0
C4-167	C4-167 Mid-1 GABA-8	C4	GABA-8	IGF1|NXPH2|P2RY6|SST|KCNMB2	302	29186.5	6937.39	0.1624	29.14	70.86	63.25	36.75	2.65	24.17	4.64	0	2.32	0.33	59.93	2.98	0	2.65	0.33	0.33	0	0	0.33	1.99	0	1.32	0.33	0.33	0.99	0.33	5.63	2.98	5.96	5.96	0	0	0	0	0	0	0	0	0	0.33	0
C4-168	C4-168 Pre-2 GABA-1 TAC3 CTXND1	C4	CTXND1	CER1|CTXND1|NXPH2|CRABP1|GLP1R	751	6813.26	2860.37	0.6723	66.84	33.16	31.03	68.97	0.4	45.81	0	3.06	0.13	9.99	16.91	4.13	2.4	15.45	1.73	0	0	0.27	0.13	0	0	0	0.27	0.13	0.13	0	0.4	0.67	0.67	0.67	0.8	0.4	1.46	0.13	0.67	0.27	0.27	3.86	5.86	12.38	16.78
C4-169	C4-169 Pre-2 GABA-1 TAC3 RERGL	C4	RERGL	RERGL|NXPH2|LHX6|FNDC1|EGFR	440	10233.4	3772.41	0.4591	57.05	42.95	42.05	57.95	0	43.86	0	1.36	0	21.59	19.77	0.68	2.05	9.77	0.91	0	0	0	0	0	0	0.23	0.45	0	0	0.23	2.73	3.18	2.95	1.82	1.59	0.23	1.14	0.23	0.45	0.23	0.91	3.41	5.91	5.68	12.5
C4-170	C4-170 Pre-2 GABA-1 IL1RAPL2 KMO	C4	KMO	HTR3A|CTXND1|IL1RAPL2|MAF|KMO	536	12184.1	3853.2	0.9918	64.37	35.63	34.33	65.67	0.19	34.14	0	9.14	0	25.19	6.16	2.99	2.61	18.47	1.12	0	0	0	0	0.19	0	0	0	0	0	0	0.19	0	0	0	0.56	0.56	1.49	0.75	1.12	0.56	0	2.61	5.78	8.96	11.57
C4-171	C4-171 Pre-2 GABA-1 IL1RAPL2 SST	C4	SST	MOXD1|IL1RAPL2|LHX6|NXPH2|SOX6	239	16616.5	4714.1	0.3611	52.72	47.28	45.61	54.39	0	46.03	0	1.26	0	16.74	27.62	1.26	0.42	5.02	1.67	0	0	0	0	0	0	0.84	0	0.84	0	0	2.09	3.77	2.51	3.77	0.42	1.26	6.28	0.42	0	0	0.42	2.51	4.18	7.95	8.79
C4-172	C4-172 Pre-2 GABA-1 IL1RAPL2 CHST9	C4	CHST9	CCBE1|MAF|LHX6|GPD1|ZEB2	185	15665.1	4243.79	0.4543	47.03	52.97	52.97	47.03	0	38.92	0	2.7	0	45.41	5.41	2.16	0.54	4.86	0	0	0	0	0	0	0	0	0	0	0	0	0	1.08	1.08	0	0.54	0.54	5.41	0	0	1.62	1.08	2.7	3.78	9.19	11.89
C4-173	C4-173 Pre-2 GABA-2 MDFIC CHRDL1	C4	CHRDL1	LHX6|MOXD1|TMEM255A|NELL1|CHRDL1	269	16468.6	4697.73	0.2835	46.84	53.16	51.67	48.33	0	43.87	0	0	0	32.34	17.84	1.49	0.74	2.23	1.49	0	0	0	0	0	0	0	0.37	0	0.37	0.74	1.12	2.97	2.97	1.12	0.37	0.74	2.23	0.37	0.37	0.74	0.74	0.37	7.81	9.29	11.15
C4-174	C4-174 Pre-2 GABA-2 MDFIC GBX1	C4	GBX1	GBX1|CPLX4|LHX8|GBX2|LHX6	164	24995	5953.43	0.2673	54.88	45.12	45.12	54.88	0	46.34	0	0	0	29.88	14.63	0.61	0	8.54	0	0	0	0	0	0	0	0	0	0.61	1.22	0	4.27	10.37	3.05	4.88	0.61	0	0.61	0.61	0.61	0	0.61	1.83	6.71	4.27	6.1
C4-175	C4-175 Pre-2 GABA-2 MDFIC CALCR	C4	CALCR	ZEB2|NTS|LHX6|ASIC4|LHX8	447	20378.5	5178.6	0.2569	42.51	57.49	57.49	42.51	0	39.82	0	0	0	34.68	22.6	0.22	0	2.68	0	0	0	0	0	0	0	0.22	0.22	0.45	0.67	0.67	2.24	3.8	4.25	5.82	0.22	0	0	0.22	0.67	0.67	0.89	2.68	2.01	6.49	7.61
C4-176	C4-176 Pre-2 GABA-2 MDFIC ROR1	C4	ROR1	NR2E1|ROR1|NXPH2|THSD7B|TRHDE	86	13541.1	4077.34	0.3203	90.7	9.3	6.98	93.02	0	65.12	0	0	0	2.33	4.65	0	0	25.58	2.33	0	0	0	0	0	0	1.16	1.16	1.16	0	1.16	4.65	8.14	9.3	10.47	0	1.16	17.44	0	0	0	0	0	1.16	4.65	3.49
C4-177	C4-177 Pre-2 GABA-2 MDFIC NMU	C4	NMU	LHX8|NMU|ZEB2|GBX1|ASIC4	154	19761.6	5270.94	0.1435	22.08	77.92	77.92	22.08	0	22.08	0	0	0	42.86	32.47	2.6	0	0	0	0	0	0	0	0	0	0	0.65	1.3	0	0	1.3	2.6	5.19	3.25	0	0	0	0	0	0	0	0.65	1.3	2.6	3.25
C4-178	C4-178 Pre-2 GABA-2 LHX8 CDH23	C4	CDH23	KCNU1|LHX8|CDH23|SCGN|PENK	296	21366.4	5912.62	0.0837	16.22	83.78	82.43	17.57	0.34	14.86	0	0	0	25.34	51.69	5.41	0	1.35	1.01	0	0	0.34	0	0	0	0	0.34	0.34	0.34	0	1.35	4.05	2.03	3.72	0	0.34	0	0.34	0	0	0	0.34	0.34	0.68	0.68
C4-179	C4-179 Pre-2 GABA-2 LHX8 SCGN	C4	SCGN	SCGN|LHX8|TGFBI|GLI3|CD36	263	23598.3	6227.75	0.116	26.62	73.38	72.62	27.38	0	25.48	0	0	0	35.36	37.26	0	0	1.14	0.76	0	0	0	0	0	0	0	1.52	0.38	0.38	0	4.56	4.94	3.8	6.08	0	0	0	0	0	0	0	0.76	1.14	0	1.9
C4-180	C4-180 Pre-2 GABA-2 LHX8 SULF1	C4	SULF1	TGFBI|LHX8|LHX6|CHRDL1|ANO2	266	23456.2	5874.24	0.2034	30.08	69.92	68.8	31.2	0	28.57	0	0	0	34.21	33.83	0.75	0	1.5	1.13	0	0	0	0	0	0	0	0.75	0.38	0.38	0	3.38	6.77	6.77	3.38	0.38	0	0	0	0	0.38	0.38	0.75	1.88	1.5	1.5
C4-181	C4-181 Pre-2 GABA-2 LHX8 KCNU1	C4	KCNU1	KCNU1|LHX8|CHST9|ITIH5|GPR156	144	21480.6	5855.56	0.2107	36.81	63.19	57.64	42.36	0	33.33	0	0	0	18.75	38.19	0.69	0	3.47	5.56	0	0	0	0	0	0	0.69	0	1.39	0	2.08	4.86	6.25	4.17	9.72	0	0	0	0	0	0	0	1.39	0	0.69	2.08
C4-182	C4-182 Pre-2 GABA-2 LHX8 CALCR	C4	CALCR	LHX8|LHX6|GNGT1|GLI3|POU3F1	243	19099.3	5253.13	0.2134	40.33	59.67	59.26	40.74	0	32.51	0	0	0	35.8	23.46	0	0	7.82	0.41	0	0	0	0	0	0	0.41	0	0.82	0.41	0	2.06	2.88	5.76	3.29	1.65	0	0	0.41	0	0.41	0	0.82	1.65	3.7	8.23
C4-183	C4-183 Pre-2 GABA-3 NXPH2 HCRTR2	C4	HCRTR2	LHX6|SOX6|MOXD1|SST|LHX8	218	15152.5	4452.16	0.4092	61.01	38.99	38.07	61.93	0	49.54	0	0	0	19.27	18.81	0	0.46	11.01	0.92	0	0	0	0	0	0	0	0.46	0	0	0.46	2.29	3.67	5.96	3.21	0.46	0.46	2.75	1.38	0	0	1.38	1.38	5.5	5.96	14.22
C4-184	C4-184 Pre-2 GABA-3 NXPH2 NPY	C4	NPY	NPY|CORT|NXPH2|LHX6|SOX6	227	10603.2	3507.04	0.5176	71.37	28.63	27.75	72.25	0	51.98	0	3.08	0	21.59	6.17	0	0.88	15.42	0.88	0	0	0	0	0	0	0	0	0	0	0	0.44	0.88	0.88	0.88	0.44	0.44	6.61	0.88	2.2	0	0	3.08	5.73	13.22	16.3
C4-185	C4-185 Pre-2 GABA-3 NXPH2 CXCL14	C4	CXCL14	NXPH2|LHX6|NR2E1|CXCL14|FREM3	254	12675.2	4057.43	0.5462	84.25	15.75	13.78	86.22	0	53.54	0	0	0	8.66	5.12	0	0	30.71	1.97	0	0	0	0	0	0	0	1.18	1.18	0.79	0	1.57	3.15	5.51	6.3	0.79	0	0	1.18	0	0.79	0.39	2.76	5.51	7.48	14.96
C4-186	C4-186 Pre-2 GABA-3 NXPH2 C1QL2	C4	C1QL2	LHX8|LHX6|C1QL2|PIEZO2|CHRM2	190	14465.4	4452.36	0.3361	63.16	36.84	35.79	64.21	0	51.05	0	0	0	18.95	16.32	0.53	0	12.11	1.05	0	0	0	0	0	0	0.53	1.58	1.05	1.05	0.53	3.16	5.79	7.89	6.84	0.53	0.53	0	0	1.58	0.53	0	1.58	4.21	6.32	7.37
C4-187	C4-187 Pre-2 GABA-3 NXPH2 SST	C4	SST	NPY|SST|LHX6|CORT|MOXD1	310	13196.1	4271.55	0.2853	58.39	41.61	41.61	58.39	0	50.32	0	0	0	18.39	22.26	0.97	0	8.06	0	0	0	0	0	0	0	0	0.32	0.97	0	0	2.26	3.23	3.55	4.52	0.32	0	2.58	0	0.32	0.65	1.61	2.9	3.23	11.94	11.94
C4-188	C4-188 Pre-2 GABA-3 GBX1 MEIS1	C4	MEIS1	SOX6|GBX1|MEIS1|IGF1|CLMP	387	16889.8	4446.36	0.3648	82.17	17.83	17.57	82.43	0	52.45	0	0	0	12.14	5.17	0.26	0.26	29.46	0.26	0	0	0	0	0	0	0	0.26	0	0	0	0.78	2.58	3.36	4.91	0.78	0.52	3.1	0.26	0.26	0	0.78	2.84	4.39	11.63	16.02
C4-189	C4-189 Pre-2 GABA-3 GBX1 ETV1	C4	ETV1	LHX8|GBX1|ELFN1|MEGF10|CHRNA3	150	18154.8	4959.98	0.2331	68	32	32	68	0	44	0	0	0	4	28	0	0	24	0	0	0	0	0	0	0	0	2	2.67	0	0.67	8.67	7.33	4.67	8	0	1.33	0	0	0	0.67	0.67	0.67	1.33	2	3.33
C4-190	C4-190 Pre-2 GABA-3 GBX1 ADAMTS12	C4	ADAMTS12	GBX1|ADAMTS12|LHX8|SOX6|LHX6	235	14996.8	4253.05	0.4821	81.7	18.3	17.45	82.55	0	62.13	0	0	0	10.21	7.23	0	0	19.57	0.85	0	0	0	0	0	0	0	0	0	0.43	0	2.13	3.4	2.55	3.4	0	0.43	6.81	0.85	0.85	0.43	0	5.11	4.68	11.49	19.57
C4-191	C4-191 Pre-2 GABA-3 GBX1 PTTG1	C4	PTTG1	PTTG1|FGF10|SOX6|GBX1|LHX8	438	15930.3	4551.06	0.4557	76.03	23.97	22.15	77.85	0	64.38	0	0	0	7.76	13.7	0.68	0	11.64	1.83	0	0	0	0	0	0	0.23	0	0	0.46	0.23	1.83	2.74	1.83	2.51	0.46	1.83	4.11	1.14	2.28	1.6	1.14	1.14	6.39	15.53	18.95
C4-192	C4-192 Pre-2 GABA-3 GBX1 CASR	C4	CASR	CASR|LHX8|FGF10|LHX6|GBX1	444	13655.2	4044.21	0.4508	82.88	17.12	16.67	83.33	0	59.01	0	0	0	7.43	9.23	0	0	23.87	0.45	0	0	0	0	0	0	0.45	0.45	0.23	0	0	2.03	3.6	2.25	3.15	0.9	0	11.26	0.9	0.68	0.23	0.45	1.58	5.63	8.33	16.89
C4-193	C4-193 Pre-2 GABA-3 GBX1 BMPR1B	C4	BMPR1B	GBX1|BMPR1B|LHX8|LHX6|SOX6	126	21213.8	4825.23	0.5028	65.87	34.13	32.54	67.46	0	61.9	0	0	0	26.98	5.56	0	0	3.97	1.59	0	0	0	0	0	0	0	0	0	0	0	0	0.79	0.79	0	0	0	0.79	3.17	0.79	1.59	1.59	4.76	8.73	18.25	20.63
C4-194	C4-194 Pre-2 CHOL-1 BMPR1B	C4	BMPR1B	SLC5A7|COL6A5|CHAT|LHX8|PRIMA1	313	18557.6	4750.11	0.425	74.76	25.24	24.92	75.08	0.32	55.91	0	0.32	0	16.93	7.99	0	0.32	18.21	0	0	0	0	0	0.32	0	0	0	0	0.64	0	1.6	1.92	1.6	1.92	0.64	0.64	1.6	0.64	0.32	0.32	0.32	2.88	4.47	15.97	20.45
C4-195	C4-195 Pre-2 CHOL-1 MEPE	C4	MEPE	MEPE|NGFR|SLC5A7|SLC18A3|LHX8	737	15189.3	4123.88	0.4079	90.09	9.91	9.77	90.23	0	52.51	0.14	0	0	8.01	1.63	0.14	0	37.58	0	0	0	0	0	0	0	0	0.41	0.27	0.27	0	1.09	2.17	3.8	2.17	1.09	0.27	8.55	0.81	0.54	0.41	0.54	1.63	3.26	8.68	16.55
C4-196	C4-196 Pre-2 GABA-4 FIGN SOX6	C4	SOX6	SOX6|PROX1|NR2F1|IL1RAPL2|MEIS2	269	15419.1	4619.61	0.391	69.89	30.11	30.11	69.89	0	51.3	0	0.74	0	12.27	17.84	0	0	17.84	0	0	0	0	0	0	0	0	1.49	0.74	1.12	0	5.95	8.55	8.92	5.2	0	1.86	0.37	0.74	0	0.37	0	1.12	2.6	4.83	7.43
C4-197	C4-197 Pre-2 GABA-4 FIGN CYP19A1	C4	CYP19A1	CYP19A1|ARHGAP36|LHX6|NR2F1|SCN5A	107	19278	5746.96	0.0482	7.48	92.52	92.52	7.48	0	6.54	0	0	0	21.5	67.29	3.74	0	0.93	0	0	0	0	0	0	0	0	0	0	0	0	1.87	0	1.87	1.87	0	0	0	0	0	0	0	0	0.93	0	0
C4-198	C4-198 Pre-2 GABA-4 FIGN COL12A1	C4	COL12A1	CYP19A1|NR2F1|TRHDE|PTH2R|ANO2	223	22109.5	6147.56	0.0984	18.83	81.17	80.27	19.73	0	17.04	0	0	0	9.87	68.16	2.24	0	1.79	0.9	0	0	0	0	0	0	0	0.45	1.35	0.45	0.9	2.24	3.14	3.14	4.48	0	0	0	0	0	0	0	0.45	0	0.45	0
C4-199	C4-199 Pre-2 GABA-4 FIGN NXPH2	C4	NXPH2	NXPH2|NR2E1|LHX6|CYP19A1|ARHGAP36	132	23132.7	6216.74	0.1565	30.3	69.7	68.18	31.82	0	30.3	0	0	0	8.33	59.85	0	0	0	1.52	0	0	0	0	0	0	0	0	0	2.27	0	3.79	9.09	9.09	3.03	0	0	0	0	0	0	0.76	0.76	0	0.76	0.76
C4-200	C4-200 Pre-2 GABA-4 LHX6 ZIC2	C4	ZIC2	ZIC2|LHX6|ADAMTSL1|RELN|NR2F1	351	13993.7	4583.81	0.2523	20.51	79.49	67.52	32.48	0	17.09	0	0	0	19.09	33.62	14.81	0	3.42	11.97	0	0	0	0	0	0	0	0.57	0.28	0.28	0.57	2.85	0.57	4.56	4.84	0	0	0	0	0	0	0	0.28	0.28	1.14	0.85
C4-201	C4-201 Pre-2 GABA-4 LHX6 CASR	C4	CASR	CASR|LHX6|EGFL6|NFIX|SOX6	161	9554.37	3766.55	0.2531	27.95	72.05	61.49	38.51	0	24.22	0	0	0	11.18	34.16	16.15	0	3.73	10.56	0	0	0	0	0	0	0	0.62	0.62	0.62	0	3.11	4.35	6.21	6.21	0	0	0	0	0	0	0	0	0	1.86	0.62
C4-202	C4-202 Pre-2 GABA-4 LHX6 NPY	C4	NPY	NPY|LHX6|SST|SOX6|CORT	139	16933.7	5204.11	0.1328	24.46	75.54	74.82	25.18	0	22.3	0	0	0	15.11	49.64	10.07	0	2.16	0.72	0	0	0	0	0	0	0	2.88	1.44	0.72	0.72	2.88	5.04	4.32	3.6	0	0	0	0	0	0	0	0	0	0	0.72
C4-203	C4-203 Pre-2 GABA-4 LHX6 SLC7A3	C4	SLC7A3	SLC7A3|NPY|LHX6|KCNG1|NFIX	303	17038.8	5411.26	0.0542	6.93	93.07	92.41	7.59	0	6.6	0	0	0	24.75	57.1	10.56	0	0.33	0.66	0	0	0	0	0	0	0	0	0.33	0	0	2.64	0.99	1.32	1.32	0	0	0	0	0	0	0	0	0	0	0
C4-204	C4-204 Pre-2 GABA-4 LHX6 IGF1	C4	IGF1	CASR|LHX6|ITGA8|CCBE1|CMTM8	147	20484.9	5667.28	0.0872	13.61	86.39	83.67	16.33	0	12.24	0.68	0	0	20.41	57.14	6.12	0	1.36	2.04	0	0	0	0	0	0	0.68	0.68	1.36	0	0	1.36	2.72	0.68	2.72	0	0	0	0	0	0	0.68	0	0	0.68	0.68
C4-205	C4-205 Pre-2 GABA-4 LHX6 EYS	C4	EYS	SOX6|AF130359.1|LHX6|CASR|NR2F1	123	14668.7	4861.38	0.0935	18.7	81.3	80.49	19.51	0	18.7	0	0	0	12.2	47.97	20.33	0	0	0.81	0	0	0	0	0	0	0	1.63	0	0.81	0	2.44	4.88	5.69	3.25	0	0	0	0	0	0	0	0	0	0	0
C4-206	C4-206 Pre-2 GABA-4 LHX6 NR0B1	C4	NR0B1	NPY|NR0B1|LHX6|MOXD1|CYP19A1	77	22156.9	6268.31	0.0548	10.39	89.61	89.61	10.39	0	10.39	0	0	0	20.78	62.34	6.49	0	0	0	0	0	0	0	0	0	0	0	0	0	0	0	5.19	3.9	1.3	0	0	0	0	0	0	0	0	0	0	0
C4-207	C4-207 Pre-2 GABA-4 SATB2 TNS3	C4	TNS3	SATB2|COL15A1|EGFLAM|ZIC2|DGKK	205	18030.9	4983.67	0.2312	34.15	65.85	56.1	43.9	0	25.37	0	0	0	31.71	23.9	0.49	0	8.78	9.76	0	0	0	0	0	0	1.46	0	0.98	0.49	0	2.44	8.29	5.37	4.39	0	0	0	0	0	0	0.49	0.49	0	0	0.98
C4-208	C4-208 Pre-2 GABA-4 SATB2 SLC22A10	C4	SLC22A10	SATB2|PNOC|NR2F1|SLC22A10|COL15A1	250	15924.2	5083.4	0.2065	24.8	75.2	66.4	33.6	0	21.6	0	0	0	14.8	48.8	2.8	0	3.2	8.8	0	0	0	0	0	0	0	0	0.8	0	0.4	4.4	5.6	4.8	4.4	0	0	0	0	0	0.4	0	0.4	0	0	0.4
C4-209	C4-209 Pre-2 GABA-4 CHST9 SATB2	C4	SATB2	SATB2|SGCG|CYP19A1|MOXD1|LHX6	333	19799.5	5560.88	0.1257	18.32	81.68	79.58	20.42	0	16.82	0	0	0	22.82	53.45	3.3	0	1.5	2.1	0	0	0	0	0	0	0.6	0.3	0.6	0.3	0	3.3	2.7	4.2	3.9	0	0	0	0	0	0	0	0	0.3	0.6	0
C4-210	C4-210 Pre-2 GABA-4 CHST9 TMEM255A	C4	TMEM255A	CYP19A1|LHX6|MOXD1|NR2F1|GABRE	380	19697.8	5768.34	0.1454	23.16	76.84	75.26	24.74	0	20.79	0	0	0	30.53	41.32	3.42	0	2.37	1.58	0	0	0	0	0	0	0	0.26	0.26	0.26	0	4.47	3.68	5.53	4.74	0	0	0.26	0	0	0	0	0.26	0	0.26	0.79
C4-211	C4-211 Pre-2 GABA-4 POSTN	C4	POSTN	POSTN|SHISA8|NR2F1|AP001636.3|NFIX	131	14402.4	4647.09	0.1807	22.9	77.1	74.05	25.95	0	20.61	0	0	0	15.27	40.46	18.32	0	2.29	3.05	0	0	0	0	0	0	1.53	0.76	0	1.53	0	3.05	1.53	6.11	5.34	0	0	0	0	0	0	0	0	0	0.76	0
C4-212	C4-212 Post-1 GLU-1 EBF2 BNC2	C4	BNC2	BNC2|TH|SLC6A3|EBF2|TWIST1	198	23110.7	6311.01	0.1425	1.52	98.48	80.3	19.7	5.05	0	3.54	0	0.51	3.54	76.77	0	0.51	0.51	9.6	1.01	1.01	2.53	0.51	0	0	0	0	0	0	0	0	0	0	0	0	0	0	0	0	0	0	0	0	0	0
C4-213	C4-213 Post-1 GLU-1 EBF2 TAC1	C4	TAC1	EBF2|LMX1A|EBF1|DMRTA2|EBF3	300	20819.6	5972.66	0.1851	0.67	99.33	78.33	21.67	14.67	0	1	0	0.33	3	75.33	0	0.33	0	5.33	3.67	3.33	3.67	4	0	0	0	0	0	0	0	0	0	0	0	0	0	0	0	0	0	0	0	0	0	0
C4-214	C4-214 Post-1 GLU-1 EBF2 THSD7B	C4	THSD7B	EBF2|EBF3|LMX1A|PDZRN4|CRNDE	148	25107.5	5949.47	0.5676	0	100	23.65	76.35	37.16	0	17.57	0	0	0	23.65	0	0	0	21.62	7.43	8.78	10.81	9.46	0.68	0	0	0	0	0	0	0	0	0	0	0	0	0	0	0	0	0	0	0	0	0
C4-215	C4-215 Post-1 GLU-1 EBF2 SCGN	C4	SCGN	EBF2|LMX1A|DMRTA2|TTC6|AP005242.1	280	18269.8	5649.47	0.1062	0.36	99.64	87.14	12.86	6.79	0	0.36	0	0.36	8.21	78.93	0	0	0	5.36	1.07	2.86	1.43	1.43	0	0	0	0	0	0	0	0	0	0	0	0	0	0	0	0	0	0	0	0	0	0
C4-216	C4-216 Post-1 GLU-1 EBF2 POSTN	C4	POSTN	POSTN|EBF2|SLC26A7|LMX1A|SLC17A8	151	19637.9	5654.75	0.1073	0.66	99.34	92.72	7.28	5.96	0	0	0	0.66	15.23	77.48	0	0	0	0.66	1.99	1.32	2.65	0	0	0	0	0	0	0	0	0	0	0	0	0	0	0	0	0	0	0	0	0	0	0
C4-217	C4-217 Post-1 GLU-1 ZEB2 POSTN	C4	POSTN	LMX1A|TTC6|NEUROD6|ITGA8|FOXA1	244	12484.8	4661.06	0.0354	0.82	99.18	94.26	5.74	0.82	0	0	0	0.41	38.52	55.74	0	0.41	0	4.1	0	0	0	0.82	0	0	0	0	0	0	0	0	0	0	0	0	0	0	0	0	0	0	0	0	0	0
C4-218	C4-218 Post-1 GLU-1 ZEB2 FREM2	C4	FREM2	AP005242.1|EBF2|LMX1A|ITGA4|EBF3	261	24856.6	6120.72	0.1559	0.77	99.23	79.69	20.31	1.92	0	0	0	0	16.86	62.45	0.38	0	0.77	17.62	0.77	0	0.38	0.77	0	0	0	0	0	0	0	0	0	0	0	0	0	0	0	0	0	0	0	0	0	0
C4-219	C4-219 Post-1 GLU-1 ZEB2 SLC26A7	C4	SLC26A7	SLC26A7|C1QL1|LMX1A|TTC6|EBF2	165	30589.2	6736.67	0.1021	0.61	99.39	85.45	14.55	4.24	0	0	0	0.61	29.09	56.36	0	0	0	9.7	1.82	0.61	1.21	0.61	0	0	0	0	0	0	0	0	0	0	0	0	0	0	0	0	0	0	0	0	0	0
C4-220	C4-220 Post-1 GLU-1 ZEB2 VIP	C4	VIP	VIP|C1QL1|LMX1A|TTC6|AP005242.1	371	24378.2	6311.5	0.0936	0	100	88.14	11.86	1.89	0	0.54	0	0	13.21	74.12	0.81	0	0	9.43	1.08	0	0.81	0	0	0	0	0	0	0	0	0	0	0	0	0	0	0	0	0	0	0	0	0	0	0
C4-221	C4-221 Post-1 GLU-1 ZEB2 IGF1	C4	IGF1	AP005242.1|AP003062.2|EBF2|NEUROD6|FOXA1	333	24266.2	6231.24	0.1061	0	100	90.69	9.31	1.5	0	0	0	0	36.94	53.75	0	0	0	7.81	0.6	0.3	0	0.6	0	0	0	0	0	0	0	0	0	0	0	0	0	0	0	0	0	0	0	0	0	0
C4-222	C4-222 Post-1 GLU-1 ZEB2 SST	C4	SST	VIP|LMX1A|MYOC|NEUROD6|TTC6	234	16125.9	5082.12	0.1321	0.43	99.57	84.62	15.38	1.71	0	0	0	0.43	21.79	59.4	3.42	0	0	13.25	0	0	0.85	0.85	0	0	0	0	0	0	0	0	0	0	0	0	0	0	0	0	0	0	0	0	0	0
C4-223	C4-223 Post-1 GLU-1 ZNF676 EBF2	C4	EBF2	TTC6|LMX1A|CDH23|EBF2|FSHR	167	18391.6	5522.1	0.1365	5.99	94.01	71.26	28.74	4.79	2.4	0	0	0	7.19	62.87	1.2	0	3.59	17.96	0	0.6	2.4	1.2	0.6	0	0	0	0	0	0	0	1.2	0	0	0	0	0	0	0	0	0	0	0	0.6	0.6
C4-224	C4-224 Post-1 GLU-1 ZNF676 NXPH2	C4	NXPH2	LMX1A|CRNDE|LMX1B|NXPH2|TWIST1	247	22674	5741.12	0.4083	0.81	99.19	52.63	47.37	27.53	0	2.02	0	0.4	1.62	50.61	0.4	0	0.4	17	4.05	5.67	10.53	7.29	0	0	0	0	0	0	0	0	0	0	0	0	0	0	0	0	0	0	0	0	0	0
C4-225	C4-225 Post-1 GLU-1 ZNF676 HMCN1	C4	HMCN1	LMX1A|CRNDE|TTC6|HMCN1|BARHL1	271	21621.6	5410.01	0.1505	1.11	98.89	78.23	21.77	0	1.11	0	0	0	14.39	55.72	8.12	0	0	20.66	0	0	0	0	0	0	0	0	0	0	0	0	0	0	0	0	0	0	0	0	0	0	0	0	0.37	0.74
C4-226	C4-226 Post-1 GLU-1 ZNF676 IRX6	C4	IRX6	CRNDE|LMX1A|IRX6|LMX1B|C1QL1	95	15410.4	4742.37	0.1774	0	100	73.68	26.32	2.11	0	0	0	0	1.05	71.58	1.05	0	0	24.21	2.11	0	0	0	0	0	0	0	0	0	0	0	0	0	0	0	0	0	0	0	0	0	0	0	0	0
C4-227	C4-227 Post-1 GLU-1 ZNF676 BNC2	C4	BNC2	DMRTA2|TTC6|BNC2|LMX1A|SLC17A8	179	24702.5	6414.83	0.145	1.12	98.88	83.24	16.76	13.41	0	1.68	0	1.12	8.38	74.3	0.56	0	0	0.56	2.79	1.68	2.79	6.15	0	0	0	0	0	0	0	0	0	0	0	0	0	0	0	0	0	0	0	0	0	0
C4-228	C4-228 Post-1 GLU-1 ZNF676 POU6F2	C4	POU6F2	LMX1A|TTC6|POU6F2|SLC17A8|NTNG1	237	22090.3	5903.29	0.3639	0.84	99.16	51.48	48.52	37.13	0.42	5.06	0	0.42	0	51.48	0	0	0	5.49	5.49	4.64	12.66	13.92	0.42	0	0	0	0	0	0	0	0.42	0	0	0	0	0	0	0	0	0	0	0	0	0
C4-229	C4-229 Post-1 GLU-1 ZNF676 CDH23	C4	CDH23	LMX1A|TTC6|CDH23|LMX1B|FOXA1	221	19802.5	5717.45	0.085	0.9	99.1	80.54	19.46	4.52	0.45	0.45	0	0.45	34.84	44.34	1.36	0	0	13.57	1.36	1.36	0.9	0.9	0	0	0	0	0	0	0	0	0	0.45	0	0	0	0	0	0	0	0	0	0	0	0
C4-230	C4-230 Post-1 GLU-1 EBF2 IL1RAPL2	C4	IL1RAPL2	ADH1B|EBF2|NEUROD6|LMX1A|EBF3	320	13285.4	4676.41	0.1867	0.31	99.69	73.75	26.25	1.88	0	0	0	0.31	18.44	53.75	1.56	0	0	24.06	0.31	0.31	0.94	0.31	0	0	0	0	0	0	0	0	0	0	0	0	0	0	0	0	0	0	0	0	0	0
C4-231	C4-231 Post-1 GLU-1 EBF2 PLEKHH2	C4	PLEKHH2	EBF2|PLEKHH2|TTC6|FOXA1|LMX1A	69	20673.7	5801.55	0.02	0	100	94.2	5.8	0	0	0	0	0	72.46	21.74	0	0	0	5.8	0	0	0	0	0	0	0	0	0	0	0	0	0	0	0	0	0	0	0	0	0	0	0	0	0	0
C4-232	C4-232 Post-1 GLU-2 CRYBG3 THSD7B	C4	THSD7B	SKOR2|PITX2|MLIP|THSD7B|PANCR	127	12416.8	4472.61	0.2675	1.57	98.43	63.78	36.22	2.36	0	0.79	0	0.79	8.66	51.97	3.15	0.79	0	31.5	0.79	0	0.79	0.79	0	0	0	0	0	0	0	0	0	0	0	0	0	0	0	0	0	0	0	0	0	0
C4-233	C4-233 Post-1 GLU-2 CRYBG3 STXBP6	C4	STXBP6	SIM1|PITX2|NTNG1|STXBP6|SLC44A5	177	17635.7	5119.93	0.0449	1.69	98.31	90.96	9.04	0	1.69	0	0	0	17.51	48.02	25.42	0	0	7.34	0	0	0	0	0	0	0	0	0	0	0	0	0.56	0.56	0.56	0	0	0	0	0	0	0	0	0	0	0
C4-234	C4-234 Post-1 GLU-2 IL1RAPL2 NWD2	C4	NWD2	IL1RAPL2|EBF3|CTXN3|NWD2|EYA1	774	22886.5	5547.71	0.0267	0.39	99.61	95.22	4.78	0	0.26	0	0	0	4.13	35.53	55.56	0	0.13	4.39	0	0	0	0	0	0	0	0	0	0	0	0	0	0	0.13	0	0	0	0	0	0	0	0.13	0	0	0
C4-235	C4-235 Post-1 GLU-2 IL1RAPL2 TOX3	C4	TOX3	EBF3|EYA1|IL1RAPL2|SIM1|EMX2	793	19626.2	5155.51	0.052	1.51	98.49	90.54	9.46	0	1.13	0	0	0	12.86	41.74	35.94	0	0.38	7.94	0	0	0	0	0	0	0	0	0.13	0	0	0.13	0.25	0.38	0	0	0	0	0	0	0	0	0	0.13	0.13	0
C4-236	C4-236 Post-1 GLU-2 IL1RAPL2 NTS	C4	NTS	IL1RAPL2|EMX2|EBF3|EYA1|EMX2OS	274	14852.7	4853.8	0.0956	0	100	78.83	21.17	1.46	0	0	0	0	9.12	62.77	6.93	0	0	19.71	0	0.73	0.36	0.36	0	0	0	0	0	0	0	0	0	0	0	0	0	0	0	0	0	0	0	0	0	0
C4-237	C4-237 Post-1 GLU-2 IL1RAPL2 FIGN	C4	FIGN	EBF3|FIGN|SEMA3C|SIM1|LHX1	152	13212.7	4718.09	0.1146	0	100	81.58	18.42	0	0	0	0	0	14.47	66.45	0.66	0	0	18.42	0	0	0	0	0	0	0	0	0	0	0	0	0	0	0	0	0	0	0	0	0	0	0	0	0	0
C4-238	C4-238 Post-1 GLU-2 C1QL2 SPHKAP	C4	SPHKAP	EBF3|C1QL2|SIM1|FEZF2|NTS	277	13389.6	4454.07	0.1266	3.97	96.03	81.59	18.41	0	1.08	0	0	0	7.22	52.71	21.66	0	2.89	14.44	0	0	0	0	0	0	0	0	0.36	0	0	0	0.36	0.36	0	0	0	0	0	0	0	0	0	0	0	0
C4-239	C4-239 Post-1 GLU-2 C1QL2 NTS	C4	NTS	KCNMB1|NTS|FEZF2|C1QL2|SIM1	320	13564	4411.35	0.0849	0.62	99.38	86.25	13.75	0	0.31	0	0	0	1.25	57.81	27.19	0	0.31	13.12	0	0	0	0	0	0	0	0	0	0	0	0	0	0.31	0	0	0	0	0	0	0	0	0	0	0	0
C4-240	C4-240 Post-1 GLU-2 C1QL2 ADAMTSL1	C4	ADAMTSL1	OTX2|ADAMTSL1|FEZF2|SIM1|ANGPT1	396	19384.9	4931.81	0.0169	0	100	97.98	2.02	0	0	0	0	0	4.55	14.14	79.29	0	0	2.02	0	0	0	0	0	0	0	0	0	0	0	0	0	0	0	0	0	0	0	0	0	0	0	0	0	0
C4-241	C4-241 Post-1 GLU-2 C1QL2 ADAMTSL1	C4	ADAMTSL1	OTX2|ADAMTSL1|FEZF2|SIM1|EMX2	247	23896.3	5765.69	0.0055	0	100	100	0	0	0	0	0	0	6.07	10.93	83	0	0	0	0	0	0	0	0	0	0	0	0	0	0	0	0	0	0	0	0	0	0	0	0	0	0	0	0	0
C4-242	C4-242 Post-1 GLU-2 PAX7	C4	PAX7	PAX7|ITGA4|SIM1|ADGRG4|PLCH1	134	16127.5	4900.6	0.3169	1.49	98.51	67.91	32.09	4.48	0.75	0	0	0	1.49	62.69	3.73	0	0.75	26.12	0	0.75	1.49	2.24	0	0	0	0	0	0	0	0	0	0.75	0	0	0	0	0	0	0	0	0	0	0	0
C4-243	C4-243 Post-1 GLU-2 ADGRG4 NTS	C4	NTS	NTS|TWIST2|KCNMB1|ADGRG4|NFIA	292	14586.7	4147.11	0.3582	1.03	98.97	72.6	27.4	0.34	0.34	0	0	0	1.03	41.78	29.79	0	0.68	26.03	0.34	0	0	0	0	0	0	0	0	0	0	0	0.34	0	0	0	0	0	0	0	0	0	0	0	0	0
C4-244	C4-244 Post-1 GLU-2 ADGRG4 PTH2R	C4	PTH2R	ADGRG4|OTX2|TWIST2|NTS|PTH2R	446	22448	5107.18	0.12	0.45	99.55	88.57	11.43	0	0	0	0	0.45	2.02	25.56	60.99	0	0	10.99	0	0	0	0	0	0	0	0	0	0	0	0	0	0	0	0	0	0	0	0	0	0	0	0	0	0
C4-245	C4-245 Post-1 GLU-2 ADGRG4 TFAP2B	C4	TFAP2B	TFAP2B|ADGRG4|OTX2|GRP|NTS	470	26723.6	5713.6	0.0314	0	100	97.02	2.98	0	0	0	0	0	3.19	35.53	58.3	0	0	2.98	0	0	0	0	0	0	0	0	0	0	0	0	0	0	0	0	0	0	0	0	0	0	0	0	0	0
C4-246	C4-246 Post-1 GLU-2 PGM5	C4	PGM5	OTX2|SIM1|EYA1|PGM5|PKHD1L1	273	17268.2	4907.82	0.0077	0	100	98.9	1.1	0	0	0	0	0	11.72	43.96	43.22	0	0	1.1	0	0	0	0	0	0	0	0	0	0	0	0	0	0	0	0	0	0	0	0	0	0	0	0	0	0
C4-247	C4-247 Post-1 GLU-3 AGTR1 EBF2	C4	EBF2	CRNDE|LMX1A|CARTPT|TTC6|IRX3	376	23618.1	5872.82	0.0394	1.33	98.67	90.43	9.57	0	0.8	0	0	0	28.99	52.13	9.31	0	0.53	8.24	0	0	0	0	0	0	0	0	0	0	0	0	0	0.53	0	0	0	0	0	0	0	0	0.27	0	0	0
C4-248	C4-248 Post-1 GLU-3 AGTR1 EPB41L4A	C4	EPB41L4A	LMX1A|CRNDE|IRX3|CARTPT|TTC6	840	23109.1	5765.3	0.0483	0.12	99.88	93.57	6.43	0	0.12	0	0	0	25.83	51.43	16.31	0	0	6.31	0	0	0	0	0	0	0	0	0	0	0	0	0.12	0	0	0	0	0	0	0	0	0	0	0	0	0
C4-249	C4-249 Post-1 GLU-3 CBLN2 ADAMTS17	C4	ADAMTS17	IRX3|LMX1A|CRNDE|NXPH2|SLCO1C1	147	25402.5	6043.46	0.0825	4.76	95.24	72.79	27.21	0	4.76	0	0	0	14.97	48.98	8.84	0	0	22.45	0	0	0	0	0	0	0	0	0.68	0	0	0	0.68	1.36	2.04	0	0	0	0	0	0	0	0	0	0	0
C4-250	C4-250 Post-1 GLU-3 CBLN2 CHST9	C4	CHST9	IRX3|LMX1A|CRNDE|CHST9|CARTPT	229	21889.1	5940.35	0.1484	2.62	97.38	75.55	24.45	0.87	2.62	0	0	0	12.66	57.21	5.68	0	0	20.96	0.44	0	0.44	0	0	0	0	0	0	0	0	1.31	0	0.87	0.44	0	0	0	0	0	0	0	0	0	0	0
C4-251	C4-251 Post-1 GLU-3 CBLN2 CALCRL	C4	CALCRL	LMX1A|IRX3|CRNDE|NXPH2|CBLN2	125	20949.8	5715.43	0.1569	5.6	94.4	80.8	19.2	0	5.6	0	0	0	18.4	54.4	8	0	0	13.6	0	0	0	0	0	0	0	0	0.8	0	0	1.6	2.4	0	0.8	0	0	0	0	0	0	0	0	0	0	0
C4-252	C4-252 Post-1 GLU-4 THSD7B PTH2R	C4	PTH2R	LMX1A|NTS|CDH23|LMX1B|TTC6	290	21663.4	6139.05	0.0594	0.34	99.66	92.07	7.93	1.38	0	0	0	0	33.45	58.28	0.34	0	0.34	6.21	0	0.34	0.34	0.34	0.34	0	0	0	0	0	0	0	0	0	0	0	0	0	0	0	0	0	0	0	0	0
C4-253	C4-253 Post-1 GLU-4 THSD7B SGCG	C4	SGCG	EBF2|NTS|LMX1A|FSHR|SGCG	330	20919	6123.93	0.1003	0.61	99.39	84.55	15.45	3.33	0	0.3	0	0.3	11.52	73.03	0	0	0.3	11.21	0.61	0.91	1.21	0.61	0	0	0	0	0	0	0	0	0	0	0	0	0	0	0	0	0	0	0	0	0	0
C4-254	C4-254 Post-1 GLU-4 THSD7B FAM83B	C4	FAM83B	NTS|EBF2|FAM83B|CDH23|LMX1A	163	22205.6	6244.44	0.0957	1.84	98.16	76.69	23.31	3.68	0	0	0	0.61	14.11	62.58	0	0	1.23	17.79	0.61	0	1.23	1.84	0	0	0	0	0	0	0	0	0	0	0	0	0	0	0	0	0	0	0	0	0	0
C4-255	C4-255 Post-1 GLU-4 THSD7B IL1RAPL2	C4	IL1RAPL2	EBF2|LMX1A|EBF3|BMP5|THSD7B	344	19181.5	5665.2	0.076	0.29	99.71	89.53	10.47	3.2	0	0.29	0	0.29	32.85	56.69	0	0	0	6.69	1.16	0.29	0	1.74	0	0	0	0	0	0	0	0	0	0	0	0	0	0	0	0	0	0	0	0	0	0
C4-256	C4-256 Post-1 GLU-4 CRNDE EBF2	C4	EBF2	LMX1A|CRNDE|EBF2|BARHL1|IRX6	269	21224.9	5851.98	0.1027	0	100	82.16	17.84	2.97	0	0	0	0	14.13	63.2	4.83	0	0	14.87	0	0.74	0.37	1.86	0	0	0	0	0	0	0	0	0	0	0	0	0	0	0	0	0	0	0	0	0	0
C4-257	C4-257 Post-1 GLU-4 CRNDE ADCYAP1	C4	ADCYAP1	LMX1A|LMX1B|CRNDE|NTS|CDH23	159	23953.5	5941.08	0.1038	0	100	89.31	10.69	0.63	0	0	0	0	35.22	47.17	6.92	0	0	10.06	0	0.63	0	0	0	0	0	0	0	0	0	0	0	0	0	0	0	0	0	0	0	0	0	0	0	0
C4-258	C4-258 Post-1 GLU-4 NDNF FBN2	C4	FBN2	NTS|LMX1A|CDH23|LMX1B|KCNMB2	217	23802.4	6374.05	0.1496	0	100	58.99	41.01	5.53	0	0.46	0	0	2.3	56.68	0	0	0	35.02	0	2.3	2.76	0.46	0	0	0	0	0	0	0	0	0	0	0	0	0	0	0	0	0	0	0	0	0	0
C4-259	C4-259 Post-1 GLU-4 NDNF COBLL1	C4	COBLL1	COBLL1|CDH23|LMX1A|NDNF|BTNL9	547	24962	6137.3	0.1674	0.18	99.82	5.67	94.33	0.73	0.18	3.47	0	0	0.37	5.3	0	0	0	89.95	0	0.37	0.18	0.18	0	0	0	0	0	0	0	0	0.18	0	0	0	0	0	0	0	0	0	0	0	0	0
C4-260	C4-260 Mid-3 GLU-1 RSPO3 POU6F2	C4	POU6F2	RSPO3|TBR1|TCF7L2|IL1RAPL2|PGM5	430	15741.4	4658.4	0.366	60	40	37.44	62.56	0.23	46.98	0	0	0	16.05	16.28	5.12	0.23	12.79	2.33	0	0	0	0.23	0	0	0.23	0.47	1.16	0.7	0.7	4.88	4.88	5.58	6.51	0.23	0.23	1.4	0.47	0.47	0.23	0	2.33	2.09	6.98	7.44
C4-261	C4-261 Mid-3 GLU-1 RSPO3 ROR1	C4	ROR1	RSPO3|TBR1|ROR1|LEF1|NDNF	323	15051.4	4439.01	0.2562	64.4	35.6	33.44	66.56	0.93	32.82	0	0.62	0.31	9.29	22.6	1.55	0	30.65	1.24	0.93	0	0	0	0	0	0	0	0.93	0.93	0	4.33	6.19	5.88	7.12	0.31	0	0.31	0	0	0	0.31	0	1.55	2.48	2.48
C4-262	C4-262 Mid-3 GLU-1 RSPO3 NMBR	C4	NMBR	TBR1|IL1RAPL2|NMBR|NDNF|TCF7L2	266	18940.2	5079.28	0.2701	65.79	34.21	33.83	66.17	0	40.6	0	0	0	7.89	25.56	0.38	0	25.19	0.38	0	0	0	0	0	0	0.75	1.5	0.75	0.75	0	7.89	7.89	10.15	8.27	0	0	0.75	0	0	0	0	0	1.13	0.75	0
C4-263	C4-263 Mid-3 GLU-1 RSPO3 TGFBI	C4	TGFBI	TGFBI|NDNF|EOMES|SLC16A12|RSPO3	90	24726.2	5746.99	0.3416	63.33	36.67	35.56	64.44	0	61.11	0	0	0	16.67	18.89	0	0	2.22	1.11	0	0	0	0	0	0	0	2.22	1.11	2.22	0	2.22	6.67	4.44	13.33	0	3.33	3.33	2.22	3.33	0	0	4.44	1.11	5.56	5.56
C4-264	C4-264 Mid-3 GLU-1 ONECUT3 AGTR1	C4	AGTR1	AGTR1|RXFP1|C1QL1|MCOLN3|ONECUT3	233	17540.3	5025.92	0.2999	41.63	58.37	56.65	43.35	0	40.77	0	0.43	0	41.2	15.45	0	0	0.43	1.72	0	0	0	0	0	0	0	0	0	0.43	0	1.29	2.58	1.72	1.72	0	0.43	1.29	0.43	0	0.43	0	3.43	4.29	8.58	14.16
C4-265	C4-265 Mid-3 GLU-1 ONECUT3 OPN5	C4	OPN5	OPN5|ONECUT3|LHX9|EMX2|WDR72	124	24006.8	6055.4	0.0788	22.58	77.42	77.42	22.58	0	21.77	0	0	0	50	27.42	0	0	0.81	0	0	0	0	0	0	0	0	0	0	1.61	0	0.81	3.23	3.23	0.81	0	1.61	0	0	0.81	0	0	0	0.81	4.03	4.84
C4-266	C4-266 Mid-3 GLU-1 DLK1 TAC1	C4	TAC1	TBR1|LHX9|PLPP4|COL9A1|GRIK1	215	19103.8	5366.97	0.302	37.67	62.33	48.37	51.63	0	30.23	0	0	0.47	6.98	35.81	5.58	0	6.98	13.95	0	0	0	0	0	0	0.47	0.47	0.47	0.47	0	2.33	7.44	7.91	9.77	0	0	0	0	0	0	0	0.47	0.47	0	0
C4-267	C4-267 Mid-3 GLU-1 DLK1 MBNL3	C4	MBNL3	TBR1|POSTN|ZIC2|GHRH|MBNL3	101	12526.3	4462	0.2507	22.77	77.23	67.33	32.67	0	21.78	0	0	0	0	48.51	18.81	0	0.99	9.9	0	0	0	0	0	0	0.99	0	0	0	0	7.92	4.95	4.95	2.97	0	0	0	0	0	0	0	0	0	0	0
C4-268	C4-268 Mid-3 GLU-1 DLK1 EBF2	C4	EBF2	EBF2|EBF3|TNC|EOMES|ST8SIA6	82	14461.3	4873.38	0.1409	36.59	63.41	59.76	40.24	0	35.37	3.66	0	0	1.22	56.1	2.44	0	1.22	0	0	0	0	0	0	0	0	1.22	1.22	1.22	0	4.88	4.88	7.32	9.76	0	0	0	0	0	0	0	0	0	3.66	1.22
C4-269	C4-269 Mid-3 GLU-1 DLK1 CLDN1	C4	CLDN1	TP73|TBR1|POSTN|CLDN1|EMX2	167	19031.1	5145.27	0.295	59.28	40.72	37.13	62.87	0	46.71	1.2	0	0.6	11.38	22.75	2.99	0	11.98	2.4	0	0	0	0	0	0	0.6	0.6	1.2	2.99	0	11.98	6.59	6.59	6.59	0	0	0	0.6	0	0.6	0	1.2	2.4	2.4	2.4
C4-270	C4-270 Mid-3 GLU-1 DLK1 MEIS1	C4	MEIS1	MEIS1|PAX6|PNOC|POU6F2|SAMD3	114	15352.4	4548.18	0.2304	40.35	59.65	46.49	53.51	0	25.44	0	0	0	6.14	28.07	12.28	0	14.91	13.16	0	0	0	0	0	0	0	0	4.39	1.75	0.88	5.26	3.51	2.63	7.02	0	0	0	0	0	0	0	0	0	0	0
C4-271	C4-271 Mid-3 GLU-1 DLK1 ITGA8	C4	ITGA8	TBR1|PLPP4|TNC|ITGA8|PAMR1	98	24770.6	6291.88	0.284	31.63	68.37	65.31	34.69	0	29.59	0	0	1.02	13.27	42.86	9.18	0	1.02	3.06	0	0	0	0	0	0	2.04	0	0	1.02	1.02	8.16	2.04	9.18	4.08	0	0	0	1.02	0	0	0	1.02	0	0	0
C4-272	C4-272 Mid-3 GLU-1 DLK1 EMX2	C4	EMX2	UCN3|EMX2|EMX2OS|COBLL1|TFPI	78	25841	6292.79	0.1064	17.95	82.05	79.49	20.51	0	17.95	0	0	0	66.67	12.82	0	0	0	2.56	0	0	0	0	0	0	0	0	0	0	0	0	2.56	1.28	0	1.28	0	0	0	0	0	0	0	1.28	8.97	2.56
C4-273	C4-273 Mid-3 GLU-1 DLK1 TSPEAR	C4	TSPEAR	TBR1|FIRRE|ONECUT1|PAX6|DLK1	86	20489	5560.37	0.1576	23.26	76.74	76.74	23.26	0	23.26	0	0	0	22.09	54.65	0	0	0	0	0	0	0	0	0	0	0	0	1.16	0	0	1.16	6.98	1.16	0	0	1.16	0	0	0	0	0	0	2.33	2.33	6.98
[truncated: 56 more columns]

## Sheet: 7_cluster_markers_global
cluster	name	gene	comparison	parent	specificity	avg_log2FC	pct.1	pct.2	effect_size	p_val_adj	p_val
C0-1	C0-1 AstroEpendymal	OBI1-AS1	All	all	100.679	4.17082	0.868	0.035	0.922606	0	0
C0-1	C0-1 AstroEpendymal	AC012405.1	All	all	94.9354	3.68171	0.721	0.027	0.852401	0	0
C0-1	C0-1 AstroEpendymal	AQP4	All	all	91.5115	3.11578	0.792	0.026	0.87557	0	0
C0-1	C0-1 AstroEpendymal	ETNPPL	All	all	90.4822	2.03331	0.533	0.011	0.755204	0	0
C0-1	C0-1 AstroEpendymal	HPSE2	All	all	85.6849	4.41025	0.815	0.041	0.893714	0	0
C0-1	C0-1 AstroEpendymal	TNC	All	all	81.467	2.91387	0.67	0.023	0.818866	0	0
C0-1	C0-1 AstroEpendymal	AC073941.1	All	all	74.7823	2.04237	0.475	0.012	0.733729	0	0
C0-1	C0-1 AstroEpendymal	SLC14A1	All	all	72.5716	2.5816	0.505	0.017	0.764325	0	0
C0-1	C0-1 AstroEpendymal	GJA1	All	all	67.2687	2.31961	0.637	0.021	0.808191	0	0
C0-1	C0-1 AstroEpendymal	EFEMP1	All	all	60.8918	2.38604	0.637	0.024	0.805607	0	0
C0-1	C0-1 AstroEpendymal	AL627316.1	All	all	50.0709	1.00949	0.247	0.004	0.622195	0	0
C0-1	C0-1 AstroEpendymal	AC097518.2	All	all	46.6589	1.46829	0.285	0.008	0.641109	0	0
C0-1	C0-1 AstroEpendymal	BMPR1B	All	all	46.1153	2.49983	0.7	0.037	0.835591	0	0
C0-1	C0-1 AstroEpendymal	PAMR1	All	all	46.028	2.13532	0.581	0.026	0.780369	0	0
C0-1	C0-1 AstroEpendymal	LINC00299	All	all	43.8317	3.05668	0.759	0.052	0.862518	0	0
C0-1	C0-1 AstroEpendymal	FGFR3	All	all	40.0226	1.55694	0.436	0.016	0.712062	0	0
C0-1	C0-1 AstroEpendymal	GFAP	All	all	39.3344	3.1256	0.817	0.064	0.8813	0	0
C0-1	C0-1 AstroEpendymal	GLI3	All	all	38.5188	1.91124	0.523	0.025	0.742941	0	0
C0-1	C0-1 AstroEpendymal	BBOX1	All	all	36.3351	1.14622	0.316	0.009	0.648428	0	0
C0-1	C0-1 AstroEpendymal	RASL12	All	all	36.1593	1.12998	0.319	0.009	0.649257	0	0
C0-1	C0-1 AstroEpendymal	SDC4	All	all	35.4425	1.08498	0.293	0.008	0.646866	0	0
C0-1	C0-1 AstroEpendymal	ANGPTL4	All	all	35.3898	2.2946	0.4	0.025	0.667287	0	0
C0-1	C0-1 AstroEpendymal	AC099792.1	All	all	33.4547	1.76793	0.491	0.025	0.733038	0	0
C0-1	C0-1 AstroEpendymal	MYBPC1	All	all	32.4454	1.02101	0.285	0.008	0.638895	0	0
C0-1	C0-1 AstroEpendymal	EDNRB	All	all	30.8217	1.49011	0.392	0.018	0.679704	0	0
C0-1	C0-1 AstroEpendymal	SLC39A12	All	all	30.4925	1.0317	0.265	0.008	0.627323	0	0
C0-1	C0-1 AstroEpendymal	AC114971.1	All	all	29.4686	2.59064	0.636	0.055	0.794495	0	0
C0-1	C0-1 AstroEpendymal	MLC1	All	all	29.1204	0.849346	0.239	0.006	0.613428	0	0
C0-1	C0-1 AstroEpendymal	CD44	All	all	28.7223	2.11453	0.488	0.035	0.715501	0	0
C0-1	C0-1 AstroEpendymal	SLC25A18	All	all	28.6452	1.91313	0.553	0.036	0.761028	0	0
C0-1	C0-1 AstroEpendymal	WDR49	All	all	27.946	2.25447	0.594	0.047	0.790021	0	0
C0-1	C0-1 AstroEpendymal	LAMA1	All	all	26.7949	1.43777	0.409	0.021	0.694117	0	0
C0-1	C0-1 AstroEpendymal	MRVI1	All	all	25.1145	1.63536	0.429	0.027	0.694152	0	0
C0-1	C0-1 AstroEpendymal	ATP1A2	All	all	24.927	2.37841	0.806	0.076	0.864675	0	0
C0-1	C0-1 AstroEpendymal	CD38	All	all	24.9094	1.00368	0.272	0.01	0.633976	0	0
C0-1	C0-1 AstroEpendymal	AC109439.2	All	all	24.7541	0.438125	0.112	0.001	0.545596	1.41491e-246	2.34517e-251
C0-1	C0-1 AstroEpendymal	RANBP3L	All	all	24.3652	2.03043	0.575	0.047	0.763282	0	0
C0-1	C0-1 AstroEpendymal	PRDM16	All	all	24.2563	1.48172	0.441	0.026	0.697645	0	0
C0-1	C0-1 AstroEpendymal	AL355612.1	All	all	23.8534	2.6295	0.507	0.055	0.72892	0	0
C0-1	C0-1 AstroEpendymal	SLCO1C1	All	all	23.7672	1.43476	0.38	0.022	0.674905	0	0
C0-1	C0-1 AstroEpendymal	RGMA	All	all	23.0851	2.15102	0.6	0.055	0.776706	0	0
C0-1	C0-1 AstroEpendymal	AL078602.1	All	all	22.8369	0.938505	0.218	0.008	0.610481	0	0
C0-1	C0-1 AstroEpendymal	LINC01748	All	all	22.7436	2.01161	0.553	0.048	0.758637	0	0
C0-1	C0-1 AstroEpendymal	ITGB4	All	all	22.6898	1.27744	0.372	0.02	0.672343	0	0
C0-1	C0-1 AstroEpendymal	PHYHD1	All	all	22.6858	1.14502	0.316	0.015	0.652946	0	0
C0-1	C0-1 AstroEpendymal	AC083864.5	All	all	22.6621	0.60032	0.15	0.003	0.561953	0	0
C0-1	C0-1 AstroEpendymal	GLI2	All	all	22.4995	1.04649	0.3	0.013	0.634514	0	0
C0-1	C0-1 AstroEpendymal	PTCHD1-AS	All	all	22.4694	2.69234	0.675	0.08	0.791454	0	0
C0-1	C0-1 AstroEpendymal	CHI3L1	All	all	22.0597	1.16662	0.207	0.01	0.58121	0	0
C0-1	C0-1 AstroEpendymal	FAP	All	all	21.5661	0.99536	0.259	0.011	0.620664	0	0
C0-1	C0-1 AstroEpendymal	FAM189A2	All	all	21.1303	2.19209	0.587	0.06	0.782682	0	0
C0-1	C0-1 AstroEpendymal	RFX4	All	all	21.0718	3.08495	0.805	0.117	0.879553	0	0
C0-1	C0-1 AstroEpendymal	PAPLN	All	all	20.8784	1.02012	0.306	0.014	0.645373	0	0
C0-1	C0-1 AstroEpendymal	SLC7A11	All	all	20.7752	1.92299	0.604	0.055	0.777738	0	0
C0-1	C0-1 AstroEpendymal	MIR4300HG	All	all	20.4113	2.81751	0.651	0.089	0.776607	0	0
C0-1	C0-1 AstroEpendymal	AL031056.1	All	all	20.0945	0.683486	0.146	0.004	0.564928	0	0
C0-1	C0-1 AstroEpendymal	COL5A3	All	all	19.9448	1.31819	0.347	0.022	0.662527	0	0
C0-1	C0-1 AstroEpendymal	HIF3A	All	all	19.3228	2.15025	0.655	0.072	0.800455	0	0
C0-1	C0-1 AstroEpendymal	BOC	All	all	19.0826	1.49151	0.434	0.033	0.693751	0	0
C0-1	C0-1 AstroEpendymal	LINC01088	All	all	19.0377	3.02526	0.622	0.098	0.809854	0	0
C0-1	C0-1 AstroEpendymal	LINC00836	All	all	18.844	1.06509	0.229	0.012	0.62095	0	0
C0-1	C0-1 AstroEpendymal	F3	All	all	17.9906	1.11053	0.323	0.019	0.640113	0	0
C0-1	C0-1 AstroEpendymal	AGT	All	all	17.7475	0.969147	0.292	0.015	0.635809	0	0
C0-1	C0-1 AstroEpendymal	AL445426.1	All	all	17.0321	0.798379	0.191	0.008	0.588278	0	0
C0-1	C0-1 AstroEpendymal	YAP1	All	all	17.0213	1.39026	0.452	0.036	0.708642	0	0
C0-1	C0-1 AstroEpendymal	PRRX1	All	all	16.9189	1.82988	0.563	0.06	0.731279	0	0
C0-1	C0-1 AstroEpendymal	SERPINI2	All	all	16.7928	1.42657	0.411	0.034	0.699738	0	0
C0-1	C0-1 AstroEpendymal	AL133257.1	All	all	16.6283	0.437586	0.113	0.002	0.558755	0	0
C0-1	C0-1 AstroEpendymal	ALDH1A1	All	all	16.4809	1.16165	0.226	0.015	0.617773	0	0
C0-1	C0-1 AstroEpendymal	FRMPD2	All	all	16.3931	1.31848	0.372	0.029	0.684603	0	0
C0-1	C0-1 AstroEpendymal	AQP1	All	all	16.3615	1.14018	0.286	0.019	0.629688	0	0
C0-1	C0-1 AstroEpendymal	IL33	All	all	16.3075	0.543583	0.149	0.004	0.573244	0	0
C0-1	C0-1 AstroEpendymal	MGST1	All	all	15.9655	2.12183	0.616	0.081	0.779932	0	0
C0-1	C0-1 AstroEpendymal	SERPINA3	All	all	15.9173	0.866781	0.201	0.01	0.578333	0	0
C0-1	C0-1 AstroEpendymal	TCF7L1	All	all	15.74	1.55041	0.466	0.045	0.710412	0	0
C0-1	C0-1 AstroEpendymal	SLC1A2	All	all	15.7351	3.59171	0.827	0.188	0.874302	0	0
C0-1	C0-1 AstroEpendymal	SCARA3	All	all	15.6374	1.08525	0.316	0.021	0.637885	0	0
C0-1	C0-1 AstroEpendymal	NWD1	All	all	15.4554	1.20824	0.306	0.023	0.642521	0	0
C0-1	C0-1 AstroEpendymal	ABCC9	All	all	15.1654	0.874927	0.259	0.014	0.617222	0	0
C0-1	C0-1 AstroEpendymal	LGR6	All	all	15.1406	0.704215	0.128	0.005	0.57177	0	0
C0-1	C0-1 AstroEpendymal	COLEC12	All	all	14.9359	1.53709	0.514	0.052	0.721493	0	0
C0-1	C0-1 AstroEpendymal	HES1	All	all	14.5506	1.11477	0.247	0.018	0.608952	0	0
C0-1	C0-1 AstroEpendymal	LINC01338	All	all	14.3267	0.561832	0.152	0.005	0.569218	0	0
C0-1	C0-1 AstroEpendymal	CASC17	All	all	14.1723	0.521042	0.135	0.004	0.561647	0	0
C0-1	C0-1 AstroEpendymal	ALDH1L1	All	all	13.9422	1.25739	0.376	0.033	0.672353	0	0
C0-1	C0-1 AstroEpendymal	SPARCL1	All	all	13.8589	2.81373	0.792	0.16	0.836986	0	0
C0-1	C0-1 AstroEpendymal	PLIN5	All	all	13.3054	1.16222	0.331	0.028	0.641537	0	0
C0-1	C0-1 AstroEpendymal	AC002429.2	All	all	13.1395	2.20682	0.517	0.086	0.706509	0	0
C0-1	C0-1 AstroEpendymal	C1orf61	All	all	13.095	2.33394	0.734	0.13	0.822172	0	0
C0-1	C0-1 AstroEpendymal	MT1G	All	all	13.0132	1.17589	0.165	0.014	0.570893	0	0
C0-1	C0-1 AstroEpendymal	TRPM3	All	all	12.9857	3.34329	0.904	0.232	0.923401	0	0
C0-1	C0-1 AstroEpendymal	ACSBG1	All	all	12.9666	1.5848	0.539	0.065	0.726061	0	0
C0-1	C0-1 AstroEpendymal	LFNG	All	all	12.8036	0.567249	0.157	0.006	0.575135	0	0
C0-1	C0-1 AstroEpendymal	CTXND1	All	all	12.741	1.06545	0.286	0.023	0.624208	0	0
C0-1	C0-1 AstroEpendymal	AL160272.1	All	all	12.7058	1.38969	0.383	0.041	0.655924	0	0
C0-1	C0-1 AstroEpendymal	AC091826.2	All	all	12.5036	1.37835	0.38	0.041	0.680205	0	0
C0-1	C0-1 AstroEpendymal	MAPK4	All	all	12.4362	2.27309	0.661	0.12	0.794402	0	0
C0-1	C0-1 AstroEpendymal	DEC1	All	all	12.3223	1.23223	0.319	0.031	0.621408	0	0
C0-1	C0-1 AstroEpendymal	PHF21B	All	all	12.1974	1.69983	0.53	0.073	0.728355	0	0
C0-1	C0-1 AstroEpendymal	SYTL4	All	all	11.7902	1.3385	0.413	0.046	0.688024	0	0
C0-2	C0-2 Oligodendrocytes	AC012494.1	All	all	37.851	2.91671	0.57	0.043	0.764207	0	0
C0-2	C0-2 Oligodendrocytes	BCAS1	All	all	37.5028	2.58458	0.71	0.048	0.844014	0	0
C0-2	C0-2 Oligodendrocytes	FOLH1	All	all	33.8415	1.80088	0.45	0.023	0.714708	0	0
C0-2	C0-2 Oligodendrocytes	LINC01608	All	all	31.5542	2.39652	0.473	0.035	0.719705	0	0
C0-2	C0-2 Oligodendrocytes	MOBP	All	all	31.1972	3.23464	0.732	0.075	0.843443	0	0
C0-2	C0-2 Oligodendrocytes	UGT8	All	all	30.9311	2.51765	0.687	0.055	0.824386	0	0
C0-2	C0-2 Oligodendrocytes	LINC00639	All	all	30.509	2.22076	0.576	0.041	0.774623	0	0
C0-2	C0-2 Oligodendrocytes	FA2H	All	all	29.6775	1.96395	0.543	0.035	0.762487	0	0
C0-2	C0-2 Oligodendrocytes	CNDP1	All	all	28.8943	2.11422	0.491	0.035	0.727094	0	0
C0-2	C0-2 Oligodendrocytes	ANLN	All	all	28.0394	2.36365	0.604	0.05	0.777683	0	0
C0-2	C0-2 Oligodendrocytes	LRP2	All	all	27.6452	2.03523	0.488	0.035	0.724149	0	0
C0-2	C0-2 Oligodendrocytes	AC090015.1	All	all	27.235	1.71192	0.349	0.021	0.65379	0	0
C0-2	C0-2 Oligodendrocytes	SHROOM4	All	all	26.6084	2.236	0.594	0.049	0.776035	0	0
C0-2	C0-2 Oligodendrocytes	SLC5A11	All	all	25.9395	2.72364	0.599	0.062	0.774251	0	0
C0-2	C0-2 Oligodendrocytes	SH3TC2	All	all	25.8761	1.72507	0.449	0.029	0.715471	0	0
C0-2	C0-2 Oligodendrocytes	LINC00320	All	all	25.468	1.71761	0.429	0.028	0.700766	0	0
C0-2	C0-2 Oligodendrocytes	CDH19	All	all	25.1423	1.24879	0.301	0.014	0.642624	0	0
C0-2	C0-2 Oligodendrocytes	ERMN	All	all	24.3675	1.70133	0.443	0.03	0.706502	0	0
C0-2	C0-2 Oligodendrocytes	AC009063.2	All	all	24.3266	1.73362	0.434	0.03	0.701989	0	0
C0-2	C0-2 Oligodendrocytes	MOG	All	all	24.3258	2.00487	0.545	0.044	0.757439	0	0
C0-2	C0-2 Oligodendrocytes	TRIM59	All	all	23.9905	1.86481	0.475	0.036	0.720236	0	0
C0-2	C0-2 Oligodendrocytes	AL359091.1	All	all	23.8879	1.5847	0.406	0.026	0.691229	0	0
C0-2	C0-2 Oligodendrocytes	ST18	All	all	23.8002	3.94272	0.826	0.136	0.886037	0	0
C0-2	C0-2 Oligodendrocytes	CD22	All	all	23.2332	1.57133	0.413	0.027	0.696964	0	0
C0-2	C0-2 Oligodendrocytes	MAG	All	all	22.3475	1.58068	0.409	0.028	0.69475	0	0
C0-2	C0-2 Oligodendrocytes	SLCO1A2	All	all	22.1019	2.24702	0.599	0.06	0.770383	0	0
C0-2	C0-2 Oligodendrocytes	AL033523.1	All	all	21.8768	2.43543	0.52	0.057	0.734138	0	0
C0-2	C0-2 Oligodendrocytes	AC108721.2	All	all	21.6843	1.44982	0.343	0.022	0.664367	0	0
C0-2	C0-2 Oligodendrocytes	LINC01170	All	all	20.9428	2.09905	0.438	0.043	0.703813	0	0
C0-2	C0-2 Oligodendrocytes	AC008571.2	All	all	20.6461	3.1418	0.643	0.097	0.782117	0	0
C0-2	C0-2 Oligodendrocytes	PIEZO2	All	all	20.1185	1.89797	0.476	0.044	0.723171	0	0
C0-2	C0-2 Oligodendrocytes	SH3TC2-DT	All	all	19.6288	0.968235	0.222	0.01	0.608594	0	0
C0-2	C0-2 Oligodendrocytes	MYRF	All	all	19.2243	1.47879	0.402	0.03	0.68766	0	0
C0-2	C0-2 Oligodendrocytes	ENPP2	All	all	19.1099	2.64726	0.692	0.095	0.819914	0	0
C0-2	C0-2 Oligodendrocytes	ERBB3	All	all	19.0337	1.37357	0.387	0.027	0.683833	0	0
C0-2	C0-2 Oligodendrocytes	PLP1	All	all	18.6801	3.7044	0.826	0.163	0.878249	0	0
C0-2	C0-2 Oligodendrocytes	NKX6-2	All	all	18.3862	1.50786	0.377	0.03	0.684555	0	0
C0-2	C0-2 Oligodendrocytes	PLLP	All	all	17.9247	1.4304	0.4	0.031	0.690127	0	0
C0-2	C0-2 Oligodendrocytes	PCSK6	All	all	17.4921	2.56184	0.634	0.092	0.791969	0	0
C0-2	C0-2 Oligodendrocytes	OLIG1	All	all	17.2167	1.13516	0.272	0.017	0.633731	0	0
C0-2	C0-2 Oligodendrocytes	CARNS1	All	all	17.2125	1.24804	0.33	0.023	0.657054	0	0
C0-2	C0-2 Oligodendrocytes	OPALIN	All	all	17.1469	1.25977	0.244	0.017	0.616807	0	0
C0-2	C0-2 Oligodendrocytes	AC004690.2	All	all	16.8724	1.05453	0.255	0.015	0.622164	0	0
C0-2	C0-2 Oligodendrocytes	ATP10B	All	all	16.7286	1.96274	0.553	0.064	0.750832	0	0
C0-2	C0-2 Oligodendrocytes	HAPLN2	All	all	16.3518	1.60706	0.406	0.039	0.680186	0	0
C0-2	C0-2 Oligodendrocytes	C10orf90	All	all	16.2492	2.71835	0.8	0.133	0.866353	0	0
C0-2	C0-2 Oligodendrocytes	CNTNAP4	All	all	16.1883	2.65933	0.626	0.102	0.762638	0	0
C0-2	C0-2 Oligodendrocytes	LINC01445	All	all	15.9714	0.849541	0.187	0.009	0.584342	0	0
C0-2	C0-2 Oligodendrocytes	KCNH8	All	all	15.6223	2.37531	0.683	0.103	0.817751	0	0
C0-2	C0-2 Oligodendrocytes	ABCA8	All	all	14.8296	1.78636	0.522	0.062	0.730836	0	0
C0-2	C0-2 Oligodendrocytes	AC110285.1	All	all	14.3297	1.36276	0.346	0.032	0.662185	0	0
C0-2	C0-2 Oligodendrocytes	LRRC63	All	all	14.2816	1.36224	0.324	0.03	0.649913	0	0
C0-2	C0-2 Oligodendrocytes	ITGA2	All	all	13.7478	1.59542	0.404	0.046	0.682299	0	0
C0-2	C0-2 Oligodendrocytes	CREB5	All	all	13.738	2.24168	0.667	0.108	0.803379	0	0
C0-2	C0-2 Oligodendrocytes	KLK6	All	all	13.4048	0.72069	0.185	0.009	0.587894	0	0
C0-2	C0-2 Oligodendrocytes	TMEM235	All	all	12.9903	0.885702	0.219	0.014	0.605789	0	0
C0-2	C0-2 Oligodendrocytes	LINC01792	All	all	12.9823	0.870323	0.178	0.011	0.584671	0	0
C0-2	C0-2 Oligodendrocytes	TMEM98	All	all	12.7692	1.35021	0.33	0.034	0.654448	0	0
C0-2	C0-2 Oligodendrocytes	TF	All	all	12.5985	2.86253	0.756	0.171	0.837198	0	0
C0-2	C0-2 Oligodendrocytes	CLDN11	All	all	12.4869	1.81674	0.487	0.07	0.69251	0	0
C0-2	C0-2 Oligodendrocytes	SOX10	All	all	12.2832	0.989858	0.272	0.021	0.631261	0	0
C0-2	C0-2 Oligodendrocytes	ZNF536	All	all	12.1387	2.54444	0.748	0.156	0.842161	0	0
C0-2	C0-2 Oligodendrocytes	GPR37	All	all	12.0794	1.40382	0.369	0.042	0.665425	0	0
C0-2	C0-2 Oligodendrocytes	RNF220	All	all	11.9042	3.33845	0.812	0.227	0.863962	0	0
C0-2	C0-2 Oligodendrocytes	CLMN	All	all	11.6017	2.30616	0.653	0.129	0.786963	0	0
C0-2	C0-2 Oligodendrocytes	CERCAM	All	all	11.5254	2.09193	0.583	0.105	0.75783	0	0
C0-2	C0-2 Oligodendrocytes	SELENOP	All	all	11.5252	2.06027	0.564	0.1	0.735552	0	0
C0-2	C0-2 Oligodendrocytes	PPP1R14A	All	all	11.1336	1.40897	0.402	0.05	0.673225	0	0
C0-2	C0-2 Oligodendrocytes	AC004852.2	All	all	11.0439	1.05637	0.114	0.01	0.559657	0	0
C0-2	C0-2 Oligodendrocytes	LDB3	All	all	10.9329	1.43706	0.387	0.05	0.677197	0	0
C0-2	C0-2 Oligodendrocytes	PDE1C	All	all	10.8593	2.69151	0.814	0.201	0.861264	0	0
C0-2	C0-2 Oligodendrocytes	SLC7A14-AS1	All	all	10.838	2.46071	0.598	0.135	0.739627	0	0
C0-2	C0-2 Oligodendrocytes	CNP	All	all	10.8236	1.97682	0.552	0.1	0.74816	0	0
C0-2	C0-2 Oligodendrocytes	SYNJ2	All	all	10.6385	2.2463	0.591	0.124	0.76729	0	0
C0-2	C0-2 Oligodendrocytes	APOD	All	all	10.481	1.3662	0.513	0.066	0.718918	0	0
C0-2	C0-2 Oligodendrocytes	FAM107B	All	all	10.4216	2.27673	0.649	0.141	0.783586	0	0
C0-2	C0-2 Oligodendrocytes	GJB1	All	all	10.2508	0.539517	0.132	0.006	0.563789	0	0
C0-2	C0-2 Oligodendrocytes	AC016597.1	All	all	10.1582	1.15811	0.306	0.034	0.63883	0	0
C0-2	C0-2 Oligodendrocytes	PLEKHH1	All	all	10.0438	2.46791	0.699	0.171	0.818371	0	0
C0-2	C0-2 Oligodendrocytes	CTNNA3	All	all	9.64876	3.62095	0.905	0.339	0.913636	0	0
C0-2	C0-2 Oligodendrocytes	SLC24A2	All	all	9.52608	3.2114	0.88	0.296	0.898195	0	0
C0-2	C0-2 Oligodendrocytes	CDK18	All	all	9.46911	2.08585	0.571	0.125	0.756031	0	0
C0-2	C0-2 Oligodendrocytes	HPN-AS1	All	all	9.4629	1.02199	0.249	0.026	0.611644	0	0
C0-2	C0-2 Oligodendrocytes	KLHL4	All	all	9.38659	1.47941	0.367	0.057	0.669234	0	0
C0-2	C0-2 Oligodendrocytes	CLCA4	All	all	9.32857	0.490977	0.113	0.005	0.552853	0	0
C0-2	C0-2 Oligodendrocytes	PEX5L	All	all	9.12968	2.99245	0.838	0.274	0.877406	0	0
C0-2	C0-2 Oligodendrocytes	RNASE1	All	all	9.10201	1.12945	0.273	0.033	0.620111	0	0
C0-2	C0-2 Oligodendrocytes	CNTN2	All	all	8.9983	1.88376	0.534	0.111	0.742433	0	0
C0-2	C0-2 Oligodendrocytes	AL355835.1	All	all	8.92001	0.849525	0.188	0.017	0.586914	0	0
C0-2	C0-2 Oligodendrocytes	PRR5L	All	all	8.88171	1.66197	0.496	0.092	0.707734	0	0
C0-2	C0-2 Oligodendrocytes	NINJ2	All	all	8.52139	1.16201	0.307	0.041	0.630595	0	0
C0-2	C0-2 Oligodendrocytes	LINC01949	All	all	8.43631	0.544278	0.123	0.007	0.559273	0	0
C0-2	C0-2 Oligodendrocytes	ASPA	All	all	8.38466	1.27183	0.355	0.053	0.658411	0	0
C0-2	C0-2 Oligodendrocytes	EDIL3	All	all	8.23664	2.72128	0.904	0.298	0.908636	0	0
C0-2	C0-2 Oligodendrocytes	LINC01630	All	all	8.20842	1.43763	0.353	0.061	0.658104	0	0
C0-2	C0-2 Oligodendrocytes	MBP	All	all	8.13948	3.23399	0.895	0.355	0.897383	0	0
C0-2	C0-2 Oligodendrocytes	AZGP1	All	all	8.12631	0.589813	0.123	0.008	0.554428	0	0
C0-2	C0-2 Oligodendrocytes	EVI2A	All	all	8.02353	1.17609	0.306	0.044	0.622559	0	0
C0-2	C0-2 Oligodendrocytes	TMEM144	All	all	7.98088	2.73058	0.756	0.258	0.822824	0	0
C0-2	C0-2 Oligodendrocytes	LINC00609	All	all	7.91912	2.18731	0.6	0.165	0.74648	0	0
C0-3	C0-3 Neuron	GABRG3	All	all	154.024	2.78693	0.828	0.014	0.888344	0	0
C0-3	C0-3 Neuron	GPR149	All	all	150.125	1.13731	0.395	0.002	0.705812	0	0
C0-3	C0-3 Neuron	ANKRD34C-AS1	All	all	130.919	1.13448	0.576	0.004	0.775743	0	0
C0-3	C0-3 Neuron	NYAP2	All	all	127.37	1.37804	0.646	0.006	0.805021	0	0
C0-3	C0-3 Neuron	GABRG3-AS1	All	all	123.245	0.906215	0.407	0.002	0.686325	0	0
C0-3	C0-3 Neuron	KCNB2	All	all	121.532	2.14469	0.679	0.011	0.816347	0	0
C0-3	C0-3 Neuron	KCNH7	All	all	116.165	2.39679	0.726	0.014	0.837848	0	0
C0-3	C0-3 Neuron	RBFOX3	All	all	112.817	1.39928	0.644	0.007	0.817719	0	0
C0-3	C0-3 Neuron	MIR137HG	All	all	112.641	2.27405	0.742	0.014	0.861034	0	0
C0-3	C0-3 Neuron	NRG1	All	all	105.331	3.846	0.848	0.03	0.90968	0	0
C0-3	C0-3 Neuron	MARCHF11	All	all	103.107	0.930991	0.442	0.003	0.701226	0	0
C0-3	C0-3 Neuron	PTPRR	All	all	100.208	1.43155	0.629	0.008	0.798011	0	0
C0-3	C0-3 Neuron	OLFM3	All	all	100.04	2.02101	0.692	0.013	0.825148	0	0
C0-3	C0-3 Neuron	LINGO2	All	all	98.3428	3.25399	0.815	0.026	0.875389	0	0
C0-3	C0-3 Neuron	AC008415.1	All	all	97.6312	1.80242	0.324	0.005	0.670523	0	0
C0-3	C0-3 Neuron	AC109466.1	All	all	92.3766	2.75067	0.402	0.011	0.713633	0	0
C0-3	C0-3 Neuron	SLC35F4	All	all	84.9911	1.57391	0.539	0.009	0.768608	0	0
C0-3	C0-3 Neuron	LINC01250	All	all	82.8102	1.3665	0.605	0.009	0.810687	0	0
C0-3	C0-3 Neuron	GLRA3	All	all	82.0253	0.936362	0.437	0.004	0.683381	0	0
C0-3	C0-3 Neuron	GYG2P1	All	all	81.2342	1.07358	0.453	0.005	0.618598	0	0
C0-3	C0-3 Neuron	CELF4	All	all	80.3411	2.35764	0.885	0.025	0.925228	0	0
C0-3	C0-3 Neuron	CDH7	All	all	78.0588	0.922681	0.422	0.004	0.691696	0	0
C0-3	C0-3 Neuron	HTR1E	All	all	75.7182	0.827521	0.365	0.003	0.68137	0	0
C0-3	C0-3 Neuron	CDH9	All	all	75.3393	1.25267	0.42	0.006	0.710385	0	0
C0-3	C0-3 Neuron	MTUS2	All	all	74.7947	2.09216	0.714	0.019	0.853099	0	0
C0-3	C0-3 Neuron	IQSEC3	All	all	73.6435	0.827455	0.533	0.005	0.737355	0	0
C0-3	C0-3 Neuron	SRRM4	All	all	70.606	1.27531	0.608	0.01	0.779303	0	0
C0-3	C0-3 Neuron	KCNC2	All	all	69.6337	1.79866	0.541	0.013	0.738448	0	0
C0-3	C0-3 Neuron	FRAS1	All	all	68.3467	1.86931	0.584	0.015	0.799153	0	0
C0-3	C0-3 Neuron	SYNPR	All	all	67.6178	1.51178	0.491	0.01	0.753627	0	0
C0-3	C0-3 Neuron	SVOP	All	all	67.5714	0.852252	0.554	0.006	0.753832	0	0
C0-3	C0-3 Neuron	MIR7-3HG	All	all	67.413	0.56334	0.358	0.002	0.646167	0	0
C0-3	C0-3 Neuron	MARCHF4	All	all	67.1795	0.8176	0.492	0.005	0.740103	0	0
C0-3	C0-3 Neuron	NNAT	All	all	67.0022	1.51703	0.529	0.011	0.720299	0	0
C0-3	C0-3 Neuron	SRRM3	All	all	66.4818	1.70466	0.779	0.019	0.874504	0	0
C0-3	C0-3 Neuron	PWRN4	All	all	66.3258	1.38798	0.668	0.013	0.811116	0	0
C0-3	C0-3 Neuron	AC007368.1	All	all	64.5311	1.07195	0.3	0.004	0.624135	0	0
C0-3	C0-3 Neuron	SYTL5	All	all	63.2249	0.649571	0.291	0.002	0.648755	0	0
C0-3	C0-3 Neuron	ELAVL2	All	all	63.1463	1.4791	0.554	0.012	0.742358	0	0
C0-3	C0-3 Neuron	GALNTL6	All	all	62.8132	4.13144	0.82	0.053	0.889456	0	0
C0-3	C0-3 Neuron	AL117190.2	All	all	62.1844	0.978182	0.444	0.006	0.643166	0	0
C0-3	C0-3 Neuron	DLX6-AS1	All	all	62.1573	0.956267	0.324	0.004	0.668766	0	0
C0-3	C0-3 Neuron	HCN1	All	all	61.8531	1.96507	0.66	0.02	0.798913	0	0
C0-3	C0-3 Neuron	PTPN5	All	all	61.5405	0.968294	0.571	0.008	0.770651	0	0
C0-3	C0-3 Neuron	GABRG2	All	all	61.3326	1.48785	0.741	0.017	0.836548	0	0
C0-3	C0-3 Neuron	AC009899.1	All	all	60.9722	1.01059	0.542	0.008	0.760758	0	0
C0-3	C0-3 Neuron	KCNQ5	All	all	60.2384	2.77635	0.715	0.032	0.848001	0	0
C0-3	C0-3 Neuron	ANKRD30BL	All	all	60.1604	2.26486	0.849	0.031	0.895955	0	0
C0-3	C0-3 Neuron	CHD5	All	all	60.0932	1.16122	0.62	0.011	0.790936	0	0
C0-3	C0-3 Neuron	ST6GALNAC5	All	all	60.0225	1.88676	0.508	0.015	0.769354	0	0
C0-3	C0-3 Neuron	AC004147.4	All	all	59.5717	0.44623	0.266	0.001	0.578299	6.08183e-282	1.00804e-286
C0-3	C0-3 Neuron	CELF5	All	all	58.4991	1.5334	0.762	0.019	0.854368	0	0
C0-3	C0-3 Neuron	DLGAP2	All	all	56.6819	2.5099	0.812	0.035	0.903435	0	0
C0-3	C0-3 Neuron	DPY19L2P1	All	all	55.8045	0.791554	0.422	0.005	0.608936	0	0
C0-3	C0-3 Neuron	MYT1L	All	all	54.0802	2.64811	0.918	0.044	0.940347	0	0
C0-3	C0-3 Neuron	GAD2	All	all	54.0302	1.3795	0.469	0.011	0.745031	0	0
C0-3	C0-3 Neuron	SV2C	All	all	53.8506	1.42024	0.454	0.011	0.730238	0	0
C0-3	C0-3 Neuron	CACNG3	All	all	53.7033	0.692945	0.309	0.003	0.66738	0	0
C0-3	C0-3 Neuron	PCDH11X	All	all	53.4464	2.6207	0.672	0.032	0.817323	0	0
C0-3	C0-3 Neuron	HTR2C	All	all	52.3864	2.54656	0.575	0.027	0.780718	0	0
C0-3	C0-3 Neuron	CNGB1	All	all	52.0338	0.623159	0.333	0.003	0.639291	0	0
C0-3	C0-3 Neuron	CACNA1E	All	all	51.7362	2.18242	0.805	0.033	0.894487	0	0
C0-3	C0-3 Neuron	AC024610.2	All	all	51.6647	0.620597	0.332	0.003	0.612151	0	0
C0-3	C0-3 Neuron	CDH18	All	all	51.1038	3.14485	0.844	0.051	0.883282	0	0
C0-3	C0-3 Neuron	NDST3	All	all	51.0791	1.68856	0.604	0.019	0.795471	0	0
C0-3	C0-3 Neuron	BICDL1	All	all	50.7286	1.11843	0.634	0.013	0.778225	0	0
C0-3	C0-3 Neuron	CHRM3	All	all	50.3514	1.76489	0.484	0.016	0.729873	0	0
C0-3	C0-3 Neuron	EGFEM1P	All	all	50.1825	1.86354	0.376	0.013	0.583915	2.51857e-278	4.17445e-283
C0-3	C0-3 Neuron	VSNL1	All	all	49.3406	1.62499	0.667	0.021	0.788047	0	0
C0-3	C0-3 Neuron	ONECUT2	All	all	49.3067	0.580078	0.254	0.002	0.62454	0	0
C0-3	C0-3 Neuron	GRIN1	All	all	49.2088	1.50706	0.75	0.022	0.835942	0	0
C0-3	C0-3 Neuron	VWC2L	All	all	48.4828	0.936865	0.413	0.007	0.68533	0	0
C0-3	C0-3 Neuron	PCSK2	All	all	48.287	1.68354	0.63	0.021	0.803278	0	0
C0-3	C0-3 Neuron	ELAPOR1	All	all	48.076	0.610101	0.393	0.004	0.607767	0	0
C0-3	C0-3 Neuron	ANKRD30B	All	all	47.7947	0.527147	0.271	0.002	0.615272	0	0
C0-3	C0-3 Neuron	JPH4	All	all	47.2662	1.3786	0.719	0.02	0.847209	0	0
C0-3	C0-3 Neuron	ADGRL2	All	all	47.0174	2.30603	0.733	0.035	0.839566	0	0
C0-3	C0-3 Neuron	AC117461.1	All	all	46.9082	0.527059	0.266	0.002	0.634986	0	0
C0-3	C0-3 Neuron	GRIN2B	All	all	46.4409	2.39762	0.89	0.045	0.9296	0	0
C0-3	C0-3 Neuron	ATP8A2	All	all	45.335	2.64912	0.906	0.052	0.933085	0	0
C0-3	C0-3 Neuron	AC090709.1	All	all	45.3077	0.552533	0.327	0.003	0.650749	0	0
C0-3	C0-3 Neuron	DGCR5.1	All	all	45.1843	0.744212	0.424	0.006	0.608832	0	0
C0-3	C0-3 Neuron	AC116565.1	All	all	44.7573	0.821234	0.544	0.009	0.755043	0	0
C0-3	C0-3 Neuron	ERICH3	All	all	44.4115	0.992009	0.581	0.012	0.760017	0	0
C0-3	C0-3 Neuron	RAB3C	All	all	44.361	2.13064	0.811	0.038	0.861541	0	0
C0-3	C0-3 Neuron	AC068931.1	All	all	44.3401	0.385566	0.229	0.001	0.612402	0	0
C0-3	C0-3 Neuron	SYN2	All	all	43.1363	1.97968	0.827	0.037	0.8924	0	0
C0-3	C0-3 Neuron	RUNDC3B	All	all	43.1092	1.46034	0.737	0.024	0.838665	0	0
C0-3	C0-3 Neuron	AC008574.1	All	all	42.799	1.04814	0.244	0.005	0.636884	0	0
C0-3	C0-3 Neuron	RIMS2	All	all	42.2611	3.48589	0.981	0.08	0.974249	0	0
C0-3	C0-3 Neuron	PAK3	All	all	41.5091	2.29808	0.866	0.047	0.892503	0	0
C0-3	C0-3 Neuron	CNTN5	All	all	41.3566	2.68818	0.599	0.038	0.761145	0	0
C0-3	C0-3 Neuron	BCL11A	All	all	40.2213	0.861885	0.419	0.008	0.698765	0	0
C0-3	C0-3 Neuron	SYT10	All	all	39.6521	0.777492	0.305	0.005	0.640154	0	0
C0-3	C0-3 Neuron	PACSIN1	All	all	39.5559	0.648457	0.487	0.007	0.715594	0	0
C0-3	C0-3 Neuron	SYT13	All	all	39.3864	0.568074	0.415	0.005	0.678999	0	0
C0-3	C0-3 Neuron	CHRM2	All	all	39.3288	0.836782	0.234	0.004	0.613163	0	0
C0-3	C0-3 Neuron	CDH12	All	all	39.1947	2.47699	0.537	0.033	0.763929	0	0
C0-3	C0-3 Neuron	SLC4A10	All	all	39.1435	1.98253	0.848	0.042	0.889655	0	0
C0-3	C0-3 Neuron	KSR2	All	all	37.7835	1.9886	0.854	0.044	0.893115	0	0
C0-4	C0-4 Immune/Vascular	AL392172.2	All	all	215.265	1.59455	0.269	0.001	0.623386	0	0
C0-4	C0-4 Immune/Vascular	LY86	All	all	202.604	2.18324	0.463	0.004	0.726111	0	0
C0-4	C0-4 Immune/Vascular	LNCAROD	All	all	200.425	3.20965	0.561	0.008	0.779389	0	0
C0-4	C0-4 Immune/Vascular	FLI1	All	all	179.663	2.39095	0.525	0.006	0.751634	0	0
C0-4	C0-4 Immune/Vascular	IKZF1	All	all	174.087	2.41309	0.504	0.006	0.747631	0	0
C0-4	C0-4 Immune/Vascular	SYK	All	all	171.55	2.51816	0.544	0.007	0.765978	0	0
C0-4	C0-4 Immune/Vascular	CSF1R	All	all	168.964	2.50781	0.538	0.007	0.763312	0	0
C0-4	C0-4 Immune/Vascular	MS4A6A	All	all	166.403	1.58479	0.314	0.002	0.654399	0	0
C0-4	C0-4 Immune/Vascular	PTPRC	All	all	162.021	2.91215	0.611	0.01	0.796454	0	0
C0-4	C0-4 Immune/Vascular	WDFY4	All	all	158.85	2.081	0.457	0.005	0.719609	0	0
C0-4	C0-4 Immune/Vascular	FYB1	All	all	157.234	3.15926	0.646	0.012	0.817486	0	0
C0-4	C0-4 Immune/Vascular	DOCK8	All	all	152.256	3.80113	0.72	0.017	0.856797	0	0
C0-4	C0-4 Immune/Vascular	CX3CR1	All	all	146.105	1.96907	0.37	0.004	0.68271	0	0
C0-4	C0-4 Immune/Vascular	CD86	All	all	145.72	1.67976	0.346	0.003	0.664898	0	0
C0-4	C0-4 Immune/Vascular	PIK3R5	All	all	142.159	1.98361	0.429	0.005	0.706254	0	0
C0-4	C0-4 Immune/Vascular	ITGAX	All	all	141.644	1.62809	0.347	0.003	0.667649	0	0
C0-4	C0-4 Immune/Vascular	APBB1IP	All	all	141.13	3.65517	0.694	0.017	0.843866	0	0
C0-4	C0-4 Immune/Vascular	TFEC	All	all	133.353	1.59704	0.333	0.003	0.663215	0	0
C0-4	C0-4 Immune/Vascular	CSF3R	All	all	127.43	1.69907	0.374	0.004	0.677915	0	0
C0-4	C0-4 Immune/Vascular	CD53	All	all	124.529	1.66039	0.374	0.004	0.680064	0	0
C0-4	C0-4 Immune/Vascular	RGS10	All	all	120.973	1.6709	0.361	0.004	0.672791	0	0
C0-4	C0-4 Immune/Vascular	CLEC7A	All	all	119.497	1.30837	0.273	0.002	0.628392	0	0
C0-4	C0-4 Immune/Vascular	OLR1	All	all	117.317	1.41346	0.248	0.002	0.616682	0	0
C0-4	C0-4 Immune/Vascular	RGS1	All	all	116.784	1.32709	0.175	0.001	0.575794	0	0
C0-4	C0-4 Immune/Vascular	TLR2	All	all	108.59	1.92926	0.393	0.006	0.688206	0	0
C0-4	C0-4 Immune/Vascular	FGD2	All	all	104.66	1.40013	0.298	0.003	0.639854	0	0
C0-4	C0-4 Immune/Vascular	C1QB	All	all	101.522	1.44515	0.28	0.003	0.637996	0	0
C0-4	C0-4 Immune/Vascular	SLCO2B1	All	all	98.8409	2.90234	0.612	0.017	0.79986	0	0
C0-4	C0-4 Immune/Vascular	RCSD1	All	all	98.6685	1.99107	0.445	0.008	0.714889	0	0
C0-4	C0-4 Immune/Vascular	NCKAP1L	All	all	97.5557	1.60806	0.363	0.005	0.672226	0	0
C0-4	C0-4 Immune/Vascular	SRGN	All	all	95.2704	1.88034	0.303	0.005	0.639907	0	0
C0-4	C0-4 Immune/Vascular	AC079015.1	All	all	94.8395	1.19045	0.238	0.002	0.609062	0	0
C0-4	C0-4 Immune/Vascular	TAL1	All	all	89.9324	0.917678	0.195	0.001	0.594939	0	0
C0-4	C0-4 Immune/Vascular	CD74	All	all	88.7624	2.78349	0.573	0.017	0.782068	0	0
C0-4	C0-4 Immune/Vascular	ARHGAP15	All	all	86.9271	3.35327	0.673	0.025	0.826622	0	0
C0-4	C0-4 Immune/Vascular	TRIM38	All	all	86.3646	1.07064	0.241	0.002	0.611778	0	0
C0-4	C0-4 Immune/Vascular	ITGAM	All	all	82.2346	1.23661	0.265	0.003	0.628509	0	0
C0-4	C0-4 Immune/Vascular	CMKLR1	All	all	80.5191	1.25811	0.255	0.003	0.620406	0	0
C0-4	C0-4 Immune/Vascular	LAPTM5	All	all	78.2144	1.33929	0.291	0.004	0.644706	0	0
C0-4	C0-4 Immune/Vascular	HLA-DRA	All	all	77.7152	1.67386	0.324	0.006	0.657312	0	0
C0-4	C0-4 Immune/Vascular	C1QC	All	all	76.7705	1.27951	0.239	0.003	0.620494	0	0
C0-4	C0-4 Immune/Vascular	RHBDF2	All	all	76.5939	2.27057	0.505	0.014	0.740965	0	0
C0-4	C0-4 Immune/Vascular	CD84	All	all	75.1419	1.19273	0.251	0.003	0.623717	0	0
C0-4	C0-4 Immune/Vascular	FCGR3A	All	all	74.8267	1.15118	0.194	0.002	0.601582	0	0
C0-4	C0-4 Immune/Vascular	TNFRSF1B	All	all	72.1679	1.29333	0.278	0.004	0.631308	0	0
C0-4	C0-4 Immune/Vascular	IRF8	All	all	72.0585	1.05451	0.204	0.002	0.600242	0	0
C0-4	C0-4 Immune/Vascular	TMEM156	All	all	71.6027	1.69977	0.336	0.007	0.654985	0	0
C0-4	C0-4 Immune/Vascular	AL034397.3	All	all	70.1752	0.888293	0.157	0.001	0.57368	0	0
C0-4	C0-4 Immune/Vascular	TGFBR2	All	all	69.7621	2.2676	0.522	0.016	0.746278	0	0
C0-4	C0-4 Immune/Vascular	AL357522.1	All	all	68.6524	1.89125	0.362	0.009	0.67221	0	0
C0-4	C0-4 Immune/Vascular	TYROBP	All	all	67.5307	1.15932	0.232	0.003	0.616587	0	0
C0-4	C0-4 Immune/Vascular	CSF2RA	All	all	67.123	1.77678	0.339	0.008	0.656577	0	0
C0-4	C0-4 Immune/Vascular	HCK	All	all	65.9638	1.56591	0.336	0.007	0.664427	0	0
C0-4	C0-4 Immune/Vascular	PLA2G4A	All	all	65.4966	1.55944	0.335	0.007	0.655064	0	0
C0-4	C0-4 Immune/Vascular	LYN	All	all	64.9985	2.35233	0.524	0.018	0.751048	0	0
C0-4	C0-4 Immune/Vascular	ADAM28	All	all	64.6774	3.29375	0.647	0.032	0.813419	0	0
C0-4	C0-4 Immune/Vascular	SP100	All	all	60.9271	2.31369	0.552	0.02	0.760568	0	0
C0-4	C0-4 Immune/Vascular	LST1	All	all	60.0013	0.942428	0.19	0.002	0.59203	0	0
C0-4	C0-4 Immune/Vascular	LILRB4	All	all	59.1611	0.758475	0.155	0.001	0.573755	0	0
C0-4	C0-4 Immune/Vascular	SH3TC1	All	all	57.4918	1.03589	0.221	0.003	0.604477	0	0
C0-4	C0-4 Immune/Vascular	INPP5D	All	all	56.5706	2.92606	0.637	0.032	0.8073	0	0
C0-4	C0-4 Immune/Vascular	GIMAP8	All	all	55.7626	0.738577	0.15	0.001	0.568501	0	0
C0-4	C0-4 Immune/Vascular	LCP2	All	all	55.5991	1.26361	0.263	0.005	0.625983	0	0
C0-4	C0-4 Immune/Vascular	CPED1	All	all	54.9914	2.45772	0.536	0.023	0.756691	0	0
C0-4	C0-4 Immune/Vascular	HCLS1	All	all	54.8107	1.58872	0.344	0.009	0.658384	0	0
C0-4	C0-4 Immune/Vascular	VSIG4	All	all	54.4617	0.795061	0.136	0.001	0.565248	0	0
C0-4	C0-4 Immune/Vascular	IRAK3	All	all	54.108	1.92327	0.421	0.014	0.693824	0	0
C0-4	C0-4 Immune/Vascular	SIRPB2	All	all	53.5795	0.728973	0.146	0.001	0.568521	0	0
C0-4	C0-4 Immune/Vascular	FCGR2A	All	all	53.2147	1.0333	0.205	0.003	0.599358	0	0
C0-4	C0-4 Immune/Vascular	CYBB	All	all	53.1118	1.95264	0.407	0.014	0.696282	0	0
C0-4	C0-4 Immune/Vascular	SAMSN1	All	all	52.8192	1.8916	0.362	0.012	0.674481	0	0
C0-4	C0-4 Immune/Vascular	ARHGAP25	All	all	52.7364	2.13796	0.443	0.017	0.71017	0	0
C0-4	C0-4 Immune/Vascular	MNDA	All	all	52.3916	0.727661	0.143	0.001	0.568805	0	0
C0-4	C0-4 Immune/Vascular	LINC02712	All	all	50.6957	1.73615	0.291	0.009	0.637612	0	0
C0-4	C0-4 Immune/Vascular	LILRB1	All	all	50.129	0.869289	0.172	0.002	0.587124	0	0
C0-4	C0-4 Immune/Vascular	ALOX5	All	all	48.8411	1.83154	0.399	0.014	0.690733	0	0
C0-4	C0-4 Immune/Vascular	CYTH4	All	all	48.2029	0.940544	0.204	0.003	0.598624	0	0
C0-4	C0-4 Immune/Vascular	PIK3AP1	All	all	47.42	1.77035	0.374	0.013	0.683417	0	0
C0-4	C0-4 Immune/Vascular	SUSD3	All	all	47.0223	0.67658	0.138	0.001	0.566305	0	0
C0-4	C0-4 Immune/Vascular	AL163541.1	All	all	46.7085	3.90752	0.513	0.042	0.732412	0	0
C0-4	C0-4 Immune/Vascular	KYNU	All	all	46.272	1.06618	0.216	0.004	0.597554	0	0
C0-4	C0-4 Immune/Vascular	FCGR1A	All	all	45.604	0.723873	0.125	0.001	0.567219	0	0
C0-4	C0-4 Immune/Vascular	RBM47	All	all	44.8548	2.29789	0.487	0.024	0.734821	0	0
C0-4	C0-4 Immune/Vascular	MS4A7	All	all	44.4659	0.860631	0.154	0.002	0.577334	0	0
C0-4	C0-4 Immune/Vascular	C1QA	All	all	43.3217	0.83311	0.155	0.002	0.57654	0	0
C0-4	C0-4 Immune/Vascular	LINC02232	All	all	41.9158	2.28993	0.42	0.022	0.69437	0	0
C0-4	C0-4 Immune/Vascular	SLC2A5	All	all	41.2435	1.43206	0.287	0.009	0.636755	0	0
C0-4	C0-4 Immune/Vascular	AIF1	All	all	40.2402	0.832556	0.144	0.002	0.57099	0	0
C0-4	C0-4 Immune/Vascular	BLNK	All	all	40.0148	2.37242	0.505	0.029	0.741496	0	0
C0-4	C0-4 Immune/Vascular	TBXAS1	All	all	39.9017	3.18013	0.664	0.052	0.820459	0	0
C0-4	C0-4 Immune/Vascular	HPGDS	All	all	39.3867	0.890094	0.176	0.003	0.585045	0	0
C0-4	C0-4 Immune/Vascular	SLA	All	all	37.1576	1.37159	0.297	0.01	0.632408	0	0
C0-4	C0-4 Immune/Vascular	BIN2	All	all	35.9283	1.09825	0.228	0.006	0.612932	0	0
C0-4	C0-4 Immune/Vascular	GAB3	All	all	35.5482	1.3166	0.296	0.01	0.636069	0	0
C0-4	C0-4 Immune/Vascular	TLR1	All	all	35.4653	1.38176	0.307	0.011	0.646731	0	0
C0-4	C0-4 Immune/Vascular	AC079793.1	All	all	35.3392	1.60073	0.286	0.012	0.63049	0	0
C0-4	C0-4 Immune/Vascular	KLHL6	All	all	35.1703	0.945438	0.185	0.004	0.587617	0	0
C0-4	C0-4 Immune/Vascular	HLA-DRB5	All	all	34.8284	0.926288	0.187	0.004	0.593967	0	0
C0-4	C0-4 Immune/Vascular	LRMP	All	all	34.7275	1.20268	0.23	0.007	0.604909	0	0
C0-4	C0-4 Immune/Vascular	ARHGDIB	All	all	34.6877	0.884889	0.195	0.004	0.589582	0	0
C1-1	C1-1 Astrocytes	AL355612.1	All	C0-1	14.4034	2.48913	0.514	0.088	8.46704	2.14034e-197	3.54755e-202
C1-1	C1-1 Astrocytes	MGAT4C	All	C0-1	14.365	2.73363	0.803	0.152	10.0154	0	0
C1-1	C1-1 Astrocytes	ETNPPL	All	C0-1	13.6007	1.68768	0.547	0.067	8.47401	9.73629e-226	1.61376e-230
C1-1	C1-1 Astrocytes	LINC00299	All	C0-1	12.9473	2.60617	0.774	0.155	9.7155	0	0
C1-1	C1-1 Astrocytes	ANGPTL4	All	C0-1	11.9894	2.05701	0.407	0.069	8.16695	2.53297e-122	4.19832e-127
C1-1	C1-1 Astrocytes	TNC	All	C0-1	11.2882	2.22772	0.678	0.133	9.29126	0	0
C1-1	C1-1 Astrocytes	OBI1-AS1	All	C0-1	10.9253	2.8463	0.878	0.228	10.2659	0	0
C1-1	C1-1 Astrocytes	AL392086.3	All	C0-1	10.9229	1.77639	0.577	0.093	8.57667	2.37756e-235	3.94073e-240
C1-1	C1-1 Astrocytes	AF279873.3	All	C0-1	10.8937	1.44333	0.316	0.041	7.45665	3.01552e-82	4.99813e-87
C1-1	C1-1 Astrocytes	MMD2	All	C0-1	10.7893	1.76283	0.507	0.082	7.98001	2.14508e-185	3.5554e-190
C1-1	C1-1 Astrocytes	PRRX1	All	C0-1	10.4484	1.79955	0.568	0.097	8.45296	1.06048e-194	1.75772e-199
C1-1	C1-1 Astrocytes	LINC01748	All	C0-1	9.35545	1.63927	0.564	0.098	8.27212	4.76314e-228	7.89474e-233
C1-1	C1-1 Astrocytes	KCND2	All	C0-1	8.67951	2.3354	0.72	0.193	9.43223	0	0
C1-1	C1-1 Astrocytes	ACSBG1	All	C0-1	8.49306	1.6463	0.551	0.106	8.35232	4.27653e-258	7.08821e-263
C1-1	C1-1 Astrocytes	ADRA1A	All	C0-1	8.41011	1.0338	0.3	0.036	7.17767	1.63404e-97	2.70837e-102
C1-1	C1-1 Astrocytes	CD44	All	C0-1	8.3004	1.87647	0.49	0.11	8.28956	1.004e-142	1.66411e-147
C1-1	C1-1 Astrocytes	RASL12	All	C0-1	8.28049	1.04439	0.332	0.041	7.47173	9.63751e-143	1.59739e-147
C1-1	C1-1 Astrocytes	LINC00836	All	C0-1	8.27029	1.02524	0.241	0.029	6.82404	2.05885e-102	3.41247e-107
C1-1	C1-1 Astrocytes	NKAIN3	All	C0-1	8.15471	2.30774	0.787	0.222	9.80655	0	0
C1-1	C1-1 Astrocytes	LINC01094	All	C0-1	8.00162	1.68769	0.402	0.084	7.60568	2.58021e-105	4.27662e-110
C1-1	C1-1 Astrocytes	STUM	All	C0-1	7.72345	1.08572	0.312	0.043	7.53892	6.76967e-145	1.12205e-149
C1-1	C1-1 Astrocytes	GPC5	All	C0-1	7.70828	2.93231	0.877	0.333	10.4124	0	0
C1-1	C1-1 Astrocytes	SPON1	All	C0-1	7.59088	1.81958	0.679	0.162	8.88284	1.35676e-264	2.24879e-269
C1-1	C1-1 Astrocytes	AC073941.1	All	C0-1	7.43577	1.61647	0.482	0.104	8.0704	6.20167e-207	1.02791e-211
C1-1	C1-1 Astrocytes	C1orf61	All	C0-1	7.3782	1.89413	0.743	0.19	9.1632	0	0
C1-1	C1-1 Astrocytes	AC092691.1	All	C0-1	7.21375	2.27205	0.888	0.279	10.0776	0	0
C1-1	C1-1 Astrocytes	BRINP1	All	C0-1	7.1385	1.37705	0.45	0.086	7.92503	4.05201e-171	6.71608e-176
C1-1	C1-1 Astrocytes	NTRK3	All	C0-1	7.1354	1.95397	0.733	0.2	9.41862	0	0
C1-1	C1-1 Astrocytes	CABLES1	All	C0-1	7.02898	1.94627	0.501	0.138	8.0848	4.46915e-216	7.40747e-221
C1-1	C1-1 Astrocytes	LINC01338	All	C0-1	6.86345	0.531364	0.154	0.011	6.64615	1.46841e-34	2.43384e-39
C1-1	C1-1 Astrocytes	EYA2	All	C0-1	6.81038	1.54668	0.545	0.123	8.3715	7.13783e-223	1.18307e-227
C1-1	C1-1 Astrocytes	LINC00499	All	C0-1	6.80116	1.39187	0.214	0.043	6.65494	1.12562e-59	1.86568e-64
C1-1	C1-1 Astrocytes	LAMA4	All	C0-1	6.77225	1.33989	0.464	0.091	7.8877	3.93512e-169	6.52234e-174
C1-1	C1-1 Astrocytes	LUZP2	All	C0-1	6.68981	1.76112	0.546	0.143	8.11518	1.24955e-234	2.07108e-239
C1-1	C1-1 Astrocytes	NTM	All	C0-1	6.68269	2.76884	0.962	0.398	10.9225	0	0
C1-1	C1-1 Astrocytes	MYBPC1	All	C0-1	6.52526	0.893871	0.291	0.039	7.2109	5.49306e-107	9.10456e-112
C1-1	C1-1 Astrocytes	THSD7A	All	C0-1	6.39141	1.49297	0.517	0.12	8.29611	2.35648e-205	3.90579e-210
C1-1	C1-1 Astrocytes	GRIN2C	All	C0-1	6.29637	0.718764	0.218	0.024	6.82789	6.28571e-51	1.04184e-55
C1-1	C1-1 Astrocytes	ANOS1	All	C0-1	6.2942	1.2525	0.396	0.078	7.50886	1.23003e-96	2.03874e-101
C1-1	C1-1 Astrocytes	AC091826.2	All	C0-1	6.29121	1.19757	0.393	0.074	7.40892	6.28554e-159	1.04181e-163
C1-1	C1-1 Astrocytes	SLC25A18	All	C0-1	6.23278	1.5637	0.565	0.141	8.35937	5.7522e-249	9.53409e-254
C1-1	C1-1 Astrocytes	PTCHD1	All	C0-1	6.21146	1.11401	0.367	0.065	7.36422	1.53408e-116	2.54268e-121
C1-1	C1-1 Astrocytes	CASC17	All	C0-1	6.19113	0.493496	0.137	0.01	6.4421	1.32856e-29	2.20204e-34
C1-1	C1-1 Astrocytes	HIF3A	All	C0-1	6.0689	1.69386	0.669	0.186	8.70146	8.43686e-300	1.39838e-304
C1-1	C1-1 Astrocytes	AC012405.1	All	C0-1	6.05765	2.19528	0.733	0.265	8.72573	1.34858e-288	2.23522e-293
C1-1	C1-1 Astrocytes	AL627316.1	All	C0-1	6.05296	0.8579	0.253	0.035	6.95261	1.13815e-88	1.88645e-93
C1-1	C1-1 Astrocytes	PHACTR3	All	C0-1	5.97905	1.55792	0.567	0.147	8.42994	7.04468e-205	1.16763e-209
C1-1	C1-1 Astrocytes	DAAM2	All	C0-1	5.89654	1.75845	0.616	0.183	8.47579	9.69452e-280	1.60684e-284
C1-1	C1-1 Astrocytes	MEIKIN	All	C0-1	5.88458	1.04615	0.314	0.055	7.16426	4.62683e-84	7.66883e-89
C1-1	C1-1 Astrocytes	F11-AS1	All	C0-1	5.81375	0.597303	0.145	0.014	6.50944	4.41613e-36	7.31958e-41
C1-1	C1-1 Astrocytes	ANKDD1A	All	C0-1	5.76386	1.3474	0.461	0.107	7.61317	1.25752e-189	2.0843e-194
C1-1	C1-1 Astrocytes	AC023095.1	All	C0-1	5.74528	1.14906	0.374	0.074	7.60483	2.75237e-91	4.56197e-96
C1-1	C1-1 Astrocytes	SLC14A1	All	C0-1	5.67503	1.93888	0.52	0.177	7.90805	8.97463e-291	1.48752e-295
C1-1	C1-1 Astrocytes	RORB	All	C0-1	5.52915	1.16026	0.385	0.08	7.55803	2.34163e-128	3.88118e-133
C1-1	C1-1 Astrocytes	AC124854.1	All	C0-1	5.52376	0.960653	0.275	0.047	7.09447	4.65889e-127	7.72197e-132
C1-1	C1-1 Astrocytes	KIAA0930	All	C0-1	5.51332	1.35988	0.522	0.128	8.25778	3.01265e-141	4.99337e-146
C1-1	C1-1 Astrocytes	ADCY8	All	C0-1	5.46024	1.66471	0.655	0.199	8.75235	2.78093e-273	4.6093e-278
C1-1	C1-1 Astrocytes	SRPX	All	C0-1	5.39757	0.684569	0.204	0.025	6.82882	4.2918e-59	7.11353e-64
C1-1	C1-1 Astrocytes	RGS20	All	C0-1	5.38157	1.2646	0.382	0.089	7.40881	2.74051e-63	4.5423e-68
C1-1	C1-1 Astrocytes	DGKB	All	C0-1	5.36749	1.56063	0.594	0.172	8.22577	3.70981e-159	6.14889e-164
C1-1	C1-1 Astrocytes	AC099792.1	All	C0-1	5.36169	1.26671	0.49	0.115	7.76201	6.71791e-172	1.11347e-176
C1-1	C1-1 Astrocytes	AL031056.1	All	C0-1	5.31306	0.664133	0.151	0.018	6.808	4.74865e-36	7.87074e-41
C1-1	C1-1 Astrocytes	AC106845.1	All	C0-1	5.25161	0.958188	0.284	0.051	6.96431	1.15737e-72	1.9183e-77
C1-1	C1-1 Astrocytes	LINC00298	All	C0-1	5.23113	0.502994	0.155	0.014	6.59557	1.46277e-40	2.42449e-45
C1-1	C1-1 Astrocytes	SLC6A11	All	C0-1	5.20027	1.54163	0.478	0.141	7.69616	1.01833e-214	1.68786e-219
C1-1	C1-1 Astrocytes	SLC1A2	All	C0-1	5.18189	2.37786	0.838	0.384	9.34656	0	0
C1-1	C1-1 Astrocytes	BRINP3	All	C0-1	5.13526	1.26952	0.448	0.11	7.82567	5.10525e-154	8.46178e-159
C1-1	C1-1 Astrocytes	NCAN	All	C0-1	5.12894	1.08404	0.316	0.066	7.09501	8.36408e-87	1.38632e-91
C1-1	C1-1 Astrocytes	CNKSR2	All	C0-1	5.08582	1.17084	0.416	0.095	7.54041	7.65924e-145	1.26949e-149
C1-1	C1-1 Astrocytes	EGLN3	All	C0-1	4.97118	1.45225	0.444	0.129	7.76455	4.16832e-110	6.90885e-115
C1-1	C1-1 Astrocytes	LRRC4C	All	C0-1	4.96732	1.75755	0.666	0.235	8.81624	1.53546e-230	2.54497e-235
C1-1	C1-1 Astrocytes	CADM2	All	C0-1	4.80968	2.33642	0.948	0.46	10.5836	0	0
C1-1	C1-1 Astrocytes	FAP	All	C0-1	4.77344	0.846609	0.264	0.046	7.1957	1.23695e-68	2.0502e-73
C1-1	C1-1 Astrocytes	LCNL1	All	C0-1	4.74712	0.732032	0.213	0.032	6.66264	9.0725e-53	1.50374e-57
C1-1	C1-1 Astrocytes	CDH10	All	C0-1	4.74622	1.04889	0.361	0.079	7.37953	3.83831e-107	6.36188e-112
C1-1	C1-1 Astrocytes	AC008127.1	All	C0-1	4.69857	0.423641	0.121	0.01	6.40117	3.1349e-35	5.196e-40
C1-1	C1-1 Astrocytes	AC117464.1	All	C0-1	4.67843	0.523246	0.151	0.016	6.55373	2.04788e-64	3.39429e-69
C1-1	C1-1 Astrocytes	CACNA2D3	All	C0-1	4.64862	1.63478	0.508	0.178	7.88033	6.91739e-200	1.14653e-204
C1-1	C1-1 Astrocytes	AC083864.5	All	C0-1	4.60469	0.568111	0.153	0.018	6.5679	2.38893e-23	3.95958e-28
C1-1	C1-1 Astrocytes	EDNRB	All	C0-1	4.59304	1.13963	0.398	0.098	7.663	6.66065e-116	1.10398e-120
C1-1	C1-1 Astrocytes	CD38	All	C0-1	4.5658	0.890493	0.281	0.054	7.04976	4.02843e-115	6.67699e-120
C1-1	C1-1 Astrocytes	PTCHD1-AS	All	C0-1	4.53198	1.7676	0.681	0.265	8.84397	2.6957e-189	4.46804e-194
C1-1	C1-1 Astrocytes	AC114971.1	All	C0-1	4.49533	1.547	0.647	0.222	7.95013	3.48406e-196	5.77472e-201
C1-1	C1-1 Astrocytes	NPL	All	C0-1	4.49057	1.47547	0.559	0.183	8.14677	1.2009e-245	1.99045e-250
C1-1	C1-1 Astrocytes	NTNG1	All	C0-1	4.48798	1.20483	0.446	0.119	7.9472	4.73134e-202	7.84204e-207
C1-1	C1-1 Astrocytes	FGFR3	All	C0-1	4.36003	1.19802	0.443	0.121	7.42316	2.06263e-151	3.41874e-156
C1-1	C1-1 Astrocytes	SLC25A48	All	C0-1	4.33253	0.883895	0.298	0.06	7.16841	1.54234e-89	2.55637e-94
C1-1	C1-1 Astrocytes	ATP1A2	All	C0-1	4.25612	1.66979	0.807	0.316	9.01635	1.92708e-296	3.19407e-301
C1-1	C1-1 Astrocytes	POU6F2	All	C0-1	4.2436	0.808305	0.209	0.039	6.85578	6.49376e-71	1.07632e-75
C1-1	C1-1 Astrocytes	LRIG1	All	C0-1	4.24245	1.77591	0.73	0.305	8.95763	1.47237e-292	2.4404e-297
C1-1	C1-1 Astrocytes	CDH20	All	C0-1	4.19819	2.12727	0.893	0.452	9.34562	0	0
C1-1	C1-1 Astrocytes	PDE4B	All	C0-1	4.16903	1.80509	0.842	0.364	9.27552	0	0
C1-1	C1-1 Astrocytes	ADGRB3	All	C0-1	4.07649	2.00256	0.913	0.448	10.1576	0	0
C1-1	C1-1 Astrocytes	SLC9A9	All	C0-1	3.97812	1.45763	0.654	0.239	8.34903	6.4178e-198	1.06373e-202
C1-1	C1-1 Astrocytes	RHOBTB3	All	C0-1	3.94801	1.2555	0.521	0.165	7.89272	3.06172e-139	5.07471e-144
C1-1	C1-1 Astrocytes	LPIN1	All	C0-1	3.84233	1.48796	0.611	0.236	8.37391	6.78254e-208	1.12418e-212
C1-1	C1-1 Astrocytes	DISP3	All	C0-1	3.82319	0.498677	0.137	0.017	6.52654	4.32689e-32	7.17168e-37
C1-1	C1-1 Astrocytes	NTSR2	All	C0-1	3.82137	0.437562	0.13	0.014	6.49744	7.28353e-38	1.20722e-42
C1-1	C1-1 Astrocytes	AL606923.2	All	C0-1	3.76604	0.554687	0.128	0.018	6.46992	1.16354e-20	1.92853e-25
C1-1	C1-1 Astrocytes	PLCB1	All	C0-1	3.71389	1.77102	0.777	0.37	9.11804	0	0
C1-10	C1-10 Mid-2	TBX3	All	C0-3	15.6887	0.359834	0.217	0.004	54.3778	0	0
C1-10	C1-10 Mid-2	HDC	All	C0-3	8.35579	1.81786	0.261	0.056	50.206	3.09028e-302	5.12204e-307
C1-10	C1-10 Mid-2	PGR	All	C0-3	6.23047	0.890068	0.244	0.034	51.8716	0	0
C1-10	C1-10 Mid-2	LEF1	All	C0-3	5.97181	0.679718	0.245	0.027	53.9787	0	0
C1-10	C1-10 Mid-2	WIF1	All	C0-3	4.83883	0.871702	0.271	0.048	53.9637	0	0
C1-10	C1-10 Mid-2	RERGL	All	C0-3	4.04435	0.854441	0.212	0.044	49.0583	7.74264e-277	1.28332e-281
C1-10	C1-10 Mid-2	PIK3C2G	All	C0-3	2.64734	0.560014	0.155	0.032	47.4266	1.64064e-209	2.71931e-214
C1-10	C1-10 Mid-2	HS3ST4	All	C0-3	2.40918	1.18783	0.502	0.247	57.8316	0	0
C1-10	C1-10 Mid-2	QRFPR	All	C0-3	2.34268	0.548735	0.221	0.051	51.5037	0	0
C1-10	C1-10 Mid-2	PPP1R1C	All	C0-3	2.28772	0.407136	0.117	0.02	47.7761	3.5389e-200	5.86561e-205
C1-10	C1-10 Mid-2	AC110023.1	All	C0-3	1.89766	1.00954	0.546	0.29	54.2635	0	0
C1-10	C1-10 Mid-2	CDH13	All	C0-3	1.81998	1.0034	0.603	0.332	56.4745	0	0
C1-10	C1-10 Mid-2	ESR1	All	C0-3	1.7798	0.887419	0.358	0.178	52.2024	4.03171e-160	6.68242e-165
C1-10	C1-10 Mid-2	POMC	All	C0-3	1.58269	0.772944	0.128	0.062	44.5697	4.16663e-08	6.90606e-13
C1-10	C1-10 Mid-2	KCNC2	All	C0-3	1.58012	0.9453	0.798	0.477	55.6537	0	0
C1-10	C1-10 Mid-2	RSPO2	All	C0-3	1.54298	0.688292	0.203	0.09	48.5417	1.83347e-143	3.03892e-148
C1-10	C1-10 Mid-2	SLC18A2	All	C0-3	1.4448	0.470957	0.18	0.058	48.8048	8.60648e-184	1.4265e-188
C1-10	C1-10 Mid-2	PRLR	All	C0-3	1.41919	0.823585	0.497	0.288	51.4515	0	0
C1-10	C1-10 Mid-2	PWWP3B	All	C0-3	1.37299	0.361747	0.333	0.087	54.1352	0	0
C1-10	C1-10 Mid-2	PDE3A	All	C0-3	1.32651	0.833178	0.362	0.227	50.3062	1.13849e-165	1.88701e-170
C1-10	C1-10 Mid-2	ADAMTSL1	All	C0-3	1.32442	0.787371	0.29	0.172	47.3833	4.23594e-90	7.02093e-95
C1-10	C1-10 Mid-2	LINC01776	All	C0-3	1.29552	0.616032	0.489	0.232	58.2994	0	0
C1-10	C1-10 Mid-2	AC091078.1	All	C0-3	1.27325	0.700024	0.481	0.264	52.1867	2.27968e-297	3.7785e-302
C1-10	C1-10 Mid-2	AC022433.1	All	C0-3	1.26865	0.370709	0.153	0.044	49.0083	2.02063e-156	3.34913e-161
C1-10	C1-10 Mid-2	RORB	All	C0-3	1.257	0.641711	0.332	0.169	42.2349	5.38129e-54	8.91931e-59
C1-10	C1-10 Mid-2	CCBE1	All	C0-3	1.24974	0.453776	0.167	0.06	46.9862	1.01703e-142	1.68569e-147
C1-10	C1-10 Mid-2	MAOB	All	C0-3	1.22594	0.912746	0.684	0.509	57.0856	0	0
C1-10	C1-10 Mid-2	DAB1	All	C0-3	1.21225	1.02255	0.932	0.786	59.1344	0	0
C1-10	C1-10 Mid-2	MEGF11	All	C0-3	1.21175	0.749829	0.382	0.236	52.289	3.64232e-222	6.03702e-227
C1-10	C1-10 Mid-2	GABRG1	All	C0-3	1.19467	0.678161	0.605	0.343	55.7019	2.88576e-293	4.78305e-298
C1-10	C1-10 Mid-2	SYT6	All	C0-3	1.19232	0.42082	0.322	0.113	54.2277	0	0
C1-10	C1-10 Mid-2	PCSK1N	All	C0-3	1.18554	1.00347	0.865	0.732	49.7014	2.2925e-120	3.79974e-125
C1-10	C1-10 Mid-2	CNGB1	All	C0-3	1.15112	0.563611	0.577	0.282	53.9585	0	0
C1-10	C1-10 Mid-2	CLSTN2	All	C0-3	1.14264	0.772675	0.697	0.471	46.3707	2.53182e-199	4.19641e-204
C1-10	C1-10 Mid-2	TOX3	All	C0-3	1.1318	0.579642	0.452	0.231	51.4951	1.72912e-245	2.86596e-250
C1-10	C1-10 Mid-2	GABRE	All	C0-3	1.13178	0.309266	0.171	0.046	47.8158	1.15691e-99	1.91754e-104
C1-10	C1-10 Mid-2	PDGFD	All	C0-3	1.11085	0.523985	0.317	0.149	47.969	8.48571e-127	1.40648e-131
C1-10	C1-10 Mid-2	SLC17A6	All	C0-3	1.10315	0.628729	0.478	0.272	46.5359	3.27219e-121	5.42355e-126
C1-10	C1-10 Mid-2	DACH1	All	C0-3	1.09624	0.838412	0.573	0.438	54.4981	1.01613e-232	1.6842e-237
C1-11	C1-11 Post-2	LINC00410	All	C0-3	137.054	0.984229	0.556	0.003	1.48921	0	0
C1-11	C1-11 Post-2	MYO5B	All	C0-3	24.5902	1.70919	0.891	0.061	1.92817	0	0
C1-11	C1-11 Post-2	HAPLN1	All	C0-3	23.4198	0.440221	0.531	0.009	1.44581	0	0
C1-11	C1-11 Post-2	PVALB	All	C0-3	23.0054	0.555463	0.496	0.011	1.40518	0	0
C1-11	C1-11 Post-2	CFAP299	All	C0-3	22.7637	2.05246	0.853	0.076	1.77321	0	0
C1-11	C1-11 Post-2	FOXB1	All	C0-3	21.9496	0.532758	0.617	0.014	1.53969	0	0
C1-11	C1-11 Post-2	BACE2	All	C0-3	20.8189	1.13032	0.791	0.042	1.72939	0	0
C1-11	C1-11 Post-2	LTBP1	All	C0-3	19.8447	2.23542	0.94	0.105	2.00141	0	0
C1-11	C1-11 Post-2	FSHR	All	C0-3	18.5065	1.09167	0.355	0.02	1.35084	0	0
C1-11	C1-11 Post-2	AL691420.1	All	C0-3	18.4092	0.649735	0.424	0.014	1.43004	0	0
C1-11	C1-11 Post-2	TAFA4	All	C0-3	13.0185	1.49638	0.869	0.099	1.74861	0	0
C1-11	C1-11 Post-2	VCAN	All	C0-3	13.0157	1.61998	0.931	0.115	1.89401	0	0
C1-11	C1-11 Post-2	TNFRSF11B	All	C0-3	12.8401	0.370388	0.415	0.011	1.35512	0	0
C1-11	C1-11 Post-2	CPNE9	All	C0-3	10.7826	1.19944	0.871	0.096	1.86323	0	0
C1-11	C1-11 Post-2	HTR7	All	C0-3	10.3267	1.53536	0.907	0.134	1.89938	0	0
C1-11	C1-11 Post-2	LHX1-DT	All	C0-3	10.191	0.826984	0.8	0.064	1.61546	0	0
C1-11	C1-11 Post-2	AC138305.1	All	C0-3	10.1225	1.83239	0.684	0.123	1.62089	0	0
C1-11	C1-11 Post-2	AC093912.1	All	C0-3	9.97302	0.480628	0.414	0.019	1.41888	0	0
C1-11	C1-11 Post-2	LHFPL6	All	C0-3	9.95479	2.17958	0.949	0.207	1.94307	0	0
C1-11	C1-11 Post-2	MAMDC2	All	C0-3	9.30069	1.49803	0.862	0.138	1.87079	0	0
C1-11	C1-11 Post-2	AC018467.1	All	C0-3	8.77554	1.17007	0.794	0.105	1.78003	0	0
C1-11	C1-11 Post-2	LINC02653	All	C0-3	8.45816	0.526512	0.497	0.03	1.44109	0	0
C1-11	C1-11 Post-2	AC007368.1	All	C0-3	8.35606	1.91021	0.957	0.218	1.93556	0	0
C1-11	C1-11 Post-2	LHX1	All	C0-3	8.16063	0.752826	0.812	0.074	1.73127	0	0
C1-11	C1-11 Post-2	CCDC68	All	C0-3	8.0958	0.349591	0.439	0.018	1.38986	0	0
C1-11	C1-11 Post-2	TANC1	All	C0-3	7.54781	1.38994	0.895	0.164	1.85155	0	0
C1-11	C1-11 Post-2	LINC02296	All	C0-3	7.28105	0.369329	0.413	0.02	1.36291	0	0
C1-11	C1-11 Post-2	LINC01524	All	C0-3	7.11433	0.661798	0.3	0.027	1.3973	1.92608e-179	3.19242e-184
C1-11	C1-11 Post-2	LINC02196	All	C0-3	6.95357	0.599868	0.567	0.048	1.58144	0	0
C1-11	C1-11 Post-2	PITX2	All	C0-3	6.91371	0.570306	0.69	0.056	1.41646	0	0
C1-11	C1-11 Post-2	NPSR1	All	C0-3	6.81981	0.720402	0.425	0.044	1.31404	1.01587e-278	1.68378e-283
C1-11	C1-11 Post-2	PAPPA	All	C0-3	6.75328	0.839694	0.755	0.093	1.63289	0	0
C1-11	C1-11 Post-2	AC040174.1	All	C0-3	6.48695	0.870882	0.58	0.077	1.48016	0	0
C1-11	C1-11 Post-2	COL24A1	All	C0-3	6.44518	0.942376	0.765	0.111	1.71004	0	0
C1-11	C1-11 Post-2	ANXA3	All	C0-3	6.42378	0.503004	0.612	0.047	1.47544	0	0
C1-11	C1-11 Post-2	PCSK5	All	C0-3	6.10553	1.7025	0.935	0.26	1.86904	0	0
C1-11	C1-11 Post-2	ADGRL4	All	C0-3	5.92887	0.649739	0.291	0.031	1.32424	0	0
C1-11	C1-11 Post-2	TAFA1	All	C0-3	5.84933	2.55393	0.993	0.433	2.07197	0	0
C1-11	C1-11 Post-2	MITF	All	C0-3	5.83738	0.988766	0.796	0.134	1.65686	0	0
C1-11	C1-11 Post-2	AP000829.1	All	C0-3	5.66225	0.907746	0.76	0.121	1.5659	0	0
C1-11	C1-11 Post-2	ONECUT2	All	C0-3	5.44859	1.10829	0.879	0.178	1.83273	0	0
C1-11	C1-11 Post-2	PPARGC1A	All	C0-3	5.40881	1.64489	0.923	0.28	1.9384	0	0
C1-11	C1-11 Post-2	ADARB2	All	C0-3	5.35546	2.65361	0.998	0.494	2.20268	0	0
C1-11	C1-11 Post-2	CDH6	All	C0-3	5.33911	1.29774	0.9	0.218	1.75796	0	0
C1-11	C1-11 Post-2	AC009975.1	All	C0-3	5.13665	0.604312	0.407	0.047	1.29929	0	0
C1-11	C1-11 Post-2	AL022151.1	All	C0-3	5.11591	0.365422	0.391	0.027	1.34887	0	0
C1-11	C1-11 Post-2	AC022382.2	All	C0-3	5.01722	0.357599	0.462	0.032	1.44816	0	0
C1-11	C1-11 Post-2	NEAT1	All	C0-3	5.00318	2.19362	0.925	0.405	1.81804	0	0
C1-11	C1-11 Post-2	CRYBG3	All	C0-3	4.93348	1.199	0.896	0.217	1.89551	0	0
C1-11	C1-11 Post-2	LINC00710	All	C0-3	4.92298	0.541528	0.599	0.065	1.49456	0	0
C1-11	C1-11 Post-2	SVEP1	All	C0-3	4.8069	0.693637	0.692	0.099	1.52555	0	0
C1-11	C1-11 Post-2	HTR2A	All	C0-3	4.64372	1.00345	0.832	0.179	1.73339	0	0
C1-11	C1-11 Post-2	LINC00200	All	C0-3	4.57821	0.470195	0.554	0.056	1.45508	0	0
C1-11	C1-11 Post-2	RBMS3-AS2	All	C0-3	4.57006	0.871147	0.66	0.125	1.41963	0	0
C1-11	C1-11 Post-2	ADCYAP1	All	C0-3	4.42543	0.721059	0.803	0.13	1.45626	0	0
C1-11	C1-11 Post-2	ADGRD1	All	C0-3	4.39508	0.345681	0.444	0.034	1.41499	0	0
C1-11	C1-11 Post-2	MAL2	All	C0-3	4.37814	0.961824	0.832	0.182	1.70839	0	0
C1-11	C1-11 Post-2	SLC4A4	All	C0-3	4.37787	1.86849	0.969	0.413	2.05159	0	0
C1-11	C1-11 Post-2	CUX2	All	C0-3	4.36048	1.4217	0.959	0.312	1.87682	0	0
C1-11	C1-11 Post-2	DRD3	All	C0-3	4.34333	0.634886	0.731	0.106	1.60317	0	0
C1-11	C1-11 Post-2	UNC13C	All	C0-3	4.33822	2.0118	0.978	0.453	1.95434	0	0
C1-11	C1-11 Post-2	ADCY8	All	C0-3	4.29887	1.20799	0.878	0.246	1.69948	0	0
C1-11	C1-11 Post-2	CHRNA7	All	C0-3	4.23628	0.879027	0.799	0.165	1.67126	0	0
C1-11	C1-11 Post-2	AC012501.2	All	C0-3	4.16159	0.554433	0.622	0.082	1.49338	0	0
C1-11	C1-11 Post-2	GALNT14	All	C0-3	4.11402	0.839903	0.817	0.166	1.69588	0	0
C1-11	C1-11 Post-2	AP003025.2	All	C0-3	4.09821	0.404378	0.526	0.051	1.45968	0	0
C1-11	C1-11 Post-2	LINC01811	All	C0-3	4.08914	0.9241	0.707	0.159	1.57933	0	0
C1-11	C1-11 Post-2	TOX	All	C0-3	4.0853	2.06756	0.983	0.497	2.01832	0	0
C1-11	C1-11 Post-2	SLC5A8	All	C0-3	4.03517	0.727913	0.764	0.137	1.59316	0	0
C1-11	C1-11 Post-2	DEPTOR	All	C0-3	4.01448	1.17126	0.897	0.261	1.79721	0	0
C1-11	C1-11 Post-2	PRKCQ	All	C0-3	3.99026	0.669436	0.756	0.126	1.62246	0	0
C1-11	C1-11 Post-2	SEMA3E	All	C0-3	3.97327	0.996023	0.733	0.183	1.57209	0	0
C1-11	C1-11 Post-2	SCN1B	All	C0-3	3.89477	0.859749	0.751	0.165	1.54948	0	0
C1-11	C1-11 Post-2	HS3ST1	All	C0-3	3.88234	0.539388	0.618	0.085	1.51599	0	0
C1-11	C1-11 Post-2	UTRN	All	C0-3	3.843	1.88642	0.985	0.483	2.01766	0	0
C1-11	C1-11 Post-2	INPP5J	All	C0-3	3.83206	0.434301	0.599	0.067	1.45626	0	0
C1-11	C1-11 Post-2	ACTN2	All	C0-3	3.79105	1.1633	0.918	0.281	1.87239	0	0
C1-11	C1-11 Post-2	DDX60L	All	C0-3	3.72344	0.484885	0.621	0.08	1.44892	0	0
C1-11	C1-11 Post-2	AC140912.1	All	C0-3	3.67625	0.784143	0.796	0.169	1.60987	0	0
C1-11	C1-11 Post-2	TRPC3	All	C0-3	3.6755	0.634953	0.711	0.122	1.47369	0	0
C1-11	C1-11 Post-2	RGS6	All	C0-3	3.6744	1.52558	0.96	0.398	1.77465	0	0
C1-11	C1-11 Post-2	LINC02347	All	C0-3	3.65679	0.317982	0.459	0.039	1.40587	0	0
C1-11	C1-11 Post-2	ADARB2-AS1	All	C0-3	3.63429	0.302857	0.443	0.036	1.36072	0	0
C1-11	C1-11 Post-2	AL133346.1	All	C0-3	3.58492	0.782005	0.815	0.177	1.64256	0	0
C1-11	C1-11 Post-2	TAC1	All	C0-3	3.58299	0.97992	0.712	0.194	1.36168	0	0
C1-11	C1-11 Post-2	ADCY2	All	C0-3	3.52429	1.68649	0.954	0.456	1.82053	0	0
C1-11	C1-11 Post-2	SYT2	All	C0-3	3.47642	0.713607	0.72	0.147	1.5717	0	0
C1-11	C1-11 Post-2	AC120193.1	All	C0-3	3.41597	1.51864	0.883	0.392	1.55828	0	0
C1-11	C1-11 Post-2	AP003025.1	All	C0-3	3.40594	0.320472	0.456	0.042	1.38079	0	0
C1-11	C1-11 Post-2	KCTD8	All	C0-3	3.39953	1.67696	0.968	0.477	1.93145	0	0
C1-11	C1-11 Post-2	MARCHF11	All	C0-3	3.39564	1.40646	0.943	0.39	1.80942	0	0
C1-11	C1-11 Post-2	AC090204.1	All	C0-3	3.32032	0.638347	0.722	0.138	1.57435	0	0
C1-11	C1-11 Post-2	AL136441.1	All	C0-3	3.29711	0.431211	0.496	0.064	1.41967	0	0
C1-11	C1-11 Post-2	BRINP2	All	C0-3	3.23382	1.26865	0.909	0.356	1.78489	0	0
C1-11	C1-11 Post-2	AC113386.1	All	C0-3	3.20378	0.386318	0.48	0.057	1.3548	5.53692e-303	9.17727e-308
C1-11	C1-11 Post-2	AC021733.4	All	C0-3	3.20145	0.347145	0.497	0.053	1.42117	0	0
C1-11	C1-11 Post-2	GALNTL6	All	C0-3	3.18109	2.54487	0.999	0.799	2.0795	0	0
C1-11	C1-11 Post-2	PCAT1	All	C0-3	3.11013	0.574093	0.557	0.102	1.38286	0	0
C1-11	C1-11 Post-2	ADAMTS18	All	C0-3	3.10186	0.446923	0.582	0.083	1.35174	0	0
C1-11	C1-11 Post-2	MKX	All	C0-3	3.06718	0.606641	0.631	0.124	1.42992	0	0
C1-12	C1-12 Vascular	DCN	All	C0-4	230.469	2.33386	0.394	0.003	0.702495	0	0
C1-12	C1-12 Vascular	COL1A2	All	C0-4	227.053	1.51875	0.298	0.001	0.655069	0	0
C1-12	C1-12 Vascular	PDGFRB	All	C0-4	194.864	2.02983	0.383	0.003	0.696527	0	0
C1-12	C1-12 Vascular	EBF1	All	C0-4	184.804	3.31622	0.612	0.01	0.808565	0	0
C1-12	C1-12 Vascular	RBPMS	All	C0-4	182.46	3.08731	0.59	0.009	0.794015	0	0
C1-12	C1-12 Vascular	COBLL1	All	C0-4	181.791	2.86536	0.57	0.008	0.788753	0	0
C1-12	C1-12 Vascular	ARHGAP29	All	C0-4	180.201	2.62588	0.548	0.007	0.780861	0	0
C1-12	C1-12 Vascular	MYL9	All	C0-4	173.527	3.6609	0.473	0.009	0.722036	0	0
C1-12	C1-12 Vascular	SLC38A11	All	C0-4	169.647	1.92053	0.264	0.002	0.630955	0	0
C1-12	C1-12 Vascular	COL4A1	All	C0-4	169.477	2.32161	0.364	0.004	0.678255	0	0
C1-12	C1-12 Vascular	CARMN	All	C0-4	161.105	2.21298	0.363	0.004	0.678559	0	0
C1-12	C1-12 Vascular	MGP	All	C0-4	149.771	2.44724	0.305	0.004	0.643802	0	0
C1-12	C1-12 Vascular	ADAMTS9-AS2	All	C0-4	145.419	2.86668	0.557	0.01	0.780992	0	0
C1-12	C1-12 Vascular	COL4A2	All	C0-4	145.305	2.31693	0.438	0.006	0.713543	0	0
C1-12	C1-12 Vascular	FHL5	All	C0-4	143.501	1.40687	0.203	0.001	0.599947	0	0
C1-12	C1-12 Vascular	TFPI	All	C0-4	140.275	1.4612	0.287	0.002	0.648307	0	0
C1-12	C1-12 Vascular	TAGLN	All	C0-4	139.745	4.30933	0.453	0.013	0.708567	0	0
C1-12	C1-12 Vascular	NOTCH3	All	C0-4	137.617	1.51784	0.271	0.002	0.634838	0	0
C1-12	C1-12 Vascular	TGM2	All	C0-4	132.124	1.52451	0.259	0.002	0.62303	0	0
C1-12	C1-12 Vascular	C11orf96	All	C0-4	131.049	2.3914	0.273	0.004	0.625741	0	0
C1-12	C1-12 Vascular	IGFBP7	All	C0-4	122.784	3.11109	0.591	0.014	0.788385	0	0
C1-12	C1-12 Vascular	NID1	All	C0-4	114.922	1.53742	0.298	0.003	0.654481	0	0
C1-12	C1-12 Vascular	CLDN5	All	C0-4	113.434	1.94737	0.232	0.003	0.612082	0	0
C1-12	C1-12 Vascular	ERG	All	C0-4	113.054	1.52091	0.222	0.002	0.610555	0	0
C1-12	C1-12 Vascular	AC092957.1	All	C0-4	112.651	2.44229	0.368	0.007	0.688601	0	0
C1-12	C1-12 Vascular	NR2F2-AS1	All	C0-4	111.771	2.56676	0.478	0.01	0.739939	0	0
C1-12	C1-12 Vascular	NDUFA4L2	All	C0-4	110.959	1.46642	0.226	0.002	0.610263	0	0
C1-12	C1-12 Vascular	MECOM	All	C0-4	108.928	2.42061	0.224	0.004	0.609888	0	0
C1-12	C1-12 Vascular	PRELP	All	C0-4	106.515	1.44919	0.293	0.003	0.650066	0	0
C1-12	C1-12 Vascular	COL6A2	All	C0-4	99.5715	1.17604	0.253	0.002	0.629038	0	0
C1-12	C1-12 Vascular	GNG11	All	C0-4	99.4412	1.01471	0.195	0.001	0.59601	0	0
C1-12	C1-12 Vascular	MUSTN1	All	C0-4	99.3665	2.22225	0.312	0.006	0.645424	0	0
C1-12	C1-12 Vascular	ADIRF	All	C0-4	98.4427	2.36263	0.374	0.008	0.674861	0	0
C1-12	C1-12 Vascular	SLC6A13	All	C0-4	97.8828	1.32873	0.22	0.002	0.615911	0	0
C1-12	C1-12 Vascular	ITIH5	All	C0-4	97.2312	2.40347	0.444	0.01	0.726687	0	0
C1-12	C1-12 Vascular	YAP1	All	C0-4	95.5335	1.54086	0.371	0.005	0.689271	0	0
C1-12	C1-12 Vascular	NOSTRIN	All	C0-4	94.3501	1.02554	0.183	0.001	0.593271	0	0
C1-12	C1-12 Vascular	BMP5	All	C0-4	93.5906	0.88293	0.105	0	0.556812	0	0
C1-12	C1-12 Vascular	PHLDB2	All	C0-4	93.5037	1.65493	0.338	0.005	0.670998	0	0
C1-12	C1-12 Vascular	BGN	All	C0-4	92.7555	1.36908	0.27	0.003	0.634166	0	0
C1-12	C1-12 Vascular	ACTG2	All	C0-4	91.1965	1.37138	0.132	0.001	0.559218	1.97382e-287	3.27155e-292
C1-12	C1-12 Vascular	FN1	All	C0-4	90.5926	2.54168	0.498	0.013	0.74282	0	0
C1-12	C1-12 Vascular	FOXC1	All	C0-4	88.4343	0.85033	0.207	0.001	0.606124	0	0
C1-12	C1-12 Vascular	AC012409.2	All	C0-4	87.7698	1.41564	0.247	0.003	0.627811	0	0
C1-12	C1-12 Vascular	GGT5	All	C0-4	86.9991	1.08749	0.239	0.002	0.621306	0	0
C1-12	C1-12 Vascular	TIMP3	All	C0-4	86.8315	2.60657	0.532	0.015	0.763147	0	0
C1-12	C1-12 Vascular	CRIP1	All	C0-4	85.5907	1.32357	0.193	0.002	0.588758	0	0
C1-12	C1-12 Vascular	SLC6A20	All	C0-4	83.6187	0.804026	0.103	0	0.555442	0	0
C1-12	C1-12 Vascular	LAMA4	All	C0-4	83.4233	1.91046	0.392	0.008	0.699341	0	0
C1-12	C1-12 Vascular	ABCA9	All	C0-4	82.4176	2.41615	0.306	0.008	0.658153	0	0
C1-12	C1-12 Vascular	LINC00924	All	C0-4	81.551	1.23562	0.197	0.002	0.602827	0	0
C1-12	C1-12 Vascular	PEAR1	All	C0-4	81.3347	0.650677	0.124	0	0.561592	0	0
C1-12	C1-12 Vascular	FBLN1	All	C0-4	80.137	1.58373	0.252	0.004	0.629549	0	0
C1-12	C1-12 Vascular	MSRB3	All	C0-4	79.4678	1.73227	0.366	0.007	0.682082	0	0
C1-12	C1-12 Vascular	TBX2	All	C0-4	77.8587	0.659819	0.117	0	0.55714	1.37736e-307	0
C1-12	C1-12 Vascular	SLC16A12	All	C0-4	77.0419	1.10852	0.138	0.001	0.572774	0	0
C1-12	C1-12 Vascular	PDZRN3	All	C0-4	75.9217	2.76079	0.494	0.017	0.745873	0	0
C1-12	C1-12 Vascular	KIRREL1	All	C0-4	74.8303	1.02041	0.219	0.002	0.61139	0	0
C1-12	C1-12 Vascular	TPM2	All	C0-4	74.5569	3.18459	0.397	0.016	0.683191	0	0
C1-12	C1-12 Vascular	COL3A1	All	C0-4	73.3271	0.838024	0.174	0.001	0.588378	0	0
C1-12	C1-12 Vascular	ATP1A2	All	C0-4	72.1713	3.22717	0.491	0.021	0.744574	0	0
C1-12	C1-12 Vascular	C1QTNF1	All	C0-4	71.9067	0.850967	0.168	0.001	0.582174	0	0
C1-12	C1-12 Vascular	CAVIN2	All	C0-4	71.6395	0.602013	0.118	0	0.559475	0	0
C1-12	C1-12 Vascular	DES	All	C0-4	71.4295	1.11609	0.127	0.001	0.557196	2.65927e-277	4.40766e-282
C1-12	C1-12 Vascular	CNN1	All	C0-4	71.2327	1.07117	0.132	0.001	0.559789	5.21819e-289	8.64898e-294
C1-12	C1-12 Vascular	SRPX2	All	C0-4	69.8934	0.90185	0.154	0.001	0.581017	0	0
C1-12	C1-12 Vascular	LMOD1	All	C0-4	69.7265	1.54262	0.225	0.004	0.60444	0	0
C1-12	C1-12 Vascular	ID3	All	C0-4	69.3062	1.51765	0.273	0.005	0.630042	0	0
C1-12	C1-12 Vascular	BMP6	All	C0-4	69.1701	1.15284	0.179	0.002	0.593508	0	0
C1-12	C1-12 Vascular	THSD4	All	C0-4	68.2376	2.61018	0.365	0.013	0.676501	0	0
C1-12	C1-12 Vascular	FLNA	All	C0-4	67.7236	2.30473	0.381	0.012	0.679072	0	0
C1-12	C1-12 Vascular	EMCN	All	C0-4	67.2715	1.14667	0.175	0.002	0.590109	0	0
C1-12	C1-12 Vascular	TRABD2B	All	C0-4	66.7027	0.901388	0.147	0.001	0.574419	0	0
C1-12	C1-12 Vascular	CFH	All	C0-4	66.3323	1.79276	0.332	0.008	0.665514	0	0
C1-12	C1-12 Vascular	LAMC1	All	C0-4	65.9052	1.63233	0.322	0.007	0.663735	0	0
C1-12	C1-12 Vascular	PLCB4	All	C0-4	64.7497	2.79094	0.579	0.024	0.786402	0	0
C1-12	C1-12 Vascular	ABCB1	All	C0-4	64.2308	2.60716	0.27	0.01	0.630886	0	0
C1-12	C1-12 Vascular	ADAMTS9	All	C0-4	63.4749	1.86691	0.237	0.006	0.615392	0	0
C1-12	C1-12 Vascular	AC019197.1	All	C0-4	63.4183	1.54679	0.245	0.005	0.622014	0	0
C1-12	C1-12 Vascular	PTH1R	All	C0-4	63.1513	1.14129	0.165	0.002	0.584496	0	0
C1-12	C1-12 Vascular	RHOJ	All	C0-4	62.9976	1.14541	0.219	0.003	0.612338	0	0
C1-12	C1-12 Vascular	EPAS1	All	C0-4	62.9466	2.25885	0.417	0.014	0.70429	0	0
C1-12	C1-12 Vascular	KCNT2	All	C0-4	62.5752	2.00678	0.342	0.01	0.674387	0	0
C1-12	C1-12 Vascular	IGFBP2	All	C0-4	61.6495	1.02749	0.179	0.002	0.587945	0	0
C1-12	C1-12 Vascular	TM4SF1	All	C0-4	60.5353	0.976376	0.185	0.002	0.589616	0	0
C1-12	C1-12 Vascular	LHFPL6	All	C0-4	60.38	3.29522	0.622	0.033	0.807366	0	0
C1-12	C1-12 Vascular	SLIT3	All	C0-4	59.1678	2.17529	0.271	0.009	0.625842	0	0
C1-12	C1-12 Vascular	ANO2	All	C0-4	58.6441	1.93332	0.272	0.008	0.63737	0	0
C1-12	C1-12 Vascular	SYNPO2	All	C0-4	58.498	2.07861	0.393	0.013	0.689306	0	0
C1-12	C1-12 Vascular	RGS5	All	C0-4	58.3082	2.14631	0.325	0.011	0.654838	0	0
C1-12	C1-12 Vascular	ITGA8	All	C0-4	58.0267	1.53375	0.226	0.005	0.608796	0	0
C1-12	C1-12 Vascular	NTRK3	All	C0-4	57.2037	3.089	0.499	0.026	0.745866	0	0
C1-12	C1-12 Vascular	LINC01197	All	C0-4	57.1999	1.07418	0.212	0.003	0.608505	0	0
C1-12	C1-12 Vascular	COL8A1	All	C0-4	56.8974	1.42243	0.199	0.004	0.597528	0	0
C1-12	C1-12 Vascular	ADGRF5	All	C0-4	56.7619	1.13524	0.199	0.003	0.599898	0	0
C1-12	C1-12 Vascular	CAVIN3	All	C0-4	56.3826	0.783091	0.143	0.001	0.568834	0	0
C1-12	C1-12 Vascular	TBX18	All	C0-4	56.333	1.50724	0.298	0.007	0.65282	0	0
C1-12	C1-12 Vascular	IGFBP4	All	C0-4	55.9595	1.12481	0.198	0.003	0.593888	0	0
C1-12	C1-12 Vascular	IL1R1	All	C0-4	55.1208	1.30618	0.21	0.004	0.604278	0	0
C1-12	C1-12 Vascular	SORBS2	All	C0-4	55.0213	2.78002	0.474	0.023	0.718284	0	0
C1-13	C1-13 Immune	LNCAROD	All	C0-4	75.5429	3.26004	0.671	0.028	0.822096	0	0
C1-13	C1-13 Immune	CX3CR1	All	C0-4	69.0372	2.1336	0.452	0.013	0.725882	0	0
C1-13	C1-13 Immune	LINC02232	All	C0-4	64.8623	2.44521	0.503	0.018	0.749595	0	0
C1-13	C1-13 Immune	LY86	All	C0-4	61.7402	2.30292	0.562	0.02	0.773809	0	0
C1-13	C1-13 Immune	LINC02712	All	C0-4	60.4861	1.89019	0.351	0.01	0.674791	0	0
C1-13	C1-13 Immune	LINC01374	All	C0-4	60.152	2.79536	0.58	0.026	0.793426	0	0
C1-13	C1-13 Immune	SYK	All	C0-4	58.627	2.59967	0.653	0.028	0.818073	0	0
C1-13	C1-13 Immune	APBB1IP	All	C0-4	57.6098	3.58339	0.835	0.051	0.904651	0	0
C1-13	C1-13 Immune	P2RY12	All	C0-4	56.9895	2.74991	0.6	0.028	0.79064	0	0
C1-13	C1-13 Immune	IKZF1	All	C0-4	56.8238	2.51103	0.61	0.026	0.795367	0	0
C1-13	C1-13 Immune	BLNK	All	C0-4	56.1994	2.49981	0.606	0.026	0.799077	0	0
C1-13	C1-13 Immune	ADAM28	All	C0-4	55.3016	3.29091	0.772	0.045	0.876906	0	0
C1-13	C1-13 Immune	AC008691.1	All	C0-4	55.2612	2.95289	0.523	0.027	0.742496	0	0
C1-13	C1-13 Immune	HS3ST4	All	C0-4	54.4117	2.93185	0.63	0.033	0.802564	0	0
C1-13	C1-13 Immune	AL357522.1	All	C0-4	51.1746	1.99993	0.434	0.016	0.726929	0	0
C1-13	C1-13 Immune	ATP8B4	All	C0-4	50.6736	3.07924	0.756	0.045	0.870012	0	0
C1-13	C1-13 Immune	PIK3R5	All	C0-4	46.2852	2.08329	0.51	0.022	0.750689	0	0
C1-13	C1-13 Immune	ITGAX	All	C0-4	45.4565	1.74833	0.415	0.015	0.709112	0	0
C1-13	C1-13 Immune	FYB1	All	C0-4	44.743	3.10555	0.777	0.053	0.87493	0	0
C1-13	C1-13 Immune	TBXAS1	All	C0-4	44.1535	3.21721	0.795	0.057	0.886046	0	0
C1-13	C1-13 Immune	PTPRC	All	C0-4	43.6867	2.8608	0.732	0.047	0.86122	0	0
C1-13	C1-13 Immune	AL163541.1	All	C0-4	43.0585	3.79308	0.612	0.053	0.819512	0	0
C1-13	C1-13 Immune	RASGEF1C	All	C0-4	42.9074	2.26346	0.435	0.022	0.709022	0	0
C1-13	C1-13 Immune	DOCK2	All	C0-4	41.6471	2.89525	0.747	0.051	0.86196	0	0
C1-13	C1-13 Immune	S100Z	All	C0-4	41.5699	1.30929	0.253	0.007	0.615885	3.0681e-271	5.08527e-276
C1-13	C1-13 Immune	TFEC	All	C0-4	40.6844	1.71621	0.402	0.016	0.685658	0	0
C1-13	C1-13 Immune	LINC01141	All	C0-4	39.801	1.62233	0.367	0.014	0.68473	0	0
C1-13	C1-13 Immune	CYBB	All	C0-4	39.1957	2.05876	0.494	0.025	0.737207	0	0
C1-13	C1-13 Immune	CD86	All	C0-4	38.7781	1.77538	0.414	0.018	0.703037	0	0
C1-13	C1-13 Immune	CSF3R	All	C0-4	38.6865	1.80939	0.448	0.02	0.722712	0	0
C1-13	C1-13 Immune	ARHGAP15	All	C0-4	37.9749	3.21181	0.803	0.067	0.890401	0	0
C1-13	C1-13 Immune	AC079015.1	All	C0-4	37.8052	1.31268	0.287	0.009	0.653437	0	0
C1-13	C1-13 Immune	TMEM156	All	C0-4	36.1837	1.79572	0.402	0.019	0.700712	0	0
C1-13	C1-13 Immune	AOAH	All	C0-4	35.8383	2.81289	0.687	0.053	0.832193	0	0
C1-13	C1-13 Immune	LINC02642	All	C0-4	35.5865	1.05285	0.168	0.004	0.58698	2.3807e-200	3.94594e-205
C1-13	C1-13 Immune	CD53	All	C0-4	34.4024	1.76619	0.447	0.022	0.722435	0	0
C1-13	C1-13 Immune	SAMSN1	All	C0-4	33.9691	1.97495	0.429	0.024	0.705119	0	0
C1-13	C1-13 Immune	XACT	All	C0-4	32.5535	1.97294	0.23	0.013	0.614716	2.23211e-273	3.69965e-278
C1-13	C1-13 Immune	PIK3AP1	All	C0-4	32.4781	1.87651	0.449	0.025	0.704264	0	0
C1-13	C1-13 Immune	HPGDS	All	C0-4	32.1342	1.03659	0.216	0.006	0.601868	9.66582e-233	1.60208e-237
C1-13	C1-13 Immune	NCKAP1L	All	C0-4	31.9879	1.67591	0.438	0.022	0.714719	0	0
C1-13	C1-13 Immune	LINC02798	All	C0-4	31.6376	2.34576	0.525	0.038	0.747233	0	0
C1-13	C1-13 Immune	CSF1R	All	C0-4	30.7935	2.507	0.65	0.052	0.810871	0	0
C1-13	C1-13 Immune	SLC2A5	All	C0-4	30.6697	1.53349	0.339	0.016	0.663038	0	0
C1-13	C1-13 Immune	AC079793.1	All	C0-4	30.6391	1.70716	0.34	0.018	0.667364	0	0
C1-13	C1-13 Immune	FGD2	All	C0-4	29.4145	1.47894	0.357	0.017	0.686731	0	0
C1-13	C1-13 Immune	CD84	All	C0-4	29.3571	1.32581	0.309	0.013	0.643464	0	0
C1-13	C1-13 Immune	IRF8	All	C0-4	29.1125	1.17389	0.247	0.009	0.613436	1.83638e-263	3.04374e-268
C1-13	C1-13 Immune	MS4A6A	All	C0-4	29.0455	1.67717	0.38	0.021	0.678802	0	0
C1-13	C1-13 Immune	AC012150.1	All	C0-4	28.9795	1.28322	0.27	0.011	0.632072	0	0
C1-13	C1-13 Immune	RNASET2	All	C0-4	28.1826	2.78868	0.666	0.065	0.801301	0	0
C1-13	C1-13 Immune	KCNK13	All	C0-4	28.0768	1.569	0.339	0.018	0.66818	0	0
C1-13	C1-13 Immune	WDFY4	All	C0-4	27.7669	2.07367	0.548	0.04	0.760426	0	0
C1-13	C1-13 Immune	GPR34	All	C0-4	27.7445	1.52354	0.345	0.018	0.665189	0	0
C1-13	C1-13 Immune	ARHGAP25	All	C0-4	27.612	2.17989	0.531	0.041	0.752244	0	0
C1-13	C1-13 Immune	FAM177B	All	C0-4	27.5846	1.1601	0.213	0.008	0.606262	7.43292e-250	1.23198e-254
C1-13	C1-13 Immune	RGS10	All	C0-4	27.3823	1.71935	0.429	0.026	0.710738	0	0
C1-13	C1-13 Immune	AC120193.1	All	C0-4	26.8533	2.21779	0.447	0.036	0.722572	0	0
C1-13	C1-13 Immune	ITGAM	All	C0-4	26.6842	1.33839	0.318	0.015	0.655185	0	0
C1-13	C1-13 Immune	VAV1	All	C0-4	25.9953	1.41522	0.348	0.018	0.670641	0	0
C1-13	C1-13 Immune	LINC01091	All	C0-4	25.9777	2.02951	0.383	0.029	0.665026	0	0
C1-13	C1-13 Immune	CIITA	All	C0-4	25.7144	1.78733	0.445	0.03	0.719237	0	0
C1-13	C1-13 Immune	BIN2	All	C0-4	25.5836	1.20503	0.275	0.012	0.626307	2.11748e-299	3.50965e-304
C1-13	C1-13 Immune	SCIN	All	C0-4	25.471	1.50815	0.303	0.017	0.656564	0	0
C1-13	C1-13 Immune	P2RY13	All	C0-4	25.4574	0.913856	0.194	0.006	0.595737	8.23112e-221	1.36428e-225
C1-13	C1-13 Immune	OLR1	All	C0-4	24.9594	1.50761	0.297	0.017	0.646783	0	0
C1-13	C1-13 Immune	CLEC7A	All	C0-4	24.8895	1.3785	0.324	0.017	0.664033	0	0
C1-13	C1-13 Immune	C3	All	C0-4	24.7095	2.5739	0.671	0.069	0.802829	0	0
C1-13	C1-13 Immune	HCK	All	C0-4	24.648	1.63916	0.405	0.026	0.691054	0	0
C1-13	C1-13 Immune	ALOX5	All	C0-4	24.4769	1.88676	0.479	0.036	0.72087	0	0
C1-13	C1-13 Immune	CSF2RA	All	C0-4	24.4228	1.8091	0.404	0.029	0.691971	0	0
C1-13	C1-13 Immune	LINC01684	All	C0-4	23.5348	1.2539	0.243	0.012	0.616412	2.43545e-274	4.03668e-279
C1-13	C1-13 Immune	IGSF21	All	C0-4	23.0746	2.19545	0.514	0.048	0.75372	0	0
C1-13	C1-13 Immune	TMIGD3	All	C0-4	22.4759	1.15489	0.252	0.012	0.616056	1.57826e-264	2.61592e-269
C1-13	C1-13 Immune	RHBDF2	All	C0-4	22.1005	2.24688	0.599	0.06	0.791269	0	0
C1-13	C1-13 Immune	CARD11	All	C0-4	22.0964	1.47309	0.344	0.022	0.669243	0	0
C1-13	C1-13 Immune	TRPM2	All	C0-4	21.8179	1.76258	0.457	0.036	0.715905	0	0
C1-13	C1-13 Immune	PARVG	All	C0-4	21.7869	1.2146	0.286	0.015	0.637609	0	0
C1-13	C1-13 Immune	MYO1F	All	C0-4	21.5261	1.84887	0.488	0.041	0.734845	0	0
C1-13	C1-13 Immune	ANOS1	All	C0-4	21.1351	1.63445	0.374	0.028	0.66105	0	0
C1-13	C1-13 Immune	POU2F2	All	C0-4	20.9078	1.66845	0.4	0.031	0.671372	0	0
C1-13	C1-13 Immune	CCDC26	All	C0-4	20.4397	1.86709	0.207	0.018	0.607848	4.08228e-256	6.76625e-261
C1-13	C1-13 Immune	LRRK1	All	C0-4	20.3698	2.11784	0.528	0.054	0.747289	0	0
C1-13	C1-13 Immune	ARHGAP22	All	C0-4	20.0192	2.87538	0.737	0.105	0.848564	0	0
C1-13	C1-13 Immune	PRAM1	All	C0-4	19.868	1.14184	0.26	0.014	0.630316	0	0
C1-13	C1-13 Immune	HCLS1	All	C0-4	19.7248	1.62777	0.411	0.033	0.700738	0	0
C1-13	C1-13 Immune	CYTH4	All	C0-4	19.631	1.04164	0.244	0.012	0.619298	2.15747e-281	3.57593e-286
C1-13	C1-13 Immune	SYNDIG1	All	C0-4	19.4347	3.40739	0.769	0.134	0.86029	0	0
C1-13	C1-13 Immune	APOC2	All	C0-4	19.3087	1.39918	0.275	0.019	0.626616	7.84001e-296	1.29946e-300
C1-13	C1-13 Immune	RIN3	All	C0-4	18.9473	2.2364	0.609	0.071	0.777113	0	0
C1-13	C1-13 Immune	LAT2	All	C0-4	18.9192	1.28577	0.308	0.02	0.647805	0	0
C1-13	C1-13 Immune	TRAF3IP3	All	C0-4	18.8678	0.997416	0.226	0.011	0.614895	8.36784e-271	1.38694e-275
C1-13	C1-13 Immune	RUNX1	All	C0-4	18.8112	2.92069	0.759	0.117	0.843628	0	0
C1-13	C1-13 Immune	PLEK	All	C0-4	18.7522	0.972992	0.211	0.01	0.601621	5.00739e-228	8.29959e-233
C1-13	C1-13 Immune	LILRB1	All	C0-4	18.705	0.970543	0.211	0.01	0.59383	5.04132e-207	8.35583e-212
C1-13	C1-13 Immune	IPCEF1	All	C0-4	18.5255	2.28845	0.509	0.062	0.730275	0	0
C1-13	C1-13 Immune	FAM149A	All	C0-4	18.4657	2.06426	0.491	0.054	0.736956	0	0
C1-13	C1-13 Immune	LST1	All	C0-4	18.3932	1.03511	0.23	0.012	0.613288	5.49485e-259	9.10754e-264
C1-13	C1-13 Immune	SELPLG	All	C0-4	18.2339	0.828813	0.175	0.007	0.582571	1.6242e-179	2.69205e-184
C1-13	C1-13 Immune	RUBCNL	All	C0-4	18.1408	1.53573	0.377	0.031	0.668483	0	0
C1-2	C1-2 Ependymal	CLIC6	All	C0-1	510.696	2.2156	0.46	0.001	1.37865	0	0
C1-2	C1-2 Ependymal	AC013470.2	All	C0-1	176.797	1.19055	0.296	0.001	1.18052	0	0
C1-2	C1-2 Ependymal	CFAP157	All	C0-1	171.398	2.30451	0.594	0.007	1.45653	0	0
C1-2	C1-2 Ependymal	CFAP299	All	C0-1	169.924	4.3105	0.748	0.018	1.60083	0	0
C1-2	C1-2 Ependymal	C11orf88	All	C0-1	162.477	1.02509	0.316	0.001	1.25433	0	0
C1-2	C1-2 Ependymal	PRLR	All	C0-1	161.973	2.25747	0.286	0.003	1.27512	6.07752e-298	1.00733e-302
C1-2	C1-2 Ependymal	FAM183A	All	C0-1	157.056	1.04356	0.3	0.001	1.20147	0	0
C1-2	C1-2 Ependymal	ADGB	All	C0-1	147.447	2.7263	0.648	0.011	1.4997	0	0
C1-2	C1-2 Ependymal	AC007906.2	All	C0-1	147	1.24929	0.352	0.002	1.31461	0	0
C1-2	C1-2 Ependymal	C9orf135	All	C0-1	146.618	1.0253	0.285	0.001	1.21647	0	0
C1-2	C1-2 Ependymal	AL645937.2	All	C0-1	142.707	0.784104	0.181	0	1.12078	7.40054e-275	1.22662e-279
C1-2	C1-2 Ependymal	TTR	All	C0-1	139.73	7.78245	0.394	0.021	1.45362	0	0
C1-2	C1-2 Ependymal	HTR2C	All	C0-1	133.669	3.84658	0.555	0.015	1.40776	0	0
C1-2	C1-2 Ependymal	CCDC60	All	C0-1	131.696	1.76378	0.447	0.005	1.30009	0	0
C1-2	C1-2 Ependymal	ROR2	All	C0-1	124.856	2.22076	0.505	0.008	1.37863	0	0
C1-2	C1-2 Ependymal	AC020718.1	All	C0-1	122.845	1.91199	0.256	0.003	1.15928	0	0
C1-2	C1-2 Ependymal	CROCC2	All	C0-1	122.838	1.1201	0.328	0.002	1.20037	0	0
C1-2	C1-2 Ependymal	AC016152.1	All	C0-1	112.88	2.2758	0.247	0.004	1.18973	1.10045e-258	1.82396e-263
C1-2	C1-2 Ependymal	DAW1	All	C0-1	110.687	1.46282	0.453	0.005	1.31904	0	0
C1-2	C1-2 Ependymal	DNAH11	All	C0-1	109.774	3.33086	0.757	0.022	1.60236	0	0
C1-2	C1-2 Ependymal	POU2AF1	All	C0-1	107.93	1.34074	0.321	0.003	1.23995	0	0
C1-2	C1-2 Ependymal	FOLR1	All	C0-1	106.868	0.989516	0.215	0.001	1.23462	3.78812e-225	6.27868e-230
C1-2	C1-2 Ependymal	MARCHF10	All	C0-1	97.3646	1.11913	0.347	0.003	1.23139	0	0
C1-2	C1-2 Ependymal	CFAP73	All	C0-1	95.8814	1.65313	0.463	0.007	1.3266	0	0
C1-2	C1-2 Ependymal	AC019330.1	All	C0-1	92.853	1.69594	0.218	0.003	1.13864	5.60432e-265	9.28898e-270
C1-2	C1-2 Ependymal	DTHD1	All	C0-1	92.8319	2.3854	0.466	0.011	1.30848	0	0
C1-2	C1-2 Ependymal	ODF3B	All	C0-1	87.7101	0.776196	0.225	0.001	1.15982	2.61779e-265	4.33891e-270
C1-2	C1-2 Ependymal	SPATA18	All	C0-1	83.5651	1.13232	0.368	0.004	1.22829	0	0
C1-2	C1-2 Ependymal	OCA2	All	C0-1	80.0447	1.50622	0.371	0.006	1.23835	0	0
C1-2	C1-2 Ependymal	ROPN1L	All	C0-1	79.0422	1.38671	0.398	0.006	1.28942	0	0
C1-2	C1-2 Ependymal	LINC02660	All	C0-1	73.611	0.471865	0.155	0	1.08895	1.54098e-165	2.55413e-170
C1-2	C1-2 Ependymal	NEK10	All	C0-1	70.7146	2.17387	0.552	0.016	1.38685	0	0
C1-2	C1-2 Ependymal	IL16	All	C0-1	69.6239	1.24646	0.39	0.006	1.2446	0	0
C1-2	C1-2 Ependymal	FAM216B	All	C0-1	68.7501	0.446429	0.153	0	1.06817	1.99732e-177	3.31049e-182
C1-2	C1-2 Ependymal	RASSF6	All	C0-1	67.5701	0.5238	0.128	0	1.12955	8.25999e-141	1.36907e-145
C1-2	C1-2 Ependymal	LRRC71	All	C0-1	65.6936	0.449956	0.145	0	1.08647	6.36007e-169	1.05416e-173
C1-2	C1-2 Ependymal	ABCA4	All	C0-1	65.0689	0.985893	0.197	0.002	1.13269	5.48816e-199	9.09645e-204
C1-2	C1-2 Ependymal	TRPV4	All	C0-1	63.548	1.1004	0.23	0.003	1.16494	1.43121e-246	2.37219e-251
C1-2	C1-2 Ependymal	LINC02055	All	C0-1	62.9773	2.27825	0.386	0.013	1.26999	0	0
C1-2	C1-2 Ependymal	DYDC2	All	C0-1	62.007	0.670346	0.184	0.001	1.13216	7.3019e-219	1.21027e-223
C1-2	C1-2 Ependymal	TRPC6	All	C0-1	61.126	1.04668	0.291	0.004	1.15801	0	0
C1-2	C1-2 Ependymal	FAM160A1	All	C0-1	56.6841	1.532	0.406	0.01	1.304	0	0
C1-2	C1-2 Ependymal	SFRP1	All	C0-1	53.8137	1.50078	0.25	0.006	1.25409	5.76738e-252	9.55925e-257
C1-2	C1-2 Ependymal	DNAI2	All	C0-1	53.6892	1.24859	0.386	0.008	1.26094	0	0
C1-2	C1-2 Ependymal	PRR29	All	C0-1	53.672	0.599687	0.178	0.001	1.08445	2.16993e-175	3.59659e-180
C1-2	C1-2 Ependymal	RBM47	All	C0-1	52.7623	2.04241	0.309	0.011	1.20081	6.86182e-301	1.13732e-305
C1-2	C1-2 Ependymal	FHAD1	All	C0-1	51.8634	1.89501	0.519	0.018	1.34477	0	0
C1-2	C1-2 Ependymal	OR5V1	All	C0-1	50.5981	0.486521	0.103	0	1.04006	7.36712e-129	1.22108e-133
C1-2	C1-2 Ependymal	CFAP52	All	C0-1	50.0252	1.82084	0.521	0.018	1.34872	0	0
C1-2	C1-2 Ependymal	CAPSL	All	C0-1	48.8671	0.866439	0.281	0.004	1.18546	0	0
C1-2	C1-2 Ependymal	GALNT17	All	C0-1	48.5062	2.08629	0.464	0.019	1.33195	0	0
C1-2	C1-2 Ependymal	SERPINF1	All	C0-1	47.4607	1.46033	0.259	0.007	1.30477	2.6855e-265	4.45112e-270
C1-2	C1-2 Ependymal	LINC01544	All	C0-1	47.1859	0.386769	0.121	0	1.1275	4.60666e-121	7.63539e-126
C1-2	C1-2 Ependymal	TEKT1	All	C0-1	46.8601	1.63242	0.487	0.016	1.3357	0	0
C1-2	C1-2 Ependymal	CFAP65	All	C0-1	46.4674	0.932456	0.298	0.005	1.17529	0	0
C1-2	C1-2 Ependymal	TCTEX1D1	All	C0-1	46.2149	1.76322	0.497	0.018	1.3287	0	0
C1-2	C1-2 Ependymal	AC104809.2	All	C0-1	46.2097	0.372659	0.123	0	1.08489	4.17609e-129	6.92174e-134
C1-2	C1-2 Ependymal	C7orf57	All	C0-1	45.1923	0.714502	0.252	0.003	1.15572	3.26726e-276	5.41537e-281
C1-2	C1-2 Ependymal	WFIKKN2	All	C0-1	44.9367	0.67574	0.132	0.001	1.17772	7.42217e-144	1.2302e-148
C1-2	C1-2 Ependymal	MAPK15	All	C0-1	43.4447	0.609037	0.213	0.002	1.14283	1.18604e-234	1.96582e-239
C1-2	C1-2 Ependymal	CUX2	All	C0-1	43.4289	1.56783	0.276	0.009	1.17649	6.67784e-231	1.10683e-235
C1-2	C1-2 Ependymal	LEF1	All	C0-1	43.1832	0.760938	0.226	0.003	1.14343	5.20778e-215	8.63173e-220
C1-2	C1-2 Ependymal	FAM166B	All	C0-1	42.0548	0.34756	0.12	0	1.08432	9.62799e-127	1.59581e-131
C1-2	C1-2 Ependymal	EFCAB1	All	C0-1	41.705	1.5289	0.49	0.017	1.34258	0	0
C1-2	C1-2 Ependymal	SLC5A5	All	C0-1	41.6173	0.578018	0.143	0.001	1.09817	2.77445e-143	4.59856e-148
C1-2	C1-2 Ependymal	TTC29	All	C0-1	41.2	2.30087	0.572	0.031	1.42984	0	0
C1-2	C1-2 Ependymal	SINHCAF	All	C0-1	41.0291	0.624809	0.196	0.002	1.15764	2.34863e-204	3.89278e-209
C1-2	C1-2 Ependymal	TUBA4B	All	C0-1	40.8096	0.503822	0.161	0.001	1.11482	1.00549e-179	1.66657e-184
C1-2	C1-2 Ependymal	MYLK3	All	C0-1	40.2048	1.42066	0.282	0.009	1.1786	0	0
C1-2	C1-2 Ependymal	DNAI1	All	C0-1	40.1819	1.91006	0.567	0.026	1.36606	0	0
C1-2	C1-2 Ependymal	SLC16A10	All	C0-1	39.8374	1.34788	0.265	0.008	1.21237	2.02335e-257	3.35363e-262
C1-2	C1-2 Ependymal	AL357093.2	All	C0-1	38.915	1.57338	0.37	0.014	1.23511	0	0
C1-2	C1-2 Ependymal	CCDC114	All	C0-1	38.7184	1.06957	0.361	0.009	1.25082	0	0
C1-2	C1-2 Ependymal	WDR63	All	C0-1	38.5566	1.75257	0.527	0.023	1.35627	0	0
C1-2	C1-2 Ependymal	C14orf180	All	C0-1	37.878	0.329374	0.114	0	1.12514	8.05827e-122	1.33563e-126
C1-2	C1-2 Ependymal	CFAP45	All	C0-1	36.6586	0.884864	0.289	0.006	1.15739	0	0
C1-2	C1-2 Ependymal	KIAA2012	All	C0-1	36.3366	1.9041	0.457	0.023	1.29208	0	0
C1-2	C1-2 Ependymal	CERKL	All	C0-1	36.1298	0.814958	0.265	0.005	1.15792	8.51539e-281	1.4114e-285
C1-2	C1-2 Ependymal	C6orf118	All	C0-1	36.0836	1.47581	0.488	0.019	1.34333	0	0
C1-2	C1-2 Ependymal	SNTG2	All	C0-1	35.8277	0.881009	0.243	0.005	1.21695	9.15325e-239	1.51712e-243
C1-2	C1-2 Ependymal	GULP1	All	C0-1	34.7789	1.30421	0.319	0.011	1.20622	1.36898e-260	2.26904e-265
C1-2	C1-2 Ependymal	PIP5K1B	All	C0-1	34.5746	2.16092	0.303	0.018	1.24175	7.65141e-258	1.2682e-262
C1-2	C1-2 Ependymal	VWA5B1	All	C0-1	34.4241	1.27183	0.405	0.014	1.24865	0	0
C1-2	C1-2 Ependymal	SCNN1A	All	C0-1	34.0253	0.447701	0.151	0.001	1.1304	9.08786e-154	1.50628e-158
C1-2	C1-2 Ependymal	CD36	All	C0-1	33.7444	1.14874	0.234	0.007	1.16314	1.14319e-267	1.8948e-272
C1-2	C1-2 Ependymal	ZBBX	All	C0-1	33.1095	2.49883	0.688	0.051	1.51046	0	0
C1-2	C1-2 Ependymal	SPAG17	All	C0-1	32.9035	2.91886	0.743	0.065	1.54579	0	0
C1-2	C1-2 Ependymal	MUSK	All	C0-1	32.5597	1.04549	0.217	0.006	1.11707	1.11707e-189	1.8515e-194
C1-2	C1-2 Ependymal	SLC16A12	All	C0-1	32.22	1.21377	0.291	0.01	1.23648	3.24162e-281	5.37288e-286
C1-2	C1-2 Ependymal	LINC01602	All	C0-1	31.7579	0.793949	0.199	0.004	1.14072	1.45027e-206	2.40377e-211
C1-2	C1-2 Ependymal	FAM81B	All	C0-1	30.9498	1.18752	0.416	0.015	1.2739	0	0
C1-2	C1-2 Ependymal	AC104078.2	All	C0-1	30.6748	0.762106	0.16	0.003	1.09379	1.2992e-212	2.15338e-217
C1-2	C1-2 Ependymal	PLEKHG4B	All	C0-1	30.5639	0.777049	0.235	0.005	1.14349	2.25648e-254	3.74005e-259
C1-2	C1-2 Ependymal	SLC4A10	All	C0-1	29.971	1.89092	0.316	0.019	1.27301	2.36109e-236	3.91344e-241
C1-2	C1-2 Ependymal	AC097713.1	All	C0-1	29.3636	0.538781	0.108	0.001	1.03835	7.50283e-105	1.24357e-109
C1-2	C1-2 Ependymal	LINC01708	All	C0-1	29.1817	0.587552	0.148	0.002	1.06933	1.15206e-166	1.90951e-171
C1-2	C1-2 Ependymal	TTC6	All	C0-1	28.2695	2.28878	0.456	0.036	1.26284	0	0
C1-2	C1-2 Ependymal	IQGAP2	All	C0-1	28.2281	1.12097	0.276	0.01	1.15469	1.49199e-280	2.47293e-285
C1-2	C1-2 Ependymal	ENPEP	All	C0-1	28.193	0.805515	0.209	0.005	1.1242	8.99961e-259	1.49166e-263
C1-2	C1-2 Ependymal	PRSS12	All	C0-1	28.1568	0.411048	0.136	0.001	1.06154	1.71665e-120	2.84529e-125
C1-3	C1-3 Oligo-Precursor	PDGFRA	All	C0-2	669.419	2.75104	0.729	0.002	5.99427	0	0
C1-3	C1-3 Oligo-Precursor	AC004852.2	All	C0-2	635.528	2.89315	0.658	0.002	5.68227	0	0
C1-3	C1-3 Oligo-Precursor	BX284613.2	All	C0-2	445.097	3.49553	0.763	0.005	6.01167	0	0
C1-3	C1-3 Oligo-Precursor	VCAN	All	C0-2	434.051	4.22777	0.923	0.008	6.42302	0	0
C1-3	C1-3 Oligo-Precursor	MYT1	All	C0-2	404.834	2.06548	0.587	0.002	5.38543	0	0
C1-3	C1-3 Oligo-Precursor	KCNMB2	All	C0-2	390.614	4.2597	0.916	0.009	6.39806	0	0
C1-3	C1-3 Oligo-Precursor	SULF2	All	C0-2	386.733	2.38356	0.648	0.003	5.80845	0	0
C1-3	C1-3 Oligo-Precursor	SORCS3	All	C0-2	331.783	2.4797	0.668	0.004	5.72979	0	0
C1-3	C1-3 Oligo-Precursor	TNR	All	C0-2	330.012	5.33353	0.989	0.015	6.57714	0	0
C1-3	C1-3 Oligo-Precursor	PRRX1	All	C0-2	309.296	2.15914	0.572	0.003	5.49357	0	0
C1-3	C1-3 Oligo-Precursor	COL11A1	All	C0-2	308.135	2.64116	0.699	0.005	5.8371	0	0
C1-3	C1-3 Oligo-Precursor	NXPH1	All	C0-2	300.558	3.5909	0.836	0.009	6.23371	0	0
C1-3	C1-3 Oligo-Precursor	MEGF11	All	C0-2	298.133	3.50332	0.85	0.009	6.21227	0	0
C1-3	C1-3 Oligo-Precursor	PCDH15	All	C0-2	294.062	4.83059	0.973	0.015	6.55807	0	0
C1-3	C1-3 Oligo-Precursor	AL353784.1	All	C0-2	290.374	1.96199	0.443	0.002	5.13942	0	0
C1-3	C1-3 Oligo-Precursor	FERMT1	All	C0-2	282.999	2.04701	0.552	0.003	5.21652	0	0
C1-3	C1-3 Oligo-Precursor	MROH9	All	C0-2	279.588	1.59765	0.349	0.001	4.67966	0	0
C1-3	C1-3 Oligo-Precursor	PID1	All	C0-2	274.379	2.91893	0.751	0.007	5.90981	0	0
C1-3	C1-3 Oligo-Precursor	CHST9	All	C0-2	265.629	2.08337	0.509	0.003	4.68097	0	0
C1-3	C1-3 Oligo-Precursor	BRINP3	All	C0-2	265.427	3.63598	0.875	0.011	6.32688	0	0
C1-3	C1-3 Oligo-Precursor	ZEB1	All	C0-2	259.027	3.19786	0.809	0.009	6.08511	0	0
C1-3	C1-3 Oligo-Precursor	PRKG2	All	C0-2	257.857	1.36432	0.377	0.001	4.67913	0	0
C1-3	C1-3 Oligo-Precursor	ASIC2	All	C0-2	256.257	1.9599	0.522	0.003	5.15782	0	0
C1-3	C1-3 Oligo-Precursor	SNTG1	All	C0-2	255.952	4.34738	0.941	0.015	6.49092	0	0
C1-3	C1-3 Oligo-Precursor	STK32A	All	C0-2	251.198	2.13241	0.588	0.004	5.45	0	0
C1-3	C1-3 Oligo-Precursor	AFAP1L2	All	C0-2	243.906	1.60464	0.455	0.002	4.98827	0	0
C1-3	C1-3 Oligo-Precursor	MMP16	All	C0-2	243.313	4.03727	0.903	0.014	6.42647	0	0
C1-3	C1-3 Oligo-Precursor	KCND2	All	C0-2	243.197	4.56945	0.957	0.017	6.50667	0	0
C1-3	C1-3 Oligo-Precursor	PTPRZ1	All	C0-2	237.86	5.50379	0.993	0.022	6.58523	0	0
C1-3	C1-3 Oligo-Precursor	SLC22A3	All	C0-2	237.714	1.37407	0.345	0.001	4.34382	0	0
C1-3	C1-3 Oligo-Precursor	CDH10	All	C0-2	237.167	2.29517	0.619	0.005	5.41793	0	0
C1-3	C1-3 Oligo-Precursor	SEZ6L	All	C0-2	236.55	2.91637	0.729	0.008	5.76018	0	0
C1-3	C1-3 Oligo-Precursor	AC007563.2	All	C0-2	233.375	1.98617	0.469	0.003	4.98152	0	0
C1-3	C1-3 Oligo-Precursor	AC013265.1	All	C0-2	232.491	1.34	0.346	0.001	4.46206	0	0
C1-3	C1-3 Oligo-Precursor	SLC35F1	All	C0-2	229.837	3.83915	0.897	0.014	6.34825	0	0
C1-3	C1-3 Oligo-Precursor	CHST11	All	C0-2	229.602	3.68205	0.872	0.013	6.24664	0	0
C1-3	C1-3 Oligo-Precursor	NRCAM	All	C0-2	226.144	4.29841	0.946	0.017	6.47279	0	0
C1-3	C1-3 Oligo-Precursor	VCAN-AS1	All	C0-2	223.623	1.40203	0.318	0.001	4.47368	0	0
C1-3	C1-3 Oligo-Precursor	LRRK2	All	C0-2	223.439	2.00934	0.555	0.004	5.18536	0	0
C1-3	C1-3 Oligo-Precursor	UNC80	All	C0-2	220.934	2.77711	0.715	0.008	5.95754	0	0
C1-3	C1-3 Oligo-Precursor	SLC24A3	All	C0-2	220.349	2.44445	0.63	0.006	5.41253	0	0
C1-3	C1-3 Oligo-Precursor	COL9A1	All	C0-2	215.843	1.97297	0.546	0.004	5.11234	0	0
C1-3	C1-3 Oligo-Precursor	XKR4	All	C0-2	212.515	2.94342	0.721	0.009	5.81291	0	0
C1-3	C1-3 Oligo-Precursor	VIPR2	All	C0-2	211.919	1.28826	0.328	0.001	4.51517	0	0
C1-3	C1-3 Oligo-Precursor	GSG1L	All	C0-2	208.103	1.73781	0.478	0.003	4.81492	0	0
C1-3	C1-3 Oligo-Precursor	ATRNL1	All	C0-2	207.276	3.88928	0.905	0.016	6.37711	0	0
C1-3	C1-3 Oligo-Precursor	POU6F2	All	C0-2	206.754	2.03899	0.506	0.004	4.89595	0	0
C1-3	C1-3 Oligo-Precursor	PTPRT	All	C0-2	204.697	2.60347	0.628	0.007	5.53397	0	0
C1-3	C1-3 Oligo-Precursor	NTRK3	All	C0-2	204.115	3.03894	0.805	0.011	6.14637	0	0
C1-3	C1-3 Oligo-Precursor	KCNIP1	All	C0-2	202.916	2.50901	0.646	0.007	5.56289	0	0
C1-3	C1-3 Oligo-Precursor	LINC02223	All	C0-2	199.903	1.56992	0.381	0.002	4.75276	0	0
C1-3	C1-3 Oligo-Precursor	OPCML	All	C0-2	191.815	5.23661	0.988	0.026	6.57219	0	0
C1-3	C1-3 Oligo-Precursor	CACNG4	All	C0-2	190.526	1.63893	0.464	0.003	4.89441	0	0
C1-3	C1-3 Oligo-Precursor	ETV1	All	C0-2	190.399	1.66287	0.457	0.003	4.86772	0	0
C1-3	C1-3 Oligo-Precursor	SCN1A	All	C0-2	190.103	2.78818	0.749	0.01	5.88961	0	0
C1-3	C1-3 Oligo-Precursor	HECW1	All	C0-2	188.035	2.18645	0.601	0.006	5.40326	0	0
C1-3	C1-3 Oligo-Precursor	SLC1A2	All	C0-2	187.715	2.77162	0.744	0.01	5.86492	0	0
C1-3	C1-3 Oligo-Precursor	CHL1	All	C0-2	185.361	3.05411	0.788	0.012	6.09372	0	0
C1-3	C1-3 Oligo-Precursor	RNF150	All	C0-2	184.946	2.34108	0.631	0.007	5.48845	0	0
C1-3	C1-3 Oligo-Precursor	TOX	All	C0-2	184.242	2.3583	0.624	0.007	5.54212	0	0
C1-3	C1-3 Oligo-Precursor	SCN3A	All	C0-2	182.116	2.2588	0.644	0.007	5.59928	0	0
C1-3	C1-3 Oligo-Precursor	DSCAM	All	C0-2	181.043	5.82248	0.994	0.031	6.58692	0	0
C1-3	C1-3 Oligo-Precursor	AL354771.1	All	C0-2	179.806	1.24865	0.287	0.001	4.48187	0	0
C1-3	C1-3 Oligo-Precursor	NTNG1	All	C0-2	178.165	2.33658	0.609	0.007	5.41341	0	0
C1-3	C1-3 Oligo-Precursor	CSGALNACT1	All	C0-2	177.749	2.58732	0.686	0.009	5.67648	0	0
C1-3	C1-3 Oligo-Precursor	ASCL1	All	C0-2	171.153	1.15644	0.295	0.001	4.51836	0	0
C1-3	C1-3 Oligo-Precursor	NOL4	All	C0-2	169.123	2.20716	0.612	0.007	5.33284	0	0
C1-3	C1-3 Oligo-Precursor	HS6ST3	All	C0-2	168.595	3.32208	0.811	0.015	6.12889	0	0
C1-3	C1-3 Oligo-Precursor	CNTNAP5	All	C0-2	168.5	3.07963	0.765	0.013	5.89774	0	0
C1-3	C1-3 Oligo-Precursor	GRIK1	All	C0-2	167.787	3.34319	0.802	0.015	6.00734	0	0
C1-3	C1-3 Oligo-Precursor	VWC2	All	C0-2	164.88	1.374	0.359	0.002	4.57242	0	0
C1-3	C1-3 Oligo-Precursor	IGSF21	All	C0-2	164.453	1.85823	0.53	0.005	5.13805	0	0
C1-3	C1-3 Oligo-Precursor	KCNT2	All	C0-2	164.209	1.7395	0.471	0.004	4.8983	0	0
C1-3	C1-3 Oligo-Precursor	PTPRG	All	C0-2	162.138	3.31691	0.83	0.016	6.16266	0	0
C1-3	C1-3 Oligo-Precursor	FGF14	All	C0-2	159.093	4.47449	0.959	0.026	6.52017	0	0
C1-3	C1-3 Oligo-Precursor	CSPG4	All	C0-2	157.47	1.06399	0.295	0.001	4.29314	0	0
C1-3	C1-3 Oligo-Precursor	STK32B	All	C0-2	156.955	1.88723	0.498	0.005	5.11794	0	0
C1-3	C1-3 Oligo-Precursor	HIF3A	All	C0-2	156.835	2.05975	0.532	0.006	4.80443	0	0
C1-3	C1-3 Oligo-Precursor	IGSF9B	All	C0-2	155.393	1.29135	0.36	0.002	4.56538	0	0
C1-3	C1-3 Oligo-Precursor	SORCS1	All	C0-2	155.385	2.15066	0.577	0.007	5.17011	0	0
C1-3	C1-3 Oligo-Precursor	DLGAP1	All	C0-2	154.413	3.53348	0.873	0.019	6.30858	0	0
C1-3	C1-3 Oligo-Precursor	FAM110B	All	C0-2	154.199	1.98417	0.543	0.006	5.11561	0	0
C1-3	C1-3 Oligo-Precursor	GFRA1	All	C0-2	151.7	1.31153	0.346	0.002	4.4588	0	0
C1-3	C1-3 Oligo-Precursor	C1orf21	All	C0-2	147.757	2.19441	0.605	0.008	5.42672	0	0
C1-3	C1-3 Oligo-Precursor	SHISA9	All	C0-2	145.963	2.30873	0.568	0.008	5.04311	0	0
C1-3	C1-3 Oligo-Precursor	EGFR	All	C0-2	145.093	1.64878	0.439	0.004	4.72355	0	0
C1-3	C1-3 Oligo-Precursor	KIAA1217	All	C0-2	143.975	2.35253	0.611	0.009	5.33958	0	0
C1-3	C1-3 Oligo-Precursor	LUZP2	All	C0-2	143.449	4.0452	0.921	0.025	6.47722	0	0
C1-3	C1-3 Oligo-Precursor	PLCB1	All	C0-2	143.176	3.15442	0.816	0.017	6.1382	0	0
C1-3	C1-3 Oligo-Precursor	SEMA3E	All	C0-2	143.167	1.8553	0.462	0.005	5.01789	0	0
C1-3	C1-3 Oligo-Precursor	RIT2	All	C0-2	141.23	1.65375	0.426	0.004	4.92573	0	0
C1-3	C1-3 Oligo-Precursor	C1QL1	All	C0-2	140.995	1.25514	0.336	0.002	4.53056	0	0
C1-3	C1-3 Oligo-Precursor	KLHL1	All	C0-2	140.35	1.50914	0.371	0.003	4.55286	0	0
C1-3	C1-3 Oligo-Precursor	STXBP5L	All	C0-2	140.184	2.25377	0.621	0.009	5.49394	0	0
C1-3	C1-3 Oligo-Precursor	SATB1-AS1	All	C0-2	139.795	1.27862	0.327	0.002	4.58846	0	0
C1-3	C1-3 Oligo-Precursor	SOX5	All	C0-2	139.291	3.92368	0.922	0.025	6.41643	0	0
C1-3	C1-3 Oligo-Precursor	SCN1A-AS1	All	C0-2	138.208	2.11005	0.523	0.007	5.37201	0	0
C1-3	C1-3 Oligo-Precursor	NKAIN3	All	C0-2	136.91	2.34837	0.582	0.009	5.33742	0	0
C1-3	C1-3 Oligo-Precursor	LMO3	All	C0-2	135.136	1.38957	0.388	0.003	4.6334	0	0
C1-3	C1-3 Oligo-Precursor	GRM5	All	C0-2	133.759	3.15313	0.805	0.018	6.09277	0	0
C1-4	C1-4 Oligo-Mature	MOBP	All	C0-2	104.178	3.80123	0.876	0.031	0.928212	0	0
C1-4	C1-4 Oligo-Mature	ABCA8	All	C0-2	97.5931	2.32734	0.628	0.014	0.802911	0	0
C1-4	C1-4 Oligo-Mature	COL4A5	All	C0-2	96.4872	2.70272	0.713	0.019	0.847678	0	0
C1-4	C1-4 Oligo-Mature	FOLH1	All	C0-2	95.1902	2.08446	0.547	0.011	0.756142	0	0
C1-4	C1-4 Oligo-Mature	SLCO1A2	All	C0-2	93.9345	2.71711	0.725	0.02	0.850314	0	0
C1-4	C1-4 Oligo-Mature	TRIM59	All	C0-2	93.5506	2.15249	0.564	0.012	0.776569	0	0
C1-4	C1-4 Oligo-Mature	SH3TC2	All	C0-2	88.6427	1.98454	0.535	0.011	0.767932	0	0
C1-4	C1-4 Oligo-Mature	ITGA2	All	C0-2	87.9463	1.96628	0.491	0.01	0.733185	0	0
C1-4	C1-4 Oligo-Mature	AC008571.2	All	C0-2	86.9599	3.71239	0.772	0.032	0.867793	0	0
C1-4	C1-4 Oligo-Mature	LPAR1	All	C0-2	86.9199	2.70855	0.705	0.021	0.843557	0	0
C1-4	C1-4 Oligo-Mature	LRP2	All	C0-2	86.4402	2.34017	0.59	0.015	0.778521	0	0
C1-4	C1-4 Oligo-Mature	LINC01608	All	C0-2	83.0518	2.76355	0.57	0.018	0.779175	0	0
C1-4	C1-4 Oligo-Mature	AC012494.1	All	C0-2	82.8225	3.26931	0.683	0.026	0.825189	0	0
C1-4	C1-4 Oligo-Mature	ERMN	All	C0-2	82.3325	2.01948	0.529	0.012	0.755118	0	0
C1-4	C1-4 Oligo-Mature	AC004690.2	All	C0-2	77.5623	1.25505	0.308	0.004	0.646034	0	0
C1-4	C1-4 Oligo-Mature	TMEM144	All	C0-2	77.3217	3.74687	0.907	0.043	0.944169	0	0
C1-4	C1-4 Oligo-Mature	PIEZO2	All	C0-2	76.5787	2.26801	0.573	0.016	0.780827	0	0
C1-4	C1-4 Oligo-Mature	SPP1	All	C0-2	75.6614	2.60901	0.637	0.021	0.807659	0	0
C1-4	C1-4 Oligo-Mature	SLC5A11	All	C0-2	73.3781	3.16814	0.717	0.03	0.853428	0	0
C1-4	C1-4 Oligo-Mature	AC108721.2	All	C0-2	73.1033	1.73642	0.42	0.009	0.703699	0	0
C1-4	C1-4 Oligo-Mature	CNDP1	All	C0-2	70.3627	2.45451	0.601	0.02	0.786463	0	0
C1-4	C1-4 Oligo-Mature	ST18	All	C0-2	64.7947	4.81182	0.982	0.072	0.987911	0	0
C1-4	C1-4 Oligo-Mature	ASPA	All	C0-2	63.7866	1.62044	0.432	0.01	0.709031	0	0
C1-4	C1-4 Oligo-Mature	GLDN	All	C0-2	62.6469	2.2412	0.586	0.02	0.786545	0	0
C1-4	C1-4 Oligo-Mature	GPR37	All	C0-2	61.517	1.65146	0.446	0.011	0.70883	0	0
C1-4	C1-4 Oligo-Mature	LINC01445	All	C0-2	58.3077	1.01847	0.228	0.003	0.6038	0	0
C1-4	C1-4 Oligo-Mature	MAG	All	C0-2	57.1089	1.83482	0.497	0.015	0.736398	0	0
C1-4	C1-4 Oligo-Mature	LDB3	All	C0-2	56.5172	1.77727	0.476	0.014	0.731367	0	0
C1-4	C1-4 Oligo-Mature	CD22	All	C0-2	55.3041	1.85438	0.506	0.016	0.747404	0	0
C1-4	C1-4 Oligo-Mature	RNASE1	All	C0-2	53.7453	1.43961	0.335	0.008	0.655717	0	0
C1-4	C1-4 Oligo-Mature	DAAM2	All	C0-2	53.0254	2.54337	0.687	0.032	0.834801	0	0
C1-4	C1-4 Oligo-Mature	NKX6-2	All	C0-2	51.4876	1.80263	0.456	0.015	0.730035	0	0
C1-4	C1-4 Oligo-Mature	AC009063.2	All	C0-2	50.681	1.97202	0.513	0.019	0.747171	0	0
C1-4	C1-4 Oligo-Mature	GRM3	All	C0-2	50.6067	2.92485	0.743	0.042	0.85813	0	0
C1-4	C1-4 Oligo-Mature	EFHD1	All	C0-2	49.5329	1.87475	0.501	0.018	0.733734	0	0
C1-4	C1-4 Oligo-Mature	LINC01792	All	C0-2	49.3167	1.07678	0.228	0.004	0.612849	0	0
C1-4	C1-4 Oligo-Mature	LINC00609	All	C0-2	48.9167	3.1209	0.72	0.045	0.84729	0	0
C1-4	C1-4 Oligo-Mature	ENPP2	All	C0-2	48.1269	3.08431	0.826	0.052	0.902746	0	0
C1-4	C1-4 Oligo-Mature	LINC01470	All	C0-2	48.1117	1.73376	0.332	0.011	0.644653	0	0
C1-4	C1-4 Oligo-Mature	CARNS1	All	C0-2	46.4696	1.49162	0.404	0.012	0.688972	0	0
C1-4	C1-4 Oligo-Mature	KIF6	All	C0-2	46.4588	2.16863	0.556	0.025	0.760029	0	0
C1-4	C1-4 Oligo-Mature	RAPGEF5	All	C0-2	46.0496	3.01585	0.793	0.051	0.885908	0	0
C1-4	C1-4 Oligo-Mature	CDK18	All	C0-2	45.7231	2.57316	0.692	0.038	0.837842	0	0
C1-4	C1-4 Oligo-Mature	OPALIN	All	C0-2	44.1143	1.49035	0.295	0.009	0.644892	0	0
C1-4	C1-4 Oligo-Mature	PDE1A	All	C0-2	43.4489	2.3864	0.527	0.028	0.746171	0	0
C1-4	C1-4 Oligo-Mature	CA2	All	C0-2	43.1358	1.55645	0.387	0.013	0.689066	0	0
C1-4	C1-4 Oligo-Mature	AC098679.5	All	C0-2	42.6976	0.740421	0.172	0.002	0.579598	0	0
C1-4	C1-4 Oligo-Mature	SEC14L5	All	C0-2	42.5481	1.42926	0.386	0.012	0.682668	0	0
C1-4	C1-4 Oligo-Mature	SH3TC2-DT	All	C0-2	42.0722	1.11134	0.264	0.006	0.624924	0	0
C1-4	C1-4 Oligo-Mature	CLMN	All	C0-2	40.6369	2.87648	0.776	0.054	0.877246	0	0
C1-4	C1-4 Oligo-Mature	RASGRP3	All	C0-2	40.5145	1.56957	0.412	0.015	0.695095	0	0
C1-4	C1-4 Oligo-Mature	FGFR2	All	C0-2	40.4193	2.45147	0.675	0.04	0.822073	0	0
C1-4	C1-4 Oligo-Mature	TRPM6	All	C0-2	40.291	0.786166	0.204	0.003	0.594763	0	0
C1-4	C1-4 Oligo-Mature	FAM107B	All	C0-2	40.2775	2.83282	0.781	0.054	0.876834	0	0
C1-4	C1-4 Oligo-Mature	NKAIN2	All	C0-2	39.3696	4.08593	0.924	0.095	0.952751	0	0
C1-4	C1-4 Oligo-Mature	PLP1	All	C0-2	39.2838	4.4815	0.972	0.11	0.978701	0	0
C1-4	C1-4 Oligo-Mature	KLK6	All	C0-2	38.7645	0.865279	0.223	0.004	0.604745	0	0
C1-4	C1-4 Oligo-Mature	CRYAB	All	C0-2	38.6282	2.75916	0.643	0.045	0.80953	0	0
C1-4	C1-4 Oligo-Mature	HPN-AS1	All	C0-2	38.3649	1.24967	0.306	0.009	0.647888	0	0
C1-4	C1-4 Oligo-Mature	HHATL	All	C0-2	38.1888	1.34389	0.34	0.011	0.661831	0	0
C1-4	C1-4 Oligo-Mature	TMEM63A	All	C0-2	38.1728	2.17952	0.612	0.034	0.794686	0	0
C1-4	C1-4 Oligo-Mature	AL133304.3	All	C0-2	38.1307	1.70466	0.424	0.018	0.705001	0	0
C1-4	C1-4 Oligo-Mature	AL162511.1	All	C0-2	37.8185	0.847948	0.222	0.004	0.606652	0	0
C1-4	C1-4 Oligo-Mature	TF	All	C0-2	34.0295	3.49801	0.894	0.091	0.935997	0	0
C1-4	C1-4 Oligo-Mature	DBNDD2	All	C0-2	33.9752	2.09807	0.501	0.03	0.737938	0	0
C1-4	C1-4 Oligo-Mature	EVI2A	All	C0-2	33.6772	1.47626	0.364	0.015	0.67004	0	0
C1-4	C1-4 Oligo-Mature	MYO1E	All	C0-2	33.3236	2.02684	0.558	0.033	0.762085	0	0
C1-4	C1-4 Oligo-Mature	LRRC63	All	C0-2	33.2742	1.58846	0.397	0.018	0.687826	0	0
C1-4	C1-4 Oligo-Mature	AC018647.1	All	C0-2	33.1226	1.00372	0.23	0.006	0.612048	0	0
C1-4	C1-4 Oligo-Mature	HS3ST5	All	C0-2	31.3589	2.32288	0.593	0.043	0.776071	0	0
C1-4	C1-4 Oligo-Mature	SRCIN1	All	C0-2	30.9903	2.23792	0.636	0.045	0.806579	0	0
C1-4	C1-4 Oligo-Mature	MAN2A1	All	C0-2	30.7383	4.06591	0.944	0.124	0.963511	0	0
C1-4	C1-4 Oligo-Mature	SLC31A2	All	C0-2	30.6283	1.2393	0.345	0.013	0.663981	0	0
C1-4	C1-4 Oligo-Mature	TMEM235	All	C0-2	30.2053	1.03364	0.262	0.008	0.624192	0	0
C1-4	C1-4 Oligo-Mature	MOG	All	C0-2	30.1503	2.24866	0.656	0.048	0.809306	0	0
C1-4	C1-4 Oligo-Mature	LINC01949	All	C0-2	30.1107	0.627307	0.143	0.002	0.569651	0	0
C1-4	C1-4 Oligo-Mature	SYNJ2	All	C0-2	30.0486	2.59626	0.705	0.06	0.837637	0	0
C1-4	C1-4 Oligo-Mature	CNTN2	All	C0-2	29.6623	2.18173	0.638	0.046	0.805004	0	0
C1-4	C1-4 Oligo-Mature	LINC01630	All	C0-2	28.5451	1.71799	0.431	0.025	0.699071	0	0
C1-4	C1-4 Oligo-Mature	AC026316.5	All	C0-2	27.9538	0.963923	0.202	0.006	0.5929	0	0
C1-4	C1-4 Oligo-Mature	CLCA4	All	C0-2	26.9639	0.581955	0.138	0.002	0.562585	0	0
C1-4	C1-4 Oligo-Mature	MYO1D	All	C0-2	26.8481	2.45876	0.676	0.061	0.822349	0	0
C1-4	C1-4 Oligo-Mature	SEMA3C	All	C0-2	26.7024	1.39317	0.344	0.017	0.663608	0	0
C1-4	C1-4 Oligo-Mature	PALM2AKAP2	All	C0-2	26.6934	2.87713	0.667	0.071	0.8069	0	0
C1-4	C1-4 Oligo-Mature	ST6GALNAC3	All	C0-2	26.4286	2.97787	0.78	0.087	0.868904	0	0
C1-4	C1-4 Oligo-Mature	DYSF	All	C0-2	26.2375	1.26446	0.248	0.011	0.62036	0	0
C1-4	C1-4 Oligo-Mature	AL392086.3	All	C0-2	26.1567	1.41163	0.314	0.016	0.647384	0	0
C1-4	C1-4 Oligo-Mature	DIPK2B	All	C0-2	25.8762	0.67211	0.153	0.003	0.571234	0	0
C1-4	C1-4 Oligo-Mature	KCNJ2	All	C0-2	25.6223	0.989279	0.258	0.009	0.621441	0	0
C1-4	C1-4 Oligo-Mature	MYRF	All	C0-2	25.5848	1.69879	0.496	0.032	0.726733	0	0
C1-4	C1-4 Oligo-Mature	PTCSC3	All	C0-2	25.3169	0.913495	0.193	0.006	0.589907	0	0
C1-4	C1-4 Oligo-Mature	TMEM125	All	C0-2	25.0506	0.560835	0.133	0.002	0.560945	0	0
C1-4	C1-4 Oligo-Mature	NECAB1	All	C0-2	24.8908	1.84376	0.512	0.037	0.737974	0	0
C1-4	C1-4 Oligo-Mature	TMTC2	All	C0-2	24.8769	3.71136	0.924	0.137	0.947809	0	0
C1-4	C1-4 Oligo-Mature	LURAP1L-AS1	All	C0-2	24.5577	1.19309	0.246	0.011	0.617795	0	0
C1-4	C1-4 Oligo-Mature	GJB1	All	C0-2	24.3808	0.621167	0.156	0.003	0.573134	0	0
C1-4	C1-4 Oligo-Mature	AL033523.1	All	C0-2	24.0088	2.64136	0.608	0.066	0.785602	0	0
C1-4	C1-4 Oligo-Mature	RASGRF1	All	C0-2	23.8681	1.41231	0.337	0.019	0.656152	0	0
C1-4	C1-4 Oligo-Mature	ADAMTS4	All	C0-2	23.6863	0.595883	0.158	0.003	0.576879	0	0
C1-4	C1-4 Oligo-Mature	PLAAT3	All	C0-2	23.129	1.9959	0.59	0.05	0.776425	0	0
C1-5	C1-5 Pre-1	MEIS2	All	C0-3	27.3139	2.96551	0.874	0.094	11.4941	0	0
C1-5	C1-5 Pre-1	AL020994.2	All	C0-3	20.5225	0.883246	0.394	0.016	9.2332	0	0
C1-5	C1-5 Pre-1	AC107208.1	All	C0-3	18.9107	0.630355	0.239	0.007	7.56535	9.49298e-138	1.57343e-142
C1-5	C1-5 Pre-1	LINC02137	All	C0-3	16.5747	0.739391	0.268	0.011	7.66749	5.77312e-162	9.56876e-167
C1-5	C1-5 Pre-1	PPP1R1B	All	C0-3	13.6336	0.786552	0.363	0.02	9.25319	0	0
C1-5	C1-5 Pre-1	CXCL14	All	C0-3	12.9337	1.24662	0.331	0.031	8.55048	1.01539e-212	1.68298e-217
C1-5	C1-5 Pre-1	SH3RF2	All	C0-3	10.6285	0.60983	0.243	0.013	7.70919	2.37748e-141	3.9406e-146
C1-5	C1-5 Pre-1	LINC02462	All	C0-3	9.53733	0.430255	0.132	0.005	7.28471	2.81016e-102	4.65776e-107
C1-5	C1-5 Pre-1	DRD1	All	C0-3	9.07553	0.569197	0.286	0.017	8.90014	0	0
C1-5	C1-5 Pre-1	LINC01951	All	C0-3	8.62606	0.472661	0.218	0.011	8.07065	2.60505e-195	4.31779e-200
C1-5	C1-5 Pre-1	LINC01551	All	C0-3	7.69222	1.21595	0.581	0.091	8.8882	1.45491e-276	2.41147e-281
C1-5	C1-5 Pre-1	AC008574.1	All	C0-3	7.65944	1.61325	0.545	0.114	9.4997	0	0
C1-5	C1-5 Pre-1	CCDC88C	All	C0-3	7.48223	0.782324	0.372	0.038	9.08571	0	0
C1-5	C1-5 Pre-1	FAM160A1	All	C0-3	7.10223	0.692275	0.276	0.026	8.47144	1.41803e-297	2.35035e-302
C1-5	C1-5 Pre-1	AC013287.1	All	C0-3	6.96716	2.22356	0.563	0.179	8.95362	4.76375e-262	7.89576e-267
C1-5	C1-5 Pre-1	BCL11B	All	C0-3	6.53168	1.55127	0.719	0.17	10.2551	0	0
C1-5	C1-5 Pre-1	AC078909.1	All	C0-3	6.3199	0.38536	0.245	0.014	8.57786	3.33847e-277	5.53341e-282
C1-5	C1-5 Pre-1	AC092422.1	All	C0-3	6.12459	1.11941	0.475	0.086	9.61828	0	0
C1-5	C1-5 Pre-1	AC015631.1	All	C0-3	6.00748	0.375467	0.143	0.008	7.34061	6.13351e-106	1.01661e-110
C1-5	C1-5 Pre-1	PLCG2	All	C0-3	5.94026	2.02003	0.693	0.235	6.63784	2.44931e-14	4.05966e-19
C1-5	C1-5 Pre-1	RARB	All	C0-3	5.4319	1.65719	0.648	0.197	10.4245	0	0
C1-5	C1-5 Pre-1	FOXG1	All	C0-3	5.36723	0.912794	0.44	0.074	7.44445	3.33717e-91	5.53125e-96
C1-5	C1-5 Pre-1	C6orf141	All	C0-3	5.02356	0.403679	0.223	0.017	8.11495	1.39906e-172	2.31889e-177
C1-5	C1-5 Pre-1	LINC01748	All	C0-3	5.01407	0.574528	0.287	0.032	8.10926	6.56756e-152	1.08855e-156
C1-5	C1-5 Pre-1	AC093523.1	All	C0-3	4.92947	1.16444	0.507	0.119	9.07737	3.59163e-251	5.953e-256
C1-5	C1-5 Pre-1	AL591501.1	All	C0-3	4.84543	1.13942	0.42	0.098	8.84881	2.99221e-278	4.95949e-283
C1-5	C1-5 Pre-1	GDNF-AS1	All	C0-3	4.74228	0.660532	0.279	0.038	8.23573	1.76218e-191	2.92076e-196
C1-5	C1-5 Pre-1	LAMP5	All	C0-3	4.72338	0.845008	0.435	0.077	9.79891	0	0
C1-5	C1-5 Pre-1	MME	All	C0-3	4.69453	0.795682	0.294	0.049	8.00437	5.69744e-181	9.44333e-186
C1-5	C1-5 Pre-1	SLC25A48	All	C0-3	4.61412	0.49437	0.223	0.023	7.97077	1.2725e-152	2.10913e-157
C1-5	C1-5 Pre-1	ANO3	All	C0-3	4.13709	1.72576	0.699	0.291	10.3893	0	0
C1-5	C1-5 Pre-1	RXFP1	All	C0-3	4.11738	0.818926	0.18	0.035	7.2946	8.7025e-86	1.44241e-90
C1-5	C1-5 Pre-1	FOXP2	All	C0-3	4.01229	1.56154	0.554	0.215	9.32896	0	0
C1-5	C1-5 Pre-1	LPL	All	C0-3	3.76387	0.533215	0.239	0.033	7.87122	2.00172e-151	3.31779e-156
C1-5	C1-5 Pre-1	AC007563.2	All	C0-3	3.75963	1.56299	0.711	0.295	9.98711	0	0
C1-5	C1-5 Pre-1	CA12	All	C0-3	3.69662	0.408574	0.189	0.02	7.35194	1.80613e-81	2.99361e-86
C1-5	C1-5 Pre-1	AC135782.1	All	C0-3	3.51159	0.702318	0.309	0.061	7.61306	1.19302e-86	1.97739e-91
C1-5	C1-5 Pre-1	GPR88	All	C0-3	3.48484	0.589743	0.324	0.054	9.01039	0	0
C1-5	C1-5 Pre-1	SEMA5B	All	C0-3	3.38635	0.719019	0.291	0.061	7.86513	2.88709e-127	4.78526e-132
C1-5	C1-5 Pre-1	SLC35F3	All	C0-3	3.34933	2.22529	0.881	0.585	9.74029	0	0
C1-5	C1-5 Pre-1	CRYM	All	C0-3	3.29191	0.72422	0.399	0.087	9.28419	0	0
C1-5	C1-5 Pre-1	AC068875.1	All	C0-3	3.20285	0.329436	0.174	0.017	7.7095	2.97002e-117	4.92271e-122
C1-5	C1-5 Pre-1	ARAP2	All	C0-3	3.16387	1.33032	0.634	0.266	9.35284	0	0
C1-5	C1-5 Pre-1	GNG7	All	C0-3	3.10974	1.62555	0.703	0.367	9.92513	0	0
C1-5	C1-5 Pre-1	AC021231.1	All	C0-3	3.07319	1.66718	0.705	0.382	10.3596	0	0
C1-5	C1-5 Pre-1	AL596087.2	All	C0-3	2.90525	0.916125	0.462	0.145	9.18951	3.04531e-259	5.0475e-264
C1-5	C1-5 Pre-1	PRKCH	All	C0-3	2.86513	0.815079	0.347	0.098	8.26864	2.03854e-174	3.37882e-179
C1-5	C1-5 Pre-1	NGEF	All	C0-3	2.8562	1.07901	0.584	0.22	9.82645	0	0
C1-5	C1-5 Pre-1	LINC02822	All	C0-3	2.84752	0.677247	0.184	0.043	6.94695	1.51881e-37	2.51738e-42
C1-5	C1-5 Pre-1	PHACTR1	All	C0-3	2.77953	2.52453	0.98	0.89	11.751	0	0
C1-5	C1-5 Pre-1	AKAP5	All	C0-3	2.75375	0.60648	0.335	0.073	8.82528	3.25539e-237	5.3957e-242
C1-5	C1-5 Pre-1	AQP4-AS1	All	C0-3	2.74394	1.02114	0.48	0.178	8.80523	2.36431e-243	3.91876e-248
C1-5	C1-5 Pre-1	AC010280.1	All	C0-3	2.6941	0.629687	0.337	0.078	8.2934	6.93198e-165	1.14895e-169
C1-5	C1-5 Pre-1	CALCRL	All	C0-3	2.55045	0.626985	0.239	0.058	7.68214	6.5721e-145	1.0893e-149
C1-5	C1-5 Pre-1	PTK2B	All	C0-3	2.55014	0.907758	0.544	0.193	9.52313	0	0
C1-5	C1-5 Pre-1	PCP4	All	C0-3	2.54113	1.25695	0.652	0.322	9.08043	3.62467e-283	6.00778e-288
C1-5	C1-5 Pre-1	KCNH4	All	C0-3	2.53619	0.49033	0.299	0.057	8.54221	3.09466e-213	5.12929e-218
C1-5	C1-5 Pre-1	ST6GALNAC5	All	C0-3	2.53319	1.33532	0.773	0.407	9.36788	6.42694e-217	1.06524e-221
C1-5	C1-5 Pre-1	AC109466.1	All	C0-3	2.53292	1.02497	0.686	0.277	9.18538	7.50604e-279	1.2441e-283
C1-5	C1-5 Pre-1	GNAL	All	C0-3	2.52357	1.79929	0.884	0.63	11.4246	0	0
C1-5	C1-5 Pre-1	MAPK4	All	C0-3	2.52299	1.0092	0.564	0.225	9.02883	1.13728e-243	1.885e-248
C1-5	C1-5 Pre-1	CHST15	All	C0-3	2.45968	0.650493	0.362	0.095	8.06319	4.92654e-129	8.16558e-134
C1-5	C1-5 Pre-1	PBX3	All	C0-3	2.36494	1.31608	0.707	0.393	9.02284	1.2825e-280	2.12571e-285
C1-5	C1-5 Pre-1	KCNH1	All	C0-3	2.36433	1.16041	0.651	0.319	8.66051	1.23532e-177	2.04751e-182
C1-5	C1-5 Pre-1	CACNA2D3	All	C0-3	2.273	1.58839	0.922	0.644	10.7703	0	0
C1-5	C1-5 Pre-1	GABRD	All	C0-3	2.27269	0.338486	0.234	0.034	8.25244	5.31432e-226	8.80832e-231
C1-5	C1-5 Pre-1	SEC14L5	All	C0-3	2.25444	0.499139	0.27	0.059	7.69741	1.04324e-109	1.72914e-114
C1-5	C1-5 Pre-1	LMO3	All	C0-3	2.22416	0.999981	0.624	0.28	9.40289	2.72903e-303	4.52327e-308
C1-5	C1-5 Pre-1	PLCB1	All	C0-3	2.22389	1.70198	0.962	0.736	10.6921	0	0
C1-5	C1-5 Pre-1	PDZD2	All	C0-3	2.21407	1.68381	0.713	0.542	8.72372	2.65098e-192	4.39392e-197
C1-5	C1-5 Pre-1	NPAS2	All	C0-3	2.18053	1.01252	0.602	0.279	9.21875	1.45998e-245	2.41987e-250
C1-5	C1-5 Pre-1	RAMP1	All	C0-3	2.16843	0.663806	0.44	0.134	8.99134	1.03714e-275	1.71903e-280
C1-5	C1-5 Pre-1	SYNPR	All	C0-3	2.15966	1.25702	0.712	0.414	8.902	7.37065e-235	1.22166e-239
C1-5	C1-5 Pre-1	PDE1B	All	C0-3	2.13445	0.882181	0.495	0.204	9.02965	1.05718e-210	1.75224e-215
C1-5	C1-5 Pre-1	RAPGEF5	All	C0-3	2.08974	1.37003	0.812	0.532	10.7237	0	0
C1-5	C1-5 Pre-1	PTPRQ	All	C0-3	2.08926	0.486294	0.231	0.053	8.28154	1.57005e-188	2.60231e-193
C1-5	C1-5 Pre-1	FSTL4	All	C0-3	2.08604	1.41148	0.735	0.497	9.96892	0	0
C1-5	C1-5 Pre-1	SYNDIG1L	All	C0-3	2.06469	0.45454	0.267	0.058	7.89741	6.56127e-137	1.08751e-141
C1-5	C1-5 Pre-1	SMAD3	All	C0-3	2.06022	0.708493	0.441	0.151	9.40697	0	0
C1-5	C1-5 Pre-1	COBL	All	C0-3	2.05982	0.812086	0.486	0.191	8.14896	7.1223e-124	1.1805e-128
C1-5	C1-5 Pre-1	FOXP1	All	C0-3	2.04347	1.58738	0.801	0.622	9.55045	7.17893e-286	1.18988e-290
C1-5	C1-5 Pre-1	AC008415.1	All	C0-3	2.0301	0.790899	0.556	0.216	8.79875	1.38203e-208	2.29066e-213
C1-5	C1-5 Pre-1	AC131009.2	All	C0-3	2.01845	0.328584	0.171	0.027	7.13364	2.03738e-70	3.37689e-75
C1-5	C1-5 Pre-1	FOXO1	All	C0-3	2.00973	0.74163	0.438	0.161	7.71479	4.06746e-96	6.74168e-101
C1-5	C1-5 Pre-1	SGK3	All	C0-3	1.97971	1.16983	0.681	0.402	9.33234	3.17128e-254	5.25629e-259
C1-5	C1-5 Pre-1	LDB2	All	C0-3	1.95937	1.15704	0.695	0.41	9.19111	1.7574e-305	0
C1-5	C1-5 Pre-1	KCNQ5	All	C0-3	1.95936	1.4304	0.888	0.648	10.2552	0	0
C1-5	C1-5 Pre-1	WFS1	All	C0-3	1.94815	0.687582	0.407	0.143	9.15366	0	0
C1-5	C1-5 Pre-1	PPP1R16B	All	C0-3	1.9465	1.06321	0.594	0.324	9.49728	0	0
C1-5	C1-5 Pre-1	EYA2	All	C0-3	1.94462	0.61914	0.222	0.07	7.52465	7.52879e-102	1.24787e-106
C1-5	C1-5 Pre-1	OTOF	All	C0-3	1.9329	0.724836	0.383	0.143	8.50913	1.52131e-175	2.52152e-180
C1-5	C1-5 Pre-1	CPNE5	All	C0-3	1.93189	0.939569	0.585	0.284	9.39078	3.45486e-286	5.72632e-291
C1-5	C1-5 Pre-1	ANXA11	All	C0-3	1.90442	0.330099	0.224	0.038	7.83074	2.85456e-134	4.73134e-139
C1-5	C1-5 Pre-1	DGKH	All	C0-3	1.90347	1.35997	0.766	0.547	10.2002	0	0
C1-5	C1-5 Pre-1	KCNIP2	All	C0-3	1.88881	0.717012	0.46	0.174	9.12015	4.87926e-254	8.08722e-259
C1-5	C1-5 Pre-1	LZTS1	All	C0-3	1.87795	0.567026	0.36	0.108	8.881	1.00206e-286	1.66089e-291
C1-5	C1-5 Pre-1	ADCY5	All	C0-3	1.87353	1.30968	0.73	0.51	9.68005	0	0
C1-5	C1-5 Pre-1	PDE7B	All	C0-3	1.81167	1.23397	0.783	0.533	10.0774	0	0
C1-5	C1-5 Pre-1	PDE1C	All	C0-3	1.79565	0.94308	0.614	0.322	8.11801	2.06148e-78	3.41684e-83
C1-5	C1-5 Pre-1	RBFOX1	All	C0-3	1.78196	1.5507	0.993	0.864	11.1072	0	0
C1-6	C1-6 Mid-1	GAL	All	C0-3	6.47829	1.3853	0.158	0.033	5.75412	7.64075e-284	1.26643e-288
C1-6	C1-6 Mid-1	ECEL1	All	C0-3	3.10347	0.88479	0.462	0.131	6.04248	0	0
C1-6	C1-6 Mid-1	DLX1	All	C0-3	2.9668	0.561957	0.358	0.067	6.41901	0	0
C1-6	C1-6 Mid-1	RORB	All	C0-3	2.67115	1.02889	0.404	0.155	5.80798	0	0
C1-6	C1-6 Mid-1	DLK1	All	C0-3	2.31199	0.604271	0.263	0.068	5.80159	0	0
C1-6	C1-6 Mid-1	NR2F2-AS1	All	C0-3	1.61544	0.620329	0.374	0.143	5.66474	6.07157e-226	1.00634e-230
C1-6	C1-6 Mid-1	DLX6-AS1	All	C0-3	1.58242	0.712225	0.59	0.265	7.20741	0	0
C1-6	C1-6 Mid-1	GAD1	All	C0-3	1.54187	0.807253	0.742	0.388	7.53279	0	0
C1-6	C1-6 Mid-1	GAD2	All	C0-3	1.50499	0.798607	0.766	0.406	7.83932	0	0
C1-6	C1-6 Mid-1	GNAS	All	C0-3	1.44305	1.14223	0.968	0.766	6.78124	0	0
C1-6	C1-6 Mid-1	NRXN3	All	C0-3	1.3803	1.14933	0.997	0.83	9.99376	0	0
C1-6	C1-6 Mid-1	ARHGAP36	All	C0-3	1.33734	0.462709	0.236	0.081	5.58729	1.48526e-200	2.46177e-205
C1-6	C1-6 Mid-1	PCSK1N	All	C0-3	1.27723	1.11701	0.844	0.738	5.70647	3.3566e-205	5.56346e-210
C1-6	C1-6 Mid-1	SLC32A1	All	C0-3	1.24237	0.425022	0.341	0.116	5.95538	0	0
C1-6	C1-6 Mid-1	ZFPM2-AS1	All	C0-3	1.17518	0.599866	0.334	0.17	5.79679	6.84e-286	1.13371e-290
C1-6	C1-6 Mid-1	THSD7B	All	C0-3	1.13809	0.709603	0.416	0.259	5.72791	8.37199e-181	1.38763e-185
C1-6	C1-6 Mid-1	ZFPM2	All	C0-3	1.12184	0.850455	0.648	0.491	6.49751	0	0
C1-6	C1-6 Mid-1	AL033504.1	All	C0-3	1.05959	0.667406	0.615	0.387	6.44678	9.00535e-295	1.49261e-299
C1-6	C1-6 Mid-1	SAMD5	All	C0-3	1.04029	0.678154	0.608	0.396	6.50065	0	0
C1-6	C1-6 Mid-1	GAPDH	All	C0-3	1.02903	0.894461	0.779	0.677	5.66199	1.48411e-93	2.45987e-98
C1-7	C1-7 Pre-2	LHX6	All	C0-3	28.8736	0.85101	0.474	0.013	5.03285	0	0
C1-7	C1-7 Pre-2	LHX8	All	C0-3	27.4482	0.43056	0.254	0.003	4.36367	0	0
C1-7	C1-7 Pre-2	SOX6	All	C0-3	5.66778	2.19295	0.534	0.206	5.88725	0	0
C1-7	C1-7 Pre-2	NPY	All	C0-3	4.85906	1.37321	0.137	0.038	4.06483	3.25583e-108	5.39643e-113
C1-7	C1-7 Pre-2	ARX	All	C0-3	2.85682	0.391792	0.349	0.047	4.41164	0	0
C1-7	C1-7 Pre-2	MOXD1	All	C0-3	2.49078	0.469573	0.243	0.045	4.03979	5.92142e-237	9.81457e-242
C1-7	C1-7 Pre-2	IL1RAPL2	All	C0-3	2.42257	1.51287	0.244	0.152	4.7407	5.93423e-150	9.83579e-155
C1-7	C1-7 Pre-2	NXPH2	All	C0-3	2.19223	0.462308	0.146	0.03	4.40889	1.88427e-182	3.12312e-187
C1-7	C1-7 Pre-2	CHRM2	All	C0-3	1.96944	0.872686	0.5	0.221	5.05289	0	0
C1-7	C1-7 Pre-2	DLX6-AS1	All	C0-3	1.88444	0.843188	0.665	0.297	4.7653	1.69639e-306	0
C1-7	C1-7 Pre-2	TACR1	All	C0-3	1.81873	0.888977	0.445	0.217	4.95745	1.42888e-259	2.36832e-264
C1-7	C1-7 Pre-2	CRABP1	All	C0-3	1.81044	0.524259	0.258	0.074	4.43562	0	0
C1-7	C1-7 Pre-2	TCF4	All	C0-3	1.80407	1.20878	0.693	0.464	5.97229	0	0
C1-7	C1-7 Pre-2	PLCH1	All	C0-3	1.59324	0.865762	0.529	0.287	4.25678	0	0
C1-7	C1-7 Pre-2	SST	All	C0-3	1.58068	0.960166	0.241	0.146	3.96445	9.97924e-96	1.65403e-100
C1-7	C1-7 Pre-2	SLC5A7	All	C0-3	1.56485	0.511585	0.103	0.033	4.175	6.26455e-83	1.03833e-87
C1-7	C1-7 Pre-2	ZEB2	All	C0-3	1.37008	0.581813	0.291	0.123	4.68933	2.67282e-189	4.43012e-194
C1-7	C1-7 Pre-2	ZNF536	All	C0-3	1.33052	0.808698	0.537	0.326	5.73067	0	0
C1-7	C1-7 Pre-2	SLC44A5	All	C0-3	1.28065	0.696638	0.795	0.432	5.76077	0	0
C1-7	C1-7 Pre-2	SRRM4	All	C0-3	1.28013	0.973485	0.788	0.599	5.41999	0	0
C1-7	C1-7 Pre-2	SPHKAP	All	C0-3	1.24514	0.751848	0.365	0.22	4.3872	2.6519e-100	4.39544e-105
C1-7	C1-7 Pre-2	FBN2	All	C0-3	1.22158	0.560112	0.228	0.104	3.99978	1.72619e-120	2.86111e-125
C1-7	C1-7 Pre-2	PDE1C	All	C0-3	1.21779	0.916222	0.528	0.397	4.64574	2.93716e-18	4.86825e-23
C1-7	C1-7 Pre-2	SFRP1	All	C0-3	1.21632	0.331725	0.175	0.047	4.38792	3.6901e-215	6.11622e-220
C1-7	C1-7 Pre-2	GAD1	All	C0-3	1.20994	0.700236	0.742	0.429	4.57512	3.12721e-306	0
C1-7	C1-7 Pre-2	PIP5K1B	All	C0-3	1.20264	0.714944	0.687	0.408	5.13944	0	0
C1-7	C1-7 Pre-2	GRIP1	All	C0-3	1.19784	1.08665	0.947	0.859	5.25221	0	0
C1-7	C1-7 Pre-2	SNTG2	All	C0-3	1.19606	0.784793	0.316	0.207	4.52919	8.81027e-204	1.46027e-208
C1-7	C1-7 Pre-2	STXBP6	All	C0-3	1.19466	0.708817	0.508	0.301	4.79638	0	0
C1-7	C1-7 Pre-2	ZNF385D	All	C0-3	1.19336	0.92975	0.755	0.588	4.38193	1.8233e-232	3.02205e-237
C1-7	C1-7 Pre-2	ZNF385B	All	C0-3	1.17389	0.697401	0.541	0.321	3.98276	1.08268e-155	1.79451e-160
C1-7	C1-7 Pre-2	NRXN3	All	C0-3	1.16902	0.995831	0.998	0.85	5.15245	0	0
C1-7	C1-7 Pre-2	AC092957.1	All	C0-3	1.16378	0.457879	0.121	0.047	3.93291	3.26979e-27	5.41957e-32
C1-7	C1-7 Pre-2	SLC6A1	All	C0-3	1.15013	0.78177	0.714	0.485	5.014	0	0
C1-7	C1-7 Pre-2	CNBD1	All	C0-3	1.13406	0.3193	0.102	0.028	4.02485	3.40577e-77	5.64495e-82
C1-7	C1-7 Pre-2	GRIK1	All	C0-3	1.10404	0.716624	0.606	0.393	4.96014	0	0
C1-7	C1-7 Pre-2	ADRA1A	All	C0-3	1.09701	0.530731	0.431	0.208	4.41804	1.38521e-164	2.29593e-169
C1-7	C1-7 Pre-2	QKI	All	C0-3	1.07789	0.732801	0.783	0.532	4.80709	2.29573e-237	3.8051e-242
C1-7	C1-7 Pre-2	ST18	All	C0-3	1.07241	0.541281	0.316	0.159	4.90975	3.28923e-169	5.4518e-174
C1-7	C1-7 Pre-2	MCC	All	C0-3	1.06362	0.513568	0.378	0.182	4.72701	1.53235e-258	2.53982e-263
C1-7	C1-7 Pre-2	AL445623.2	All	C0-3	1.05985	0.610441	0.565	0.325	5.38944	0	0
C1-7	C1-7 Pre-2	MEGF10	All	C0-3	1.04653	0.539123	0.263	0.135	4.00299	1.96884e-78	3.26329e-83
C1-7	C1-7 Pre-2	HTR2C	All	C0-3	1.02981	0.830865	0.703	0.567	3.20884	1.76485e-71	2.92519e-76
C1-7	C1-7 Pre-2	PDE1A	All	C0-3	1.02964	0.79461	0.735	0.567	4.09338	4.01358e-171	6.65238e-176
C1-7	C1-7 Pre-2	ELAVL2	All	C0-3	1.02789	0.700424	0.79	0.538	6.1192	0	0
C1-7	C1-7 Pre-2	NFIA	All	C0-3	1.02704	0.657064	0.507	0.324	4.91097	1.01277e-185	1.67864e-190
C1-7	C1-7 Pre-2	ERBB4	All	C0-3	1.0165	0.83277	0.851	0.697	4.02382	2.89761e-79	4.80269e-84
C1-8	C1-8 Post-1	LMX1A	All	C0-3	144.3	1.31661	0.547	0.004	2.77326	0	0
C1-8	C1-8 Post-1	LMX1B	All	C0-3	32.0264	0.395388	0.323	0.003	2.41246	0	0
C1-8	C1-8 Post-1	TTC6	All	C0-3	13.4527	1.64622	0.522	0.063	2.64668	0	0
C1-8	C1-8 Post-1	EBF3	All	C0-3	12.0868	1.0811	0.558	0.049	2.55702	0	0
C1-8	C1-8 Post-1	EBF2	All	C0-3	9.96744	0.967305	0.236	0.022	2.25293	0	0
C1-8	C1-8 Post-1	CRNDE	All	C0-3	7.20185	0.919802	0.367	0.046	2.50622	0	0
C1-8	C1-8 Post-1	NWD2	All	C0-3	5.91626	1.23763	0.63	0.131	2.62683	0	0
C1-8	C1-8 Post-1	NTS	All	C0-3	5.31881	1.39142	0.236	0.061	2.14951	1.63617e-158	2.7119e-163
C1-8	C1-8 Post-1	PITX2	All	C0-3	4.76497	0.742701	0.57	0.088	2.26119	0	0
C1-8	C1-8 Post-1	ARHGAP24	All	C0-3	3.83011	1.50739	0.807	0.317	2.84211	0	0
C1-8	C1-8 Post-1	KLHL1	All	C0-3	3.598	1.85277	0.869	0.447	2.9741	0	0
C1-8	C1-8 Post-1	GRIK1	All	C0-3	3.45891	1.762	0.743	0.378	2.74829	0	0
C1-8	C1-8 Post-1	AC007091.1	All	C0-3	3.43214	0.707657	0.29	0.059	2.11132	1.06568e-138	1.76632e-143
C1-8	C1-8 Post-1	RMST	All	C0-3	2.926	1.77288	0.981	0.594	2.87628	0	0
C1-8	C1-8 Post-1	NTNG1	All	C0-3	2.75791	1.4065	0.75	0.382	2.49604	0	0
C1-8	C1-8 Post-1	OTX2-AS1	All	C0-3	2.75075	0.374252	0.146	0.019	1.99865	2.03321e-180	3.36999e-185
C1-8	C1-8 Post-1	LINC01876	All	C0-3	2.66367	0.649675	0.245	0.059	2.0703	4.78959e-87	7.93858e-92
C1-8	C1-8 Post-1	NXPH1	All	C0-3	2.55479	1.33918	0.888	0.465	2.50024	0	0
C1-8	C1-8 Post-1	AC007656.2	All	C0-3	2.54812	0.49205	0.434	0.083	2.19181	0	0
C1-8	C1-8 Post-1	AC093765.2	All	C0-3	2.31132	0.509273	0.235	0.051	2.04701	4.77269e-116	7.91058e-121
C1-8	C1-8 Post-1	SLC17A6	All	C0-3	2.26424	0.757574	0.8	0.267	2.35821	0	0
C1-8	C1-8 Post-1	CACNA2D1	All	C0-3	2.1862	1.70038	0.989	0.769	3.20452	0	0
C1-8	C1-8 Post-1	ZNF536	All	C0-3	2.16719	0.864602	0.761	0.303	2.65598	0	0
C1-8	C1-8 Post-1	SLC44A5	All	C0-3	2.11822	1.0692	0.839	0.423	2.64585	0	0
C1-8	C1-8 Post-1	IL1RAPL2	All	C0-3	2.0665	0.901747	0.329	0.143	2.18008	1.9568e-118	3.24334e-123
C1-8	C1-8 Post-1	BACH1	All	C0-3	1.98149	0.963738	0.696	0.338	2.4208	0	0
C1-8	C1-8 Post-1	NFIA	All	C0-3	1.98012	1.02263	0.607	0.313	2.3867	0	0
C1-8	C1-8 Post-1	AP001172.1	All	C0-3	1.86449	0.442351	0.45	0.106	2.15036	0	0
C1-8	C1-8 Post-1	LINC02223	All	C0-3	1.85302	0.868529	0.782	0.366	2.50863	0	0
C1-8	C1-8 Post-1	CDH23	All	C0-3	1.82789	0.392835	0.227	0.048	2.14437	9.69477e-222	1.60688e-226
C1-8	C1-8 Post-1	SGCD	All	C0-3	1.7873	1.45037	0.678	0.55	2.56654	0	0
C1-8	C1-8 Post-1	THSD7B	All	C0-3	1.77363	0.989421	0.483	0.269	2.44327	7.06338e-256	1.17073e-260
C1-8	C1-8 Post-1	LINC02609	All	C0-3	1.75461	0.600407	0.639	0.218	2.26953	5.58657e-268	9.25956e-273
C1-8	C1-8 Post-1	TMEM163	All	C0-3	1.74369	0.822534	0.83	0.391	2.50954	0	0
C1-8	C1-8 Post-1	SIM1	All	C0-3	1.64201	0.576336	0.301	0.105	2.01842	1.02286e-88	1.69536e-93
C1-8	C1-8 Post-1	MGAT4C	All	C0-3	1.62093	1.2541	0.843	0.652	2.6633	0	0
C1-8	C1-8 Post-1	ADCYAP1	All	C0-3	1.58894	0.595854	0.487	0.182	2.07853	3.82781e-41	6.34448e-46
C1-8	C1-8 Post-1	IQCJ	All	C0-3	1.58355	0.678227	0.515	0.22	2.06834	1.73972e-305	0
C1-8	C1-8 Post-1	FOXP2	All	C0-3	1.57972	0.833978	0.554	0.292	2.6575	0	0
C1-8	C1-8 Post-1	CNTN5	All	C0-3	1.55325	1.114	0.83	0.595	2.51031	0	0
C1-8	C1-8 Post-1	MIR99AHG	All	C0-3	1.5399	1.3072	0.985	0.836	2.90117	0	0
C1-8	C1-8 Post-1	AC093765.3	All	C0-3	1.52385	0.518469	0.337	0.114	2.06736	1.13732e-137	1.88507e-142
C1-8	C1-8 Post-1	AC092640.1	All	C0-3	1.52232	0.326212	0.153	0.032	2.11067	7.16524e-159	1.18762e-163
C1-8	C1-8 Post-1	KCNMB2	All	C0-3	1.51638	0.819991	0.502	0.271	2.19303	1.91451e-75	3.17325e-80
C1-8	C1-8 Post-1	CCK	All	C0-3	1.47715	0.67775	0.339	0.155	2.17501	9.04383e-163	1.49899e-167
C1-8	C1-8 Post-1	AFF2	All	C0-3	1.46717	0.68506	0.77	0.359	2.54886	0	0
C1-8	C1-8 Post-1	ANGPT1	All	C0-3	1.42357	0.578326	0.287	0.116	1.99212	7.54425e-50	1.25044e-54
C1-8	C1-8 Post-1	THSD7A	All	C0-3	1.40839	0.81484	0.82	0.474	2.36255	2.33957e-282	3.87776e-287
C1-8	C1-8 Post-1	ADAMTS2	All	C0-3	1.33222	0.443179	0.495	0.164	2.2454	1.38194e-168	2.29053e-173
C1-8	C1-8 Post-1	GLRA3	All	C0-3	1.29558	0.73093	0.747	0.421	2.43521	8.01321e-274	1.32816e-278
C1-8	C1-8 Post-1	HCRTR2	All	C0-3	1.29478	0.465363	0.408	0.146	2.2265	1.9712e-186	3.2672e-191
C1-8	C1-8 Post-1	ANK1	All	C0-3	1.28273	0.60063	0.802	0.375	2.1836	1.94062e-169	3.21652e-174
C1-8	C1-8 Post-1	CNTN4	All	C0-3	1.27121	1.02359	0.805	0.648	2.43498	3.74037e-300	6.19955e-305
C1-8	C1-8 Post-1	STXBP6	All	C0-3	1.22882	0.729992	0.504	0.299	2.19415	4.00754e-104	6.64237e-109
C1-8	C1-8 Post-1	CHRM2	All	C0-3	1.22825	0.625291	0.439	0.223	2.27126	4.47997e-274	7.42541e-279
C1-8	C1-8 Post-1	RUNX1T1	All	C0-3	1.22569	0.825573	0.918	0.618	2.76906	0	0
C1-8	C1-8 Post-1	PRR16	All	C0-3	1.20075	0.885343	0.867	0.639	2.65308	0	0
C1-8	C1-8 Post-1	TRPM3	All	C0-3	1.18535	0.754444	0.827	0.526	2.61493	0	0
C1-8	C1-8 Post-1	KCNC2	All	C0-3	1.18039	0.676031	0.886	0.507	2.45338	0	0
C1-8	C1-8 Post-1	EYA1	All	C0-3	1.17663	0.465481	0.272	0.107	2.09626	2.72798e-305	0
C1-8	C1-8 Post-1	SV2B	All	C0-3	1.16063	0.521101	0.538	0.241	2.35233	0	0
C1-8	C1-8 Post-1	ZNF385B	All	C0-3	1.15593	0.68247	0.541	0.319	2.34608	0	0
C1-8	C1-8 Post-1	AC090579.1	All	C0-3	1.1502	0.542951	0.482	0.227	2.1463	8.27681e-89	1.37185e-93
C1-8	C1-8 Post-1	CHRM3	All	C0-3	1.13719	0.898378	0.599	0.473	2.19417	5.26631e-69	8.72874e-74
C1-8	C1-8 Post-1	KCNIP1	All	C0-3	1.12797	0.698269	0.755	0.467	2.66547	0	0
C1-8	C1-8 Post-1	C8orf34	All	C0-3	1.1171	0.781202	0.724	0.506	2.4995	0	0
C1-8	C1-8 Post-1	SATB1-AS1	All	C0-3	1.10556	0.428059	0.358	0.138	2.29412	0	0
C1-8	C1-8 Post-1	LYPD6	All	C0-3	1.10029	0.345189	0.254	0.079	2.04843	1.90011e-144	3.14936e-149
C1-8	C1-8 Post-1	OXR1	All	C0-3	1.0952	0.907098	0.884	0.732	2.53549	0	0
C1-8	C1-8 Post-1	AL589740.1	All	C0-3	1.07976	0.691449	0.861	0.551	2.73255	0	0
C1-8	C1-8 Post-1	PID1	All	C0-3	1.07429	0.779767	0.827	0.6	2.07625	4.75394e-87	7.8795e-92
C1-8	C1-8 Post-1	SDK1	All	C0-3	1.07254	0.651628	0.687	0.417	2.1783	3.27485e-157	5.42795e-162
C1-8	C1-8 Post-1	PDZRN4	All	C0-3	1.07224	0.561507	0.358	0.187	2.1037	1.58643e-52	2.62946e-57
C1-8	C1-8 Post-1	CNTN6	All	C0-3	1.05327	0.497719	0.6	0.283	2.27987	5.87262e-235	9.73368e-240
C1-8	C1-8 Post-1	AC007614.1	All	C0-3	1.02755	0.468535	0.317	0.144	2.10012	7.86392e-34	1.30342e-38
C1-8	C1-8 Post-1	DPF3	All	C0-3	1.01382	0.337941	0.302	0.1	2.17475	4.9909e-231	8.27226e-236
C1-8	C1-8 Post-1	PCSK1	All	C0-3	1.01353	0.359226	0.394	0.139	2.1561	5.63176e-206	9.33446e-211
C1-8	C1-8 Post-1	SAMD3	All	C0-3	1.00942	0.496193	0.473	0.232	2.25571	1.54112e-155	2.55435e-160
C1-8	C1-8 Post-1	AR	All	C0-3	1.00431	0.451939	0.479	0.215	2.30161	6.89513e-219	1.14285e-223
C1-9	C1-9 Mid-3	OTP	All	C0-3	9.25776	0.717308	0.412	0.031	6.94941	0	0
C1-9	C1-9 Mid-3	OXT	All	C0-3	8.26934	2.73474	0.253	0.083	5.1977	7.16003e-60	1.18675e-64
C1-9	C1-9 Mid-3	AVP	All	C0-3	7.32242	3.19711	0.425	0.185	5.75479	7.87137e-152	1.30465e-156
C1-9	C1-9 Mid-3	SIM1	All	C0-3	6.16182	1.03472	0.529	0.088	6.96897	0	0
C1-9	C1-9 Mid-3	CARTPT	All	C0-3	5.58434	2.52558	0.198	0.089	5.72134	3.07578e-42	5.09801e-47
C1-9	C1-9 Mid-3	TRH	All	C0-3	4.35629	1.303	0.223	0.066	5.97348	1.01489e-296	1.68216e-301
C1-9	C1-9 Mid-3	AC114316.1	All	C0-3	4.34992	0.987404	0.162	0.036	5.15583	3.98189e-207	6.59985e-212
C1-9	C1-9 Mid-3	TH	All	C0-3	3.40346	0.530047	0.121	0.018	5.32278	2.19032e-195	3.63038e-200
C1-9	C1-9 Mid-3	EBF3	All	C0-3	2.84525	0.65729	0.315	0.072	5.89948	0	0
C1-9	C1-9 Mid-3	EBF1	All	C0-3	2.69882	1.04212	0.302	0.116	5.87418	0	0
C1-9	C1-9 Mid-3	PLPP4	All	C0-3	2.67719	0.627025	0.379	0.088	5.64942	0	0
C1-9	C1-9 Mid-3	HS3ST2	All	C0-3	2.56099	1.03716	0.32	0.129	5.44512	0	0
C1-9	C1-9 Mid-3	PCSK1	All	C0-3	2.36509	0.845952	0.396	0.141	5.90821	0	0
C1-9	C1-9 Mid-3	NWD2	All	C0-3	2.18312	0.777129	0.426	0.151	5.77992	0	0
C1-9	C1-9 Mid-3	AC007614.1	All	C0-3	2.10367	0.91327	0.333	0.144	5.21252	1.74617e-253	2.89422e-258
C1-9	C1-9 Mid-3	PRDM8	All	C0-3	1.90009	0.389065	0.209	0.042	5.70711	1.71145e-303	2.83668e-308
C1-9	C1-9 Mid-3	AL136114.1	All	C0-3	1.88076	0.5327	0.172	0.048	5.34279	1.15385e-215	1.91247e-220
C1-9	C1-9 Mid-3	STK32B	All	C0-3	1.8581	0.751147	0.422	0.17	5.77116	0	0
C1-9	C1-9 Mid-3	ARHGAP24	All	C0-3	1.63171	0.838448	0.649	0.333	5.91905	0	0
C1-9	C1-9 Mid-3	TRPC5	All	C0-3	1.59228	0.765193	0.565	0.271	5.84082	0	0
C1-9	C1-9 Mid-3	SST	All	C0-3	1.56042	0.947858	0.241	0.146	5.05115	2.0096e-17	3.33084e-22
C1-9	C1-9 Mid-3	SLC17A6	All	C0-3	1.53913	0.663297	0.658	0.283	6.67331	0	0
C1-9	C1-9 Mid-3	TMEM163	All	C0-3	1.50938	0.865549	0.707	0.405	6.11377	0	0
C1-9	C1-9 Mid-3	MDGA1	All	C0-3	1.42609	0.353291	0.33	0.081	5.73117	0	0
C1-9	C1-9 Mid-3	LINC00299	All	C0-3	1.35179	0.394273	0.311	0.09	5.53003	0	0
C1-9	C1-9 Mid-3	CHRM2	All	C0-3	1.31355	0.645253	0.455	0.223	5.16062	4.69368e-204	7.77962e-209
C1-9	C1-9 Mid-3	OXR1	All	C0-3	1.27855	1.04713	0.894	0.732	6.15918	0	0
C1-9	C1-9 Mid-3	POU3F2	All	C0-3	1.27161	0.313701	0.226	0.055	5.92987	0	0
C1-9	C1-9 Mid-3	TRPM3	All	C0-3	1.25802	0.93742	0.721	0.537	5.83362	2.40261e-232	3.98225e-237
C1-9	C1-9 Mid-3	TRHDE	All	C0-3	1.24432	0.635586	0.555	0.283	6.17003	0	0
C1-9	C1-9 Mid-3	VWC2	All	C0-3	1.22091	0.712958	0.535	0.312	5.30653	1.03979e-191	1.72341e-196
C1-9	C1-9 Mid-3	FIGN	All	C0-3	1.20599	0.744878	0.407	0.251	5.74861	4.10426e-152	6.80267e-157
C1-9	C1-9 Mid-3	NR2F1-AS1	All	C0-3	1.17459	0.517698	0.48	0.211	5.07542	2.84255e-167	4.71144e-172
C1-9	C1-9 Mid-3	CACNA2D1	All	C0-3	1.13163	0.93519	0.938	0.775	7.19809	0	0
C1-9	C1-9 Mid-3	NDST4	All	C0-3	1.11096	0.604948	0.392	0.213	5.6031	1.20253e-216	1.99315e-221
C1-9	C1-9 Mid-3	SCGN	All	C0-3	1.09389	0.307056	0.113	0.031	5.09681	1.77765e-72	2.94639e-77
C1-9	C1-9 Mid-3	ADRA1A	All	C0-3	1.06061	0.563698	0.396	0.21	5.2648	3.19176e-110	5.29023e-115
C1-9	C1-9 Mid-3	LINC02306	All	C0-3	1.04989	0.430455	0.199	0.081	5.12765	2.01578e-151	3.3411e-156
C2-1	C2-1 Astrocytes-1	WIF1	All	C1-1	18.045	1.19305	0.241	0.015	1.28674	1.42696e-184	2.36514e-189
C2-1	C2-1 Astrocytes-1	LHX2	All	C1-1	11.1316	0.68502	0.194	0.011	1.24863	2.12608e-118	3.52391e-123
C2-1	C2-1 Astrocytes-1	ST6GALNAC5	All	C1-1	10.7237	0.729503	0.146	0.009	1.1079	6.93701e-21	1.14979e-25
C2-1	C2-1 Astrocytes-1	EPHA6	All	C1-1	9.31985	1.9793	0.597	0.126	1.52421	0	0
C2-1	C2-1 Astrocytes-1	GRM3	All	C1-1	9.27177	1.91769	0.526	0.108	1.45648	7.30351e-291	1.21053e-295
C2-1	C2-1 Astrocytes-1	GABRA4	All	C1-1	8.97637	0.539932	0.132	0.007	1.16962	1.84242e-55	3.05375e-60
C2-1	C2-1 Astrocytes-1	ADGRV1	All	C1-1	7.59301	2.72187	0.914	0.327	1.82752	0	0
C2-1	C2-1 Astrocytes-1	RERG	All	C1-1	7.58626	0.697587	0.173	0.015	1.20556	3.60231e-59	5.97072e-64
C2-1	C2-1 Astrocytes-1	TMEM132C	All	C1-1	6.69857	1.02073	0.209	0.031	1.25957	3.46616e-175	5.74504e-180
C2-1	C2-1 Astrocytes-1	LRRTM4	All	C1-1	6.69641	1.60435	0.287	0.068	1.12303	4.78976e-08	7.93887e-13
C2-1	C2-1 Astrocytes-1	NRP1	All	C1-1	6.15037	0.97111	0.246	0.038	1.21534	1.77383e-109	2.94007e-114
C2-1	C2-1 Astrocytes-1	TMEM132B	All	C1-1	5.01391	1.18714	0.358	0.084	1.34922	7.70649e-127	1.27733e-131
C2-1	C2-1 Astrocytes-1	MEG3	All	C1-1	4.67902	1.24646	0.243	0.064	1.0508	1.10581e-05	1.83284e-10
C2-1	C2-1 Astrocytes-1	SEL1L3	All	C1-1	4.61008	0.681035	0.175	0.025	1.14625	8.50242e-72	1.40925e-76
C2-1	C2-1 Astrocytes-1	FOXG1	All	C1-1	4.52579	1.19975	0.38	0.1	1.40596	3.57527e-164	5.92589e-169
C2-1	C2-1 Astrocytes-1	OAF	All	C1-1	4.13583	0.740476	0.228	0.04	1.24996	3.62327e-133	6.00545e-138
C2-1	C2-1 Astrocytes-1	LINC00499	All	C1-1	3.99003	1.56055	0.449	0.175	1.42189	1.73369e-255	2.87353e-260
C2-1	C2-1 Astrocytes-1	KCNIP4	All	C1-1	3.6629	1.07483	0.258	0.075	1.05705	2.74965e-07	4.55745e-12
C2-1	C2-1 Astrocytes-1	AL137139.2	All	C1-1	3.58753	1.52178	0.52	0.22	1.4082	1.49942e-142	2.48524e-147
C2-1	C2-1 Astrocytes-1	AC073050.1	All	C1-1	3.31058	1.44918	0.513	0.224	1.41991	3.6654e-224	6.07528e-229
C2-1	C2-1 Astrocytes-1	FREM2	All	C1-1	3.03679	0.393658	0.107	0.013	1.16201	7.7242e-65	1.28026e-69
C2-1	C2-1 Astrocytes-1	AC068308.1	All	C1-1	2.98608	0.682533	0.174	0.039	1.2179	1.20747e-91	2.00134e-96
C2-1	C2-1 Astrocytes-1	EMX2	All	C1-1	2.93876	0.804662	0.251	0.068	1.28612	2.64414e-154	4.38257e-159
C2-1	C2-1 Astrocytes-1	GABRA2	All	C1-1	2.62825	1.22787	0.517	0.241	1.4297	6.57632e-214	1.09e-218
C2-1	C2-1 Astrocytes-1	LUCAT1	All	C1-1	2.48087	0.886827	0.22	0.078	1.22611	3.3812e-133	5.60423e-138
C2-1	C2-1 Astrocytes-1	CHRDL1	All	C1-1	2.4596	0.461175	0.143	0.026	1.1572	5.524e-60	9.15586e-65
C2-1	C2-1 Astrocytes-1	GNA14	All	C1-1	2.34304	1.09278	0.49	0.228	1.38706	1.67532e-151	2.77678e-156
C2-1	C2-1 Astrocytes-1	THSD1	All	C1-1	2.30042	0.370407	0.117	0.018	1.16405	2.15534e-79	3.5724e-84
C2-1	C2-1 Astrocytes-1	LINC01551	All	C1-1	2.23817	0.405338	0.126	0.022	1.15759	2.70166e-32	4.47791e-37
C2-1	C2-1 Astrocytes-1	AL589740.1	All	C1-1	2.22155	1.3823	0.584	0.363	1.42572	1.07199e-160	1.7768e-165
C2-1	C2-1 Astrocytes-1	KCNQ3	All	C1-1	2.21595	0.705075	0.219	0.069	1.20654	7.2454e-42	1.2009e-46
C2-1	C2-1 Astrocytes-1	RHOJ	All	C1-1	2.20987	0.904036	0.395	0.161	1.28331	5.49555e-117	9.1087e-122
C2-1	C2-1 Astrocytes-1	EMX2OS	All	C1-1	2.16659	0.824101	0.325	0.123	1.26801	4.20164e-142	6.96408e-147
C2-1	C2-1 Astrocytes-1	FOXG1-AS1	All	C1-1	2.15321	0.450344	0.152	0.031	1.17406	2.36962e-45	3.92756e-50
C2-1	C2-1 Astrocytes-1	SLC35F1	All	C1-1	2.14791	1.1732	0.605	0.33	1.36928	1.17505e-173	1.9476e-178
C2-1	C2-1 Astrocytes-1	DNM3	All	C1-1	2.12597	1.01445	0.437	0.208	1.35575	6.60679e-46	1.09505e-50
C2-1	C2-1 Astrocytes-1	GNA14-AS1	All	C1-1	2.10621	0.825114	0.193	0.075	1.20631	3.98517e-100	6.60528e-105
C2-1	C2-1 Astrocytes-1	LRRC3B	All	C1-1	2.08164	1.13192	0.536	0.291	1.37624	2.38396e-221	3.95133e-226
C2-1	C2-1 Astrocytes-1	ADAMTS17	All	C1-1	2.02601	0.893828	0.339	0.149	1.31515	1.27157e-133	2.10758e-138
C2-1	C2-1 Astrocytes-1	EMID1	All	C1-1	1.96708	0.668653	0.252	0.085	1.20222	3.09335e-50	5.12713e-55
C2-1	C2-1 Astrocytes-1	RBFOX1	All	C1-1	1.91501	0.772058	0.252	0.101	1.06328	3.50999e-07	5.81769e-12
C2-1	C2-1 Astrocytes-1	TAFA1	All	C1-1	1.9003	0.852339	0.271	0.121	1.1895	1.19807e-40	1.98576e-45
C2-1	C2-1 Astrocytes-1	MCF2L2	All	C1-1	1.84325	0.578466	0.187	0.058	1.18674	9.03253e-24	1.49711e-28
C2-1	C2-1 Astrocytes-1	SLC8A1	All	C1-1	1.77429	0.879931	0.368	0.182	1.17395	3.45899e-72	5.73317e-77
C2-1	C2-1 Astrocytes-1	RGS20	All	C1-1	1.74452	1.01542	0.59	0.343	1.38895	2.91554e-181	4.83241e-186
C2-1	C2-1 Astrocytes-1	XKR6	All	C1-1	1.71372	0.760555	0.346	0.153	1.26013	1.045e-69	1.73206e-74
C2-1	C2-1 Astrocytes-1	ARHGAP24	All	C1-1	1.69293	0.939656	0.435	0.241	1.3344	4.15974e-124	6.89464e-129
C2-1	C2-1 Astrocytes-1	PHACTR1	All	C1-1	1.69201	0.994099	0.496	0.291	1.25295	8.59032e-159	1.42382e-163
C2-1	C2-1 Astrocytes-1	F11-AS1	All	C1-1	1.67307	0.732342	0.28	0.122	1.28951	1.82648e-86	3.02734e-91
C2-1	C2-1 Astrocytes-1	AKAP12	All	C1-1	1.62475	0.544332	0.196	0.065	1.21766	8.57988e-67	1.42209e-71
C2-1	C2-1 Astrocytes-1	UNC5C	All	C1-1	1.61454	0.839561	0.449	0.233	1.29308	6.39672e-48	1.06024e-52
C2-1	C2-1 Astrocytes-1	EPHB1	All	C1-1	1.61112	0.858979	0.376	0.2	1.24694	1.64457e-110	2.72582e-115
C2-1	C2-1 Astrocytes-1	HRH1	All	C1-1	1.57716	0.546279	0.178	0.061	1.13666	1.36003e-21	2.2542e-26
C2-1	C2-1 Astrocytes-1	DLC1	All	C1-1	1.56772	1.11431	0.611	0.434	1.41948	3.31963e-181	5.50217e-186
C2-1	C2-1 Astrocytes-1	AP000462.1	All	C1-1	1.5568	0.809535	0.224	0.116	1.19621	4.77867e-98	7.92049e-103
C2-1	C2-1 Astrocytes-1	GFRA1	All	C1-1	1.55585	0.453279	0.126	0.036	1.151	1.46826e-43	2.43359e-48
C2-1	C2-1 Astrocytes-1	CA8	All	C1-1	1.54353	0.743354	0.325	0.156	1.26228	5.05559e-101	8.37947e-106
C2-1	C2-1 Astrocytes-1	MEIS2	All	C1-1	1.52744	0.982388	0.708	0.455	1.32641	8.05413e-64	1.33495e-68
C2-1	C2-1 Astrocytes-1	ATP8A1	All	C1-1	1.50998	0.705354	0.288	0.134	1.20777	3.1063e-26	5.1486e-31
C2-1	C2-1 Astrocytes-1	CDH4	All	C1-1	1.48121	0.953278	0.591	0.38	1.37376	2.61229e-129	4.32978e-134
C2-1	C2-1 Astrocytes-1	GABRB1	All	C1-1	1.41988	1.1456	0.848	0.684	1.51659	1.86996e-291	3.09939e-296
C2-1	C2-1 Astrocytes-1	AC106845.1	All	C1-1	1.37572	0.795001	0.442	0.255	1.24548	1.82945e-87	3.03225e-92
C2-1	C2-1 Astrocytes-1	SLC1A2	All	C1-1	1.35259	1.20609	0.913	0.814	1.5461	0	0
C2-1	C2-1 Astrocytes-1	ZNF98	All	C1-1	1.34424	0.654628	0.268	0.13	1.25951	2.1092e-62	3.49593e-67
C2-1	C2-1 Astrocytes-1	SLC1A3	All	C1-1	1.30132	1.15949	0.889	0.792	1.49345	0	0
C2-1	C2-1 Astrocytes-1	MPPED2	All	C1-1	1.27444	0.650303	0.34	0.173	1.17672	1.46862e-07	2.4342e-12
C2-1	C2-1 Astrocytes-1	PDE3B	All	C1-1	1.25434	0.486056	0.159	0.061	1.18023	4.88344e-24	8.09414e-29
C2-1	C2-1 Astrocytes-1	CADM1	All	C1-1	1.24559	1.06887	0.873	0.749	1.56099	0	0
C2-1	C2-1 Astrocytes-1	FGFR2	All	C1-1	1.19552	0.725656	0.429	0.26	1.2513	2.04741e-75	3.39352e-80
C2-1	C2-1 Astrocytes-1	CACNB2	All	C1-1	1.19447	0.96539	0.656	0.53	1.26219	1.19336e-66	1.97796e-71
C2-1	C2-1 Astrocytes-1	RPS27	All	C1-1	1.18681	0.810659	0.365	0.249	1.12316	6.29807e-19	1.04389e-23
C2-1	C2-1 Astrocytes-1	FAM171B	All	C1-1	1.17342	0.822251	0.547	0.383	1.37083	7.48536e-115	1.24067e-119
C2-1	C2-1 Astrocytes-1	MERTK	All	C1-1	1.14511	0.712042	0.43	0.267	1.24247	4.83703e-114	8.01722e-119
C2-1	C2-1 Astrocytes-1	FAM184A	All	C1-1	1.09227	0.723819	0.5	0.331	1.33575	2.01649e-98	3.34227e-103
C2-1	C2-1 Astrocytes-1	KBTBD12	All	C1-1	1.09021	0.495013	0.184	0.083	1.1827	1.24417e-82	2.06217e-87
C2-1	C2-1 Astrocytes-1	PTN	All	C1-1	1.06528	0.712285	0.506	0.338	1.30295	2.11942e-111	3.51287e-116
C2-1	C2-1 Astrocytes-1	CSPG5	All	C1-1	1.06527	0.386753	0.156	0.056	1.12775	1.84506e-29	3.05813e-34
C2-1	C2-1 Astrocytes-1	SH3RF1	All	C1-1	1.03864	0.632703	0.37	0.225	1.24442	7.28896e-77	1.20812e-81
C2-1	C2-1 Astrocytes-1	UNC5D	All	C1-1	1.03271	0.606593	0.205	0.12	1.09183	1.22916e-10	2.03729e-15
C2-1	C2-1 Astrocytes-1	MAST4	All	C1-1	1.00184	0.816859	0.676	0.551	1.37201	3.64536e-186	6.04207e-191
C2-10	C2-10 Pre-1 GABA-1	CXCL13	All	C1-5	10.3487	0.422397	0.146	0.005	5.36157	3.64343e-214	6.03887e-219
C2-10	C2-10 Pre-1 GABA-1	AC079052.1	All	C1-5	9.77074	0.723758	0.242	0.017	5.82948	0	0
C2-10	C2-10 Pre-1 GABA-1	CXCL14	All	C1-5	8.95158	1.69922	0.51	0.096	5.56465	0	0
C2-10	C2-10 Pre-1 GABA-1	LINC02462	All	C1-5	5.67317	0.806851	0.224	0.031	5.45482	3.0278e-184	5.01848e-189
C2-10	C2-10 Pre-1 GABA-1	AC008574.1	All	C1-5	5.51719	1.639	0.716	0.212	6.75404	0	0
C2-10	C2-10 Pre-1 GABA-1	FAM160A1	All	C1-5	5.04289	0.972557	0.419	0.08	6.54846	3.89306e-262	6.45262e-267
C2-10	C2-10 Pre-1 GABA-1	AL020994.2	All	C1-5	4.3659	0.907761	0.504	0.104	5.67457	5.63107e-236	9.33332e-241
C2-10	C2-10 Pre-1 GABA-1	GDNF-AS1	All	C1-5	4.11327	0.889092	0.42	0.09	6.58164	3.87743e-232	6.42671e-237
C2-10	C2-10 Pre-1 GABA-1	SLC25A48	All	C1-5	3.97336	0.756294	0.351	0.066	5.76573	1.16159e-192	1.9253e-197
C2-10	C2-10 Pre-1 GABA-1	AC015631.1	All	C1-5	3.72795	0.610613	0.231	0.037	5.37168	2.11745e-135	3.50961e-140
C2-10	C2-10 Pre-1 GABA-1	BCL11B	All	C1-5	3.56381	1.35594	0.798	0.303	6.34601	0	0
C2-10	C2-10 Pre-1 GABA-1	NPNT	All	C1-5	3.51065	1.27893	0.548	0.199	6.10764	0	0
C2-10	C2-10 Pre-1 GABA-1	LINC01951	All	C1-5	3.39798	0.619758	0.317	0.057	5.61691	6.8572e-145	1.13656e-149
C2-10	C2-10 Pre-1 GABA-1	DRD1	All	C1-5	3.38902	0.646316	0.408	0.077	5.78839	9.35286e-209	1.55021e-213
C2-10	C2-10 Pre-1 GABA-1	MME	All	C1-5	3.15964	0.825279	0.401	0.104	5.49969	3.692e-195	6.11937e-200
C2-10	C2-10 Pre-1 GABA-1	RARB	All	C1-5	3.13318	1.32791	0.721	0.305	5.94076	1.42049e-205	2.35442e-210
C2-10	C2-10 Pre-1 GABA-1	FOXP2	All	C1-5	3.0282	1.2454	0.709	0.291	6.10285	7.23185e-208	1.19866e-212
C2-10	C2-10 Pre-1 GABA-1	COL4A1	All	C1-5	3.01182	0.731553	0.386	0.093	5.85641	4.10579e-290	6.80521e-295
C2-10	C2-10 Pre-1 GABA-1	AC092422.1	All	C1-5	2.93585	0.984054	0.539	0.18	5.70582	6.95594e-130	1.15292e-134
C2-10	C2-10 Pre-1 GABA-1	PPP1R1B	All	C1-5	2.85204	0.723444	0.409	0.103	5.49196	1.91634e-131	3.17627e-136
C2-10	C2-10 Pre-1 GABA-1	RXFP2	All	C1-5	2.79031	0.430857	0.135	0.02	5.51783	1.30786e-103	2.16773e-108
C2-10	C2-10 Pre-1 GABA-1	AC093523.1	All	C1-5	2.69365	1.12842	0.517	0.216	6.26341	8.77896e-115	1.45508e-119
C2-10	C2-10 Pre-1 GABA-1	PDE1C	All	C1-5	2.66293	1.41128	0.733	0.388	6.59913	0	0
C2-10	C2-10 Pre-1 GABA-1	AKAP5	All	C1-5	2.61749	0.784068	0.443	0.132	5.99248	2.16628e-211	3.59053e-216
C2-10	C2-10 Pre-1 GABA-1	AC093515.1	All	C1-5	2.47145	0.421956	0.204	0.034	5.76252	3.64344e-187	6.03888e-192
C2-10	C2-10 Pre-1 GABA-1	HGF	All	C1-5	2.36352	0.407504	0.202	0.034	5.59312	1.4064e-176	2.33106e-181
C2-10	C2-10 Pre-1 GABA-1	SEMA3E	All	C1-5	2.36295	1.07491	0.509	0.231	6.67985	0	0
C2-10	C2-10 Pre-1 GABA-1	AC013287.1	All	C1-5	2.3178	1.26302	0.511	0.278	5.97539	2.97762e-32	4.93531e-37
C2-10	C2-10 Pre-1 GABA-1	ST6GALNAC5	All	C1-5	2.25938	1.32621	0.844	0.495	6.82972	7.11395e-250	1.17911e-254
C2-10	C2-10 Pre-1 GABA-1	AC021231.1	All	C1-5	2.1702	1.3164	0.759	0.46	6.40824	1.04972e-241	1.73987e-246
C2-10	C2-10 Pre-1 GABA-1	GPR149	All	C1-5	2.13458	1.11356	0.714	0.372	5.9605	2.62784e-299	4.35557e-304
C2-10	C2-10 Pre-1 GABA-1	FRAS1	All	C1-5	2.07011	1.35122	0.86	0.561	6.79916	0	0
C2-10	C2-10 Pre-1 GABA-1	SULF1	All	C1-5	2.02952	0.748934	0.438	0.161	6.25004	0	0
C2-10	C2-10 Pre-1 GABA-1	LAMP5	All	C1-5	2.01316	0.689151	0.481	0.164	5.70995	1.06321e-112	1.76224e-117
C2-10	C2-10 Pre-1 GABA-1	PTPRZ1	All	C1-5	2.01212	1.11362	0.635	0.351	4.87257	0	0
C2-10	C2-10 Pre-1 GABA-1	GRM1	All	C1-5	1.99715	1.27205	0.795	0.506	6.93506	0	0
C2-10	C2-10 Pre-1 GABA-1	LINC01551	All	C1-5	1.99367	0.749371	0.571	0.214	5.52429	7.52584e-15	1.24738e-19
C2-10	C2-10 Pre-1 GABA-1	LRMDA	All	C1-5	1.95447	1.34658	0.761	0.524	6.03286	0	0
C2-10	C2-10 Pre-1 GABA-1	PCP4	All	C1-5	1.94077	1.1094	0.704	0.402	5.94594	1.40116e-226	2.32238e-231
C2-10	C2-10 Pre-1 GABA-1	PMEPA1	All	C1-5	1.92563	1.16006	0.575	0.346	6.96641	0	0
C2-10	C2-10 Pre-1 GABA-1	AL591501.1	All	C1-5	1.91988	0.769683	0.443	0.177	5.93217	4.42642e-51	7.33665e-56
C2-10	C2-10 Pre-1 GABA-1	TMEM215	All	C1-5	1.90868	0.338485	0.202	0.035	5.57246	1.31761e-230	2.1839e-235
C2-10	C2-10 Pre-1 GABA-1	COL4A2	All	C1-5	1.87658	0.6082	0.36	0.116	5.93423	5.87987e-205	9.74569e-210
C2-10	C2-10 Pre-1 GABA-1	ARHGAP6	All	C1-5	1.8676	1.21201	0.771	0.5	6.73287	0	0
C2-10	C2-10 Pre-1 GABA-1	AC010280.1	All	C1-5	1.8409	0.702709	0.371	0.141	5.76397	8.61421e-68	1.42778e-72
C2-10	C2-10 Pre-1 GABA-1	GRAMD1C	All	C1-5	1.79982	0.702669	0.437	0.17	5.6036	3.71875e-225	6.1637e-230
C2-10	C2-10 Pre-1 GABA-1	NMBR	All	C1-5	1.78898	0.372327	0.196	0.04	5.23935	7.23055e-113	1.19844e-117
C2-10	C2-10 Pre-1 GABA-1	ACVR2A	All	C1-5	1.77827	1.3417	0.777	0.586	7.37525	0	0
C2-10	C2-10 Pre-1 GABA-1	GNAL	All	C1-5	1.77677	1.37774	0.894	0.693	6.88963	0	0
C2-10	C2-10 Pre-1 GABA-1	FOXP1	All	C1-5	1.76531	1.34115	0.873	0.663	5.73685	0	0
C2-10	C2-10 Pre-1 GABA-1	AC006972.1	All	C1-5	1.73826	0.331097	0.188	0.035	5.13537	3.74356e-175	6.20483e-180
[truncated: 55,945 more rows]

## Sheet: 8_cluster_markers_siblings
cluster	name	gene	comparison	parent	specificity	avg_log2FC	pct.1	pct.2	effect_size	p_val_adj	p_val
[truncated: 37,678 more rows]

[truncated: 12 more sheets: 9_comparison_clusters_Herb, 10_Spatial_atlas_locations, 11_mean_region_abundance_C3 C2, 12_region_abundance_assignment, 13_mean_region_abundance_C4, 14_human_mouse_corresponding, 15_melanocortin_celltypes, 16_incretin_celltypes, 17_Magma, 18_EffectorGenes, 19_Exome_SignalLookUp, 20_regional_abbreviations]
